# Supplementary material for: Crystal structure of bis­(isonicotinamide-κN 1)bis­(thio­cyanato-κN)zinc
Source: Acta Crystallogr E Crystallogr Commun. 2016 Jun 10;72(Pt 7):922–5. doi: 10.1107/S2056989016008963 (PMC4992907; doi:10.1107/S2056989016008963)
Supplement: Supplementary file 1 [file e-72-00922-sup1.cif]

##############################################################################
#                                                                            #
# This CIF contains the data in a paper accepted for publication in          #
# Acta Crystallographica Section E. It conforms to the requirements of       #
# Notes for Authors for Acta Crystallographica Section E, and has been       #
# peer reviewed under the auspices of the IUCr Commission on Journals.       #
#                                                                            #
# Full details of the Crystallographic Information File format               #
# are given in the paper "The Crystallographic Information File (CIF):       #
# a New Standard Archive File for Crystallography" by S. R. Hall, F. H.      #
# Allen and I. D. Brown [Acta Cryst. (1991), A47, 655-685].                  #
#                                                                            #
# The current version of the core CIF dictionary is obtainable from          #
# ftp://ftp.iucr.org/pub/cif_core.dic.                                       #
#                                                                            #
# Software is freely available for graphical display of the structure(s)     #
# in this CIF. For information consult the CIF software page                 #
# http://www.iucr.org/resources/cif/software.                                #
#                                                                            #
# This file may be used for bona fide research purposes within the           #
# scientific community so long as proper attribution is given to the journal # 
# article from which it was obtained.                                        #
#                                                                            #
##############################################################################
data_I
_database_code_depnum_ccdc_archive 'CCDC 1483379'
_audit_creation_method     SHELXL-2014
_journal_date_recd_electronic     2016-05-29
_journal_date_accepted     2016-06-03
_journal_name_full     'Acta Crystallographica, Section E'
_journal_year     2016
_journal_volume     72
_journal_issue      7
_journal_page_first     922
_journal_page_last     925
_journal_paper_category     GM
_journal_paper_doi     10.1107/S2056989016008963
_journal_coeditor_code     WM5297
_publ_contact_author_name     'Tristan Neumann'
_publ_contact_author_address
;
Institut f\"ur Anorganische Chemie
Christian-Albrechts-Universit\"at Kiel
Max-Eyth Strasse 2
D-24118 Kiel
Germany
;
_publ_contact_author_email     't.neumann@ac.uni-kiel.de'
_publ_contact_author_fax     ?
_publ_contact_author_phone     ?
_publ_section_title
;
Crystal structure of
bis(isonicotinamide-\k<i>N</i>^1^)bis(thiocyanato-\k<i>N</i>)zinc
;
_publ_section_title_footnote     .
loop_
    _publ_author_name
    _publ_author_footnote
    _publ_author_address
    'Neumann, Tristan' .
;
Institut f\"ur Anorganische Chemie
Christian-Albrechts-Universit\"at Kiel
Max-Eyth Strasse 2
D-24118 Kiel
Germany
;
    'Jess, Inke' .
;
Institut f\"ur Anorganische Chemie
Christian-Albrechts-Universit\"at Kiel
Max-Eyth Strasse 2
D-24118 Kiel
Germany
;
    'N\"ather, Christian' .
;
Institut f\"ur Anorganische Chemie
Christian-Albrechts-Universit\"at Kiel
Max-Eyth Strasse 2
D-24118 Kiel
Germany
;
_publ_section_synopsis
;
The crystal structure consists of discrete tetrahedral complexes, that are
linked by intermolecular N---H...O, C---H...O and N---H...O hydrogen bonding.
;
_chemical_name_systematic
;
Bis(isonicotinamide-\k<i>N</i>^1^)bis(thiocyanato-\k<i>N</i>)zinc
;
_chemical_name_common     ?
_chemical_formula_moiety     'C14 H12 N6 O2 S2 Zn'
_chemical_formula_sum     'C14 H12 N6 O2 S2 Zn'
_chemical_formula_iupac     '[Zn (N C S)2 (C6 H6 N2 O)2]'
_chemical_formula_weight     425.79
_chemical_melting_point     ?
_shelx_space_group_comment
;
The symmetry employed for this shelxl refinement is uniquely defined
by the following loop, which should always be used as a source of
symmetry information in preference to the above space-group names.
They are only intended as comments.
;
_space_group_crystal_system     orthorhombic
_space_group_name_H-M_alt     'F d d 2'
_space_group_name_Hall     'F 2 -2d'
loop_
    _space_group_symop_operation_xyz
    'x, y, z'
    '-x, -y, z'
    'x+1/4, -y+1/4, z+1/4'
    '-x+1/4, y+1/4, z+1/4'
    'x, y+1/2, z+1/2'
    '-x, -y+1/2, z+1/2'
    'x+1/4, -y+3/4, z+3/4'
    '-x+1/4, y+3/4, z+3/4'
    'x+1/2, y, z+1/2'
    '-x+1/2, -y, z+1/2'
    'x+3/4, -y+1/4, z+3/4'
    '-x+3/4, y+1/4, z+3/4'
    'x+1/2, y+1/2, z'
    '-x+1/2, -y+1/2, z'
    'x+3/4, -y+3/4, z+1/4'
    '-x+3/4, y+3/4, z+1/4'
_cell_length_a     19.1926(9)
_cell_length_b     36.3044(12)
_cell_length_c     5.2930(2)
_cell_angle_alpha     90
_cell_angle_beta     90
_cell_angle_gamma     90
_cell_volume     3688.0(3)
_cell_formula_units_Z     8
_cell_measurement_reflns_used     15683
_cell_measurement_theta_min     4.2
_cell_measurement_theta_max     56.2
_cell_measurement_temperature     200(2)
_exptl_crystal_description     block
_exptl_crystal_colour     colorless
_exptl_crystal_size_max     0.20
_exptl_crystal_size_mid     0.16
_exptl_crystal_size_min     0.11
_exptl_crystal_density_diffrn     1.534
_exptl_crystal_density_meas     ?
_exptl_crystal_density_method     ?
_exptl_crystal_F_000     1728
_exptl_absorpt_coefficient_mu     1.578
_exptl_absorpt_correction_type     numerical
_exptl_absorpt_process_details
;
(<i>X-SHAPE</i> and <i>X-RED32</i>; Stoe, 2008)
;
_shelx_estimated_absorpt_T_min     ?
_shelx_estimated_absorpt_T_max     ?
_exptl_absorpt_correction_T_min     0.5947
_exptl_absorpt_correction_T_max     0.7416
_exptl_special_details     ?
_diffrn_ambient_temperature     200(2)
_diffrn_radiation_type     MoK\a
_diffrn_radiation_wavelength     0.71073
_diffrn_measurement_device_type     'Stoe IPDS-2'
_diffrn_measurement_method     'Omega scans'
_diffrn_detector_area_resol_mean     ?
_diffrn_reflns_number     15338
_diffrn_reflns_av_R_equivalents     0.0346
_diffrn_reflns_theta_min     2.244
_diffrn_reflns_theta_max     28.077
_diffrn_reflns_theta_full     25.242
_diffrn_measured_fraction_theta_max     0.981
_diffrn_measured_fraction_theta_full     0.999
_diffrn_reflns_limit_h_min     -25
_diffrn_reflns_limit_h_max     25
_diffrn_reflns_limit_k_min     -47
_diffrn_reflns_limit_k_max     47
_diffrn_reflns_limit_l_min     -6
_diffrn_reflns_limit_l_max     6
_refine_special_details     ?
_reflns_number_total     2132
_reflns_number_gt     2012
_reflns_threshold_expression     'I > 2\s(I)'
_refine_ls_structure_factor_coef     Fsqd
_refine_ls_matrix_type     full
_refine_ls_R_factor_all     0.0349
_refine_ls_R_factor_gt     0.0311
_refine_ls_wR_factor_gt     0.0658
_refine_ls_wR_factor_ref     0.0672
_refine_ls_goodness_of_fit_ref     1.125
_refine_ls_restrained_S_all     1.125
_refine_ls_number_reflns     2132
_refine_ls_number_parameters     114
_refine_ls_number_restraints     1
_refine_ls_hydrogen_treatment     constr
_refine_ls_weighting_scheme     calc
_refine_ls_weighting_details
              'w=1/[\s^2^(Fo^2^)+(0.0282P)^2^+4.6943P] where P=(Fo^2^+2Fc^2^)/3'
_atom_sites_solution_hydrogens     geom
_atom_sites_solution_primary     ?
_atom_sites_solution_secondary     ?
_refine_ls_shift/su_max     0.000
_refine_ls_shift/su_mean     0.000
_refine_diff_density_max     0.243
_refine_diff_density_min     -0.266
_refine_ls_extinction_method     none
_refine_ls_extinction_coef     .
_refine_ls_abs_structure_details
;
Flack <i>x</i> determined using 819 quotients
[(<i>I</i>^+^)-(<i>I</i>^-^)]/[(<i>I</i>^+^)+(<i>I</i>^-^)]
(Parsons <i>et al.</i>, 2013).
;
_refine_ls_abs_structure_Flack     -0.005(8)
loop_
    _atom_type_symbol
    _atom_type_description
    _atom_type_scat_dispersion_real
    _atom_type_scat_dispersion_imag
    _atom_type_scat_source
    'C' 'C' 0.0033 0.0016
                         'International Tables Vol C Tables 4.2.6.8 and 6.1.1.4'
    'H' 'H' 0.0000 0.0000
                         'International Tables Vol C Tables 4.2.6.8 and 6.1.1.4'
    'N' 'N' 0.0061 0.0033
                         'International Tables Vol C Tables 4.2.6.8 and 6.1.1.4'
    'O' 'O' 0.0106 0.0060
                         'International Tables Vol C Tables 4.2.6.8 and 6.1.1.4'
    'S' 'S' 0.1246 0.1234
                         'International Tables Vol C Tables 4.2.6.8 and 6.1.1.4'
    'Zn' 'Zn' 0.2839 1.4301
                         'International Tables Vol C Tables 4.2.6.8 and 6.1.1.4'
_computing_data_collection
;
X-AREA (Stoe, 2008)
;
_computing_cell_refinement
;
X-AREA (Stoe, 2008)
;
_computing_data_reduction
;
X-AREA (Stoe, 2008)
;
_computing_structure_solution
;
SHELXS97 (Sheldrick, 2008)
;
_computing_structure_refinement
;
SHELXL2014 (Sheldrick, 2015)
;
_computing_molecular_graphics
;
XP in SHELXTL (Sheldrick, 2008) and DIAMOND (Brandenburg, 1999)
;
_computing_publication_material
;
publCIF (Westrip, 2010)
;
loop_
    _atom_site_type_symbol
    _atom_site_label
    _atom_site_fract_x
    _atom_site_fract_y
    _atom_site_fract_z
    _atom_site_U_iso_or_equiv
    _atom_site_adp_type
    _atom_site_calc_flag
    _atom_site_occupancy
    _atom_site_disorder_assembly
    _atom_site_disorder_group
    Zn Zn1 0.5000 0.5000 0.00134(10) 0.04197(15) Uani d 1 . .
    N N1 0.41911(18) 0.48143(9) -0.1702(7) 0.0562(8) Uani d 1 . .
    C C1 0.3688(2) 0.46990(10) -0.2648(9) 0.0514(9) Uani d 1 . .
    S S1 0.29987(6) 0.45456(4) -0.4003(3) 0.0802(4) Uani d 1 . .
    N N11 0.46205(13) 0.53943(7) 0.2367(6) 0.0399(6) Uani d 1 . .
    C C11 0.39419(17) 0.54254(10) 0.2958(8) 0.0465(9) Uani d 1 . .
    H H11 0.3616 0.5266 0.2164 0.056 Uiso calc 1 . .
    C C12 0.37026(17) 0.56804(10) 0.4673(8) 0.0466(8) Uani d 1 . .
    H H12 0.3219 0.5697 0.5036 0.056 Uiso calc 1 . .
    C C13 0.41714(16) 0.59132(9) 0.5870(7) 0.0373(7) Uani d 1 . .
    C C14 0.48690(15) 0.58811(9) 0.5240(9) 0.0438(8) Uani d 1 . .
    H H14 0.5205 0.6037 0.6011 0.053 Uiso calc 1 . .
    C C15 0.50720(17) 0.56217(10) 0.3489(7) 0.0428(8) Uani d 1 . .
    H H15 0.5552 0.5604 0.3063 0.051 Uiso calc 1 . .
    C C16 0.39066(16) 0.61924(9) 0.7711(8) 0.0429(7) Uani d 1 . .
    N N12 0.43541(15) 0.63295(9) 0.9372(6) 0.0486(8) Uani d 1 . .
    H H12A 0.4215 0.6495 1.0479 0.058 Uiso calc 1 . .
    H H12B 0.4791 0.6255 0.9367 0.058 Uiso calc 1 . .
    O O11 0.32905(12) 0.62889(8) 0.7653(7) 0.0590(8) Uani d 1 . .
loop_
    _atom_site_aniso_label
    _atom_site_aniso_U_11
    _atom_site_aniso_U_22
    _atom_site_aniso_U_33
    _atom_site_aniso_U_12
    _atom_site_aniso_U_13
    _atom_site_aniso_U_23
    Zn1 0.0442(3) 0.0394(2) 0.0424(3) 0.0020(3) 0.000 0.000
    N1 0.059(2) 0.0546(19) 0.055(2) 0.0028(16) -0.0093(16) -0.0096(15)
    C1 0.056(2) 0.0481(18) 0.050(2) 0.0044(16) 0.0007(19) -0.011(2)
    S1 0.0496(6) 0.0997(10) 0.0914(10) -0.0051(6) -0.0034(6) -0.0432(8)
    N11 0.0374(13) 0.0388(13) 0.0434(16) 0.0011(10) -0.0010(13) -0.0002(13)
    C11 0.0353(16) 0.0455(17) 0.059(3) -0.0030(14) -0.0043(16) -0.0088(17)
    C12 0.0311(15) 0.0500(17) 0.059(2) -0.0009(13) -0.0041(15) -0.0082(18)
    C13 0.0330(15) 0.0381(15) 0.0408(17) 0.0017(12) -0.0052(13) 0.0017(13)
    C14 0.0296(16) 0.0491(16) 0.053(2) -0.0052(12) -0.0021(17) -0.0081(19)
    C15 0.0341(16) 0.0471(18) 0.047(2) -0.0004(13) -0.0007(15) -0.0036(15)
    C16 0.0327(14) 0.0492(17) 0.0467(19) 0.0021(12) -0.0048(15) -0.0069(17)
    N12 0.0349(14) 0.0582(18) 0.053(2) 0.0051(13) -0.0076(13) -0.0151(15)
    O11 0.0322(12) 0.0719(17) 0.0728(19) 0.0104(11) -0.0097(14) -0.0258(18)
_geom_special_details
;
 All esds (except the esd in the dihedral angle between two l.s. planes)
 are estimated using the full covariance matrix.  The cell esds are taken
 into account individually in the estimation of esds in distances, angles
 and torsion angles; correlations between esds in cell parameters are only
 used when they are defined by crystal symmetry.  An approximate (isotropic)
 treatment of cell esds is used for estimating esds involving l.s. planes.
;
loop_
    _geom_bond_atom_site_label_1
    _geom_bond_atom_site_label_2
    _geom_bond_site_symmetry_2
    _geom_bond_distance
    _geom_bond_publ_flag
    Zn1 N1 2_665 1.921(3) ?
    Zn1 N1 . 1.921(3) y
    Zn1 N11 . 2.033(3) y
    Zn1 N11 2_665 2.033(3) ?
    N1 C1 . 1.165(5) ?
    C1 S1 . 1.605(4) ?
    N11 C15 . 1.336(4) ?
    N11 C11 . 1.344(4) ?
    C11 C12 . 1.376(5) ?
    C11 H11 . 0.9500 ?
    C12 C13 . 1.387(5) ?
    C12 H12 . 0.9500 ?
    C13 C14 . 1.385(4) ?
    C13 C16 . 1.495(5) ?
    C14 C15 . 1.378(5) ?
    C14 H14 . 0.9500 ?
    C15 H15 . 0.9500 ?
    C16 O11 . 1.233(4) ?
    C16 N12 . 1.326(5) ?
    N12 H12A . 0.8800 ?
    N12 H12B . 0.8800 ?
loop_
    _geom_angle_atom_site_label_1
    _geom_angle_atom_site_label_2
    _geom_angle_atom_site_label_3
    _geom_angle_site_symmetry_1
    _geom_angle_site_symmetry_3
    _geom_angle
    _geom_angle_publ_flag
    N1 Zn1 N1 2_665 . 123.6(2) ?
    N1 Zn1 N11 2_665 . 109.39(13) ?
    N1 Zn1 N11 . . 104.32(13) ?
    N1 Zn1 N11 2_665 2_665 104.32(13) ?
    N1 Zn1 N11 . 2_665 109.40(13) ?
    N11 Zn1 N11 . 2_665 104.42(17) ?
    C1 N1 Zn1 . . 177.2(4) ?
    N1 C1 S1 . . 178.8(5) ?
    C15 N11 C11 . . 118.2(3) ?
    C15 N11 Zn1 . . 118.4(2) ?
    C11 N11 Zn1 . . 123.3(2) ?
    N11 C11 C12 . . 122.3(3) ?
    N11 C11 H11 . . 118.9 ?
    C12 C11 H11 . . 118.9 ?
    C11 C12 C13 . . 119.7(3) ?
    C11 C12 H12 . . 120.2 ?
    C13 C12 H12 . . 120.2 ?
    C14 C13 C12 . . 117.8(3) ?
    C14 C13 C16 . . 122.9(3) ?
    C12 C13 C16 . . 119.3(3) ?
    C15 C14 C13 . . 119.5(3) ?
    C15 C14 H14 . . 120.2 ?
    C13 C14 H14 . . 120.2 ?
    N11 C15 C14 . . 122.6(3) ?
    N11 C15 H15 . . 118.7 ?
    C14 C15 H15 . . 118.7 ?
    O11 C16 N12 . . 122.1(4) ?
    O11 C16 C13 . . 120.1(3) ?
    N12 C16 C13 . . 117.8(3) ?
    C16 N12 H12A . . 120.0 ?
    C16 N12 H12B . . 120.0 ?
    H12A N12 H12B . . 120.0 ?
loop_
    _geom_hbond_atom_site_label_D
    _geom_hbond_atom_site_label_H
    _geom_hbond_atom_site_label_A
    _geom_hbond_site_symmetry_A
    _geom_hbond_distance_DH
    _geom_hbond_distance_HA
    _geom_hbond_distance_DA
    _geom_hbond_angle_DHA
    C14 H14 O11 3_565 0.95 2.54 3.365(6) 144.9
    N12 H12A S1 12_556 0.88 2.62 3.407(3) 149.6
    N12 H12B O11 3_565 0.88 1.97 2.821(4) 162.1
_shelx_hkl_file
;
   2   0   0    4.09   27.50   0
  -2   0   0    6.49   31.19   0
   2   0   0    7.70   28.04   0
  -2   0   0   22.75   27.67   0
  -4   0   0  332.02   27.10   0
  -4   0   0  357.52   27.78   0
   4   0   0  342.23   24.98   0
   4   0   0  361.09   27.75   0
  -6   0   0   18.22   20.27   0
   6   0   0    2.95   19.72   0
   6   0   0   15.08   20.28   0
  -6   0   0   12.87   21.21   0
   8   0   0  488.30   16.42   0
   8   0   0  488.17   18.06   0
  -8   0   0  455.48   15.85   0
  -8   0   0  466.09   16.74   0
 -10   0   0   11.49   14.48   0
  10   0   0    6.25   12.75   0
  10   0   0   12.75   14.23   0
  12   0   0  637.29   15.28   0
  12   0   0  675.56   11.86   0
  12   0   0  690.10   15.57   0
 -12   0   0  655.80   12.18   0
  14   0   0    6.83   13.71   0
  14   0   0   11.83   11.75   0
  14   0   0   -2.47   10.66   0
 -14   0   0   19.06   11.21   0
  16   0   0 1299.75   16.91   0
  16   0   0 1268.91   14.72   0
 -16   0   0 1188.98   14.80   0
  16   0   0 1198.34   15.85   0
  18   0   0   -0.65   12.03   0
  18   0   0    7.29   12.11   0
 -18   0   0  -24.87   11.00   0
  18   0   0   17.07   10.44   0
 -20   0   0  217.18    9.52   0
  20   0   0  245.38   11.48   0
  20   0   0  208.51   12.97   0
  20   0   0  194.83    9.26   0
 -22   0   0   -8.77    8.04   0
  22   0   0   -1.50   10.19   0
  22   0   0   -4.55    7.92   0
  22   0   0  -11.01   12.11   0
 -24   0   0  121.97   10.70   0
  24   0   0  170.54   12.82   0
  24   0   0  145.76   12.96   0
  24   0   0  161.24   10.74   0
  -2   2   0 9963.43   67.26   0
   2   2   0 9914.14   58.87   0
  -2  -2   0 9636.17   58.09   0
   2  -2   0 9778.35   68.76   0
  -2   2   0 9348.19   57.00   0
   2  -2   0 9999.99   56.12   0
   2   2   0 9787.96   63.02   0
   4   2   0 4162.16   35.19   0
   4  -2   0 4278.44   36.61   0
  -4  -2   0 4199.46   32.21   0
   4   2   0 4177.34   37.39   0
  -4   2   0 4192.03   32.33   0
   4  -2   0 4104.52   38.37   0
  -4  -2   0 4152.87   36.82   0
  -6  -2   0 3307.69   27.76   0
   6  -2   0 3382.68   23.95   0
  -6   2   0 3270.66   26.42   0
   6  -2   0 3315.41   28.79   0
   6  -2   0 3267.62   29.14   0
   6   2   0 2996.28   25.80   0
   6   2   0 3316.96   28.30   0
  -6  -2   0 3350.87   24.42   0
   8  -2   0  239.28   13.10   0
   8  -2   0  245.99   15.38   0
   8  -2   0  235.89   15.51   0
   8   2   0  238.65   16.98   0
   8   2   0  240.48   15.31   0
  -8  -2   0  231.87   16.87   0
  -8   2   0  252.44   16.07   0
  -8  -2   0  248.29   12.79   0
  10   2   0 6028.36   24.01   0
  10   2   0 5997.20   28.35   0
  10  -2   0 5862.11   23.17   0
 -10  -2   0 5744.11   24.23   0
 -10   2   0 5822.25   24.51   0
  10  -2   0 5993.01   27.92   0
  10  -2   0 5681.54   27.74   0
 -10  -2   0 5712.98   26.52   0
  12   2   0    3.23   10.00   0
  12  -2   0    8.77   11.83   0
 -12   2   0   13.43   10.32   0
  12   2   0    8.41   13.18   0
 -12  -2   0   15.63   11.70   0
  12  -2   0   -1.58   10.44   0
  12  -2   0   10.89   13.35   0
 -12  -2   0    1.36   12.95   0
  14  -2   0 1115.12   16.75   0
  14  -2   0 1062.21   13.19   0
 -14   2   0 1065.36   15.68   0
  14   2   0 1111.92   15.56   0
  14   2   0 1067.62   14.49   0
 -14  -2   0 1072.07   13.36   0
  14  -2   0 1045.98   15.36   0
  16  -2   0  321.65   13.41   0
  16   2   0  324.62   12.88   0
 -16   2   0  338.09   13.20   0
  16  -2   0  341.86   12.92   0
  16   2   0  341.96   12.50   0
  16  -2   0  345.16   13.31   0
 -16  -2   0  327.10   13.36   0
  16   2   0  344.60   13.12   0
 -18  -2   0   -3.54    9.00   0
  18  -2   0   25.74    8.66   0
  18  -2   0   18.01   10.74   0
  18   2   0    2.44   10.42   0
  18   2   0   17.37   10.86   0
  18   2   0    5.56   10.40   0
  18  -2   0   13.41   12.10   0
 -18   2   0    4.36    9.01   0
 -20  -2   0   35.31   10.46   0
  20   2   0   54.15   11.86   0
  20   2   0   49.57   10.16   0
  20   2   0   42.90   12.06   0
 -20   2   0   42.41    8.93   0
  20  -2   0   27.95   10.68   0
  20  -2   0   50.56   12.02   0
  20  -2   0   54.41   11.97   0
 -22   2   0   63.52   10.04   0
  22   2   0   79.44   11.82   0
  22   2   0   54.43   10.24   0
  22   2   0   65.06   10.12   0
 -22  -2   0   57.67    8.56   0
  22  -2   0   69.91   11.74   0
  22  -2   0   67.63   10.88   0
  22  -2   0   54.82    8.09   0
  24   2   0   15.95   11.76   0
 -24  -2   0    1.29    9.92   0
  24  -2   0    8.53   13.32   0
  24   2   0   27.50    9.69   0
 -24   2   0   20.55    9.96   0
  24   2   0   16.40   11.83   0
  24  -2   0   33.81   11.69   0
  24  -2   0   11.66    9.86   0
   0  -4   0 1487.68   35.43   0
   0   4   0 1533.79   32.53   0
   0  -4   0 1541.23   32.42   0
   0   4   0 1495.46   35.12   0
  -2  -4   0   35.06   25.77   0
   2   4   0   36.18   25.16   0
  -2   4   0   37.91   27.46   0
  -2  -4   0   42.69   24.74   0
   2  -4   0   34.93   27.32   0
   2   4   0   40.70   21.84   0
   2  -4   0   44.20   26.28   0
  -2   4   0   44.88   25.75   0
   4  -4   0 4208.22   37.69   0
  -4  -4   0 4192.38   35.46   0
   4  -4   0 4216.49   36.50   0
   4   4   0 4179.84   38.98   0
  -4   4   0 4254.72   40.26   0
  -4   4   0 4265.99   36.59   0
   4   4   0 4225.33   35.22   0
  -4  -4   0 4148.70   35.06   0
  -6  -4   0 2349.32   21.64   0
  -6   4   0 2344.82   25.83   0
  -6  -4   0 2348.35   24.33   0
   6   4   0 2362.51   24.84   0
   6   4   0 2384.56   23.88   0
  -6   4   0 2322.33   21.61   0
   6  -4   0 2372.06   21.49   0
   6  -4   0 2327.56   28.57   0
   8   4   0 2669.41   20.29   0
   8  -4   0 2632.34   22.39   0
   8   4   0 2628.01   22.10   0
   8  -4   0 2683.98   21.06   0
   8  -4   0 2630.10   22.94   0
  -8  -4   0 2625.86   20.64   0
  -8   4   0 2648.31   20.78   0
  -8  -4   0 2571.42   21.44   0
 -10   4   0  359.32   12.53   0
  10  -4   0  372.66   14.77   0
  10   4   0  385.09   14.67   0
  10  -4   0  370.07   12.51   0
 -10  -4   0  380.17   12.49   0
 -10  -4   0  367.18   15.45   0
  10  -4   0  373.95   14.40   0
  10   4   0  383.78   13.90   0
  12  -4   0    6.84   13.09   0
  12   4   0    6.22   13.42   0
  12  -4   0    5.51   14.06   0
 -12  -4   0   24.00   12.67   0
 -12  -4   0   18.76   13.00   0
  12  -4   0   13.75   12.67   0
  12   4   0    5.19    9.92   0
 -12   4   0    4.27   12.82   0
 -14   4   0  279.55   11.68   0
 -14  -4   0  310.04   10.98   0
  14   4   0  315.31   10.91   0
  14  -4   0  314.95   13.87   0
 -14  -4   0  285.52   12.41   0
  14  -4   0  301.92   12.93   0
  14  -4   0  285.14   13.35   0
  14   4   0  308.32   13.24   0
  16  -4   0  257.95   13.93   0
  16  -4   0  232.08   13.02   0
  16   4   0  236.88   11.92   0
 -16   4   0  248.60   12.94   0
  16   4   0  264.88   12.74   0
  16  -4   0  241.27   12.47   0
 -16  -4   0  245.19   10.47   0
  18   4   0    5.91   10.41   0
 -18  -4   0   27.38   10.54   0
 -18   4   0   16.74    9.02   0
  18  -4   0   17.86   11.86   0
  18  -4   0   22.31   12.20   0
  18   4   0   10.55   12.06   0
  18  -4   0   28.59   10.49   0
  18   4   0   -4.44    8.36   0
 -20   4   0  431.30   11.49   0
  20  -4   0  416.49   11.34   0
  20  -4   0  439.62   13.73   0
  20   4   0  464.96   13.82   0
  20   4   0  421.29   13.09   0
  20  -4   0  431.40   14.39   0
 -20  -4   0  434.74   11.72   0
  20   4   0  473.20   11.61   0
  22   4   0   54.27   10.24   0
 -22  -4   0   47.73    8.57   0
  22  -4   0   24.81    8.19   0
  22  -4   0   55.53   11.47   0
 -22   4   0   16.93   10.27   0
  22   4   0   49.08   12.24   0
  22   4   0   35.02   11.69   0
  22  -4   0   36.65   12.58   0
 -24  -4   0   71.12    8.61   0
  24   4   0   98.04   12.31   0
  24  -4   0   78.91   10.05   0
  24  -4   0   81.29   11.86   0
  24   4   0   93.67   12.46   0
 -24   4   0   77.02   10.13   0
  24   4   0   81.10   10.39   0
  24  -4   0   70.31   12.62   0
   0   6   0    3.57   23.09   0
   0   6   0   -4.06   24.17   0
   0  -6   0   -1.43   24.46   0
   0  -6   0    2.04   23.11   0
   2  -6   0 1289.51   29.47   0
  -2  -6   0 1249.28   27.70   0
  -2   6   0 1277.11   28.83   0
   2   6   0 1226.00   30.42   0
  -2   6   0 1267.07   30.16   0
  -2  -6   0 1255.23   29.42   0
   2  -6   0 1233.68   26.22   0
   2   6   0 1252.04   28.01   0
  -4   6   0 2435.13   31.36   0
   4   6   0 2443.76   29.74   0
  -4  -6   0 2421.33   29.45   0
   4  -6   0 2419.78   31.72   0
   4   6   0 2394.34   30.24   0
  -4  -6   0 2403.29   26.02   0
   4  -6   0 2391.36   31.49   0
  -4   6   0 2435.01   32.11   0
   6  -6   0  416.63   18.89   0
   6  -6   0  407.91   15.89   0
  -6  -6   0  421.89   16.99   0
  -6   6   0  407.99   19.05   0
   6   6   0  432.55   17.94   0
   6   6   0  423.57   17.90   0
  -6  -6   0  414.75   18.09   0
  -6   6   0  409.09   19.07   0
   8  -6   0  794.13   17.17   0
  -8  -6   0  781.03   17.63   0
   8   6   0  791.24   16.98   0
   8   6   0  789.23   15.91   0
  -8   6   0  785.85   18.64   0
  -8  -6   0  793.62   16.03   0
  -8   6   0  802.59   14.17   0
   8  -6   0  826.47   16.57   0
 -10  -6   0  140.45   12.62   0
 -10  -6   0  152.57   11.17   0
  10   6   0  145.74   13.14   0
  10  -6   0  141.68   15.68   0
  10   6   0  157.63   13.25   0
  10  -6   0  141.31   12.01   0
 -10   6   0  149.58   12.00   0
  10  -6   0  153.93   14.78   0
  12  -6   0   56.74   11.46   0
  12   6   0   77.35   12.44   0
 -12  -6   0   34.25   12.98   0
  12  -6   0   43.13   10.58   0
  12   6   0   56.07   11.46   0
  12  -6   0   67.85   12.26   0
 -12   6   0   53.30   13.16   0
 -12  -6   0   53.73   12.49   0
  14   6   0  458.12   13.24   0
 -14   6   0  414.60   14.20   0
  14  -6   0  452.07   14.76   0
  14   6   0  455.41   15.54   0
 -14  -6   0  425.21   11.44   0
  14  -6   0  424.97   16.01   0
 -14  -6   0  430.65   13.38   0
  14  -6   0  446.69   13.98   0
 -16  -6   0  418.06   13.17   0
 -16   6   0  434.34   13.07   0
 -16  -6   0  428.11   14.48   0
  16   6   0  444.97   13.16   0
  16  -6   0  409.07   15.49   0
  16  -6   0  425.25   14.55   0
  16   6   0  421.12   12.68   0
  16  -6   0  409.94   10.68   0
  18  -6   0  304.93   13.76   0
 -18  -6   0  299.52   11.54   0
  18  -6   0  320.84   13.31   0
 -18   6   0  277.09   11.65   0
  18   6   0  316.72    9.66   0
  18   6   0  316.26   11.84   0
  18  -6   0  314.13   11.37   0
  20  -6   0  126.90   10.47   0
  20   6   0  132.32   12.62   0
 -20  -6   0   96.19   10.37   0
  20   6   0   97.35   12.02   0
  20  -6   0  130.83   12.53   0
  20   6   0  102.25   10.18   0
  20  -6   0  107.43   10.89   0
 -20   6   0   89.25    8.89   0
  22   6   0   33.68    8.40   0
 -22  -6   0   57.55   10.33   0
  22  -6   0   44.26   11.53   0
  22  -6   0   45.63   11.88   0
  22   6   0   49.57   12.26   0
  22  -6   0   37.84    8.05   0
  22   6   0   60.22   11.49   0
 -22   6   0   56.05    9.96   0
  24   6   0   -6.05   12.28   0
  24  -6   0    3.48   12.19   0
  24   6   0    9.99    8.48   0
  24  -6   0    4.22   11.49   0
  24  -6   0   19.87    7.87   0
 -24  -6   0   11.87    8.73   0
 -24   6   0   -4.11    9.81   0
  24   6   0   20.21   11.62   0
   0  -8   0 1781.85   28.12   0
   0   8   0 1735.93   29.85   0
   0   8   0 1779.01   32.60   0
   0  -8   0 1726.91   33.63   0
  -2  -8   0 2709.70   33.57   0
  -2   8   0 2642.24   34.43   0
   2  -8   0 2598.35   33.12   0
   2   8   0 2632.10   34.04   0
  -2  -8   0 2620.24   31.31   0
  -2   8   0 2633.01   32.85   0
   2   8   0 2634.38   31.43   0
   2  -8   0 2616.64   34.41   0
  -4  -8   0  152.71   21.59   0
   4  -8   0  153.88   22.29   0
  -4  -8   0  162.78   17.81   0
   4  -8   0  152.92   19.14   0
   4   8   0  168.29   21.72   0
  -4   8   0  159.47   19.63   0
  -4   8   0  158.14   22.23   0
   4   8   0  155.47   22.88   0
  -6   8   0   26.38   13.19   0
   6   8   0   36.00   15.87   0
   6   8   0   40.62   15.54   0
  -6  -8   0   36.25   15.46   0
   6  -8   0   40.25   16.64   0
  -6   8   0   31.22   16.31   0
   6  -8   0   23.20   16.52   0
  -6  -8   0   29.77   14.87   0
   8  -8   0  238.31   17.65   0
   8   8   0  242.25   11.50   0
   8   8   0  239.25   15.26   0
  -8  -8   0  244.59   16.22   0
  -8   8   0  234.72   15.03   0
  -8  -8   0  246.07   11.79   0
   8  -8   0  233.67   15.25   0
  -8   8   0  234.95   15.01   0
  10  -8   0   22.72   13.92   0
  10   8   0   12.21   12.25   0
  10   8   0   24.37   12.83   0
 -10  -8   0    4.28   10.28   0
 -10  -8   0   15.35   12.11   0
 -10   8   0   -1.03   14.21   0
  10  -8   0   18.21   15.27   0
  12  -8   0 3441.23   21.71   0
  12   8   0 3547.20   21.86   0
  12  -8   0 3402.74   22.14   0
  12   8   0 3492.76   18.73   0
 -12  -8   0 3437.14   19.64   0
  12  -8   0 3355.95   17.75   0
 -12   8   0 3345.54   17.70   0
 -12  -8   0 3453.21   17.59   0
  14   8   0   12.68   14.95   0
 -14  -8   0   39.05   13.12   0
 -14   8   0   24.49   10.90   0
 -14  -8   0   34.78   10.12   0
  14   8   0   32.23   11.90   0
  14  -8   0   40.73   10.26   0
  14  -8   0   24.54   11.98   0
  14  -8   0   21.32   14.85   0
  16   8   0  190.11    9.65   0
 -16   8   0  187.72   12.56   0
  16   8   0  213.40   14.46   0
 -16  -8   0  193.20   13.53   0
  16  -8   0  156.40   12.37   0
 -16  -8   0  195.17    9.97   0
  16  -8   0  181.46   14.00   0
  16  -8   0  171.60   14.55   0
  18  -8   0   49.07   12.92   0
 -18  -8   0   27.90   10.39   0
 -18   8   0   31.74   10.98   0
 -18  -8   0   40.55   11.40   0
  18   8   0   37.79    8.45   0
  18   8   0   28.54   10.87   0
  18  -8   0   38.83    8.82   0
  18  -8   0   23.20   11.89   0
  20  -8   0    9.85   12.36   0
 -20  -8   0   -3.09   10.26   0
  20  -8   0   13.45    9.81   0
 -20   8   0  -14.64   10.49   0
  20  -8   0   16.76   11.29   0
  20   8   0    6.43    8.35   0
  20   8   0    4.55   10.38   0
  22  -8   0    8.32   11.48   0
  22  -8   0   14.78    9.72   0
  22   8   0    0.04   11.12   0
  22   8   0   -5.61    9.78   0
  22   8   0   12.37   12.04   0
 -22   8   0   17.77    8.13   0
  22  -8   0    9.90   12.35   0
 -22  -8   0   -5.95   10.15   0
 -24   8   0   16.96    9.95   0
  24   8   0    6.66   11.48   0
  24  -8   0   11.09   12.66   0
 -24  -8   0   26.26   10.27   0
  24  -8   0   -3.18    9.65   0
  24   8   0   31.19    8.48   0
  24  -8   0   23.45   12.89   0
  24   8   0   17.53   12.25   0
   0 -10   0   -0.87   20.59   0
   0  10   0    4.21   25.80   0
   0 -10   0    2.64   22.84   0
   0  10   0    3.09   21.85   0
  -2 -10   0 6992.00   36.00   0
   2 -10   0 6993.57   36.89   0
   2  10   0 6789.27   35.59   0
   2  10   0 6918.52   36.84   0
  -2  10   0 7015.06   34.29   0
   2 -10   0 7010.63   37.45   0
  -2 -10   0 7055.72   36.46   0
  -2  10   0 6962.87   37.51   0
   4  10   0   83.05   17.17   0
  -4  10   0   86.46   18.97   0
   4  10   0   72.22   15.40   0
   4 -10   0   79.17   19.07   0
  -4 -10   0   78.50   18.24   0
  -4 -10   0   76.66   17.09   0
   4 -10   0   88.43   19.71   0
  -4  10   0   80.38   18.94   0
   6  10   0  423.23   14.63   0
  -6  10   0  450.02   17.90   0
   6 -10   0  412.96   15.80   0
  -6 -10   0  439.92   14.76   0
   6  10   0  432.17   15.80   0
  -6 -10   0  414.83   14.92   0
  -6  10   0  411.51   16.15   0
   6 -10   0  419.13   16.39   0
  -8 -10   0  505.11   14.49   0
  -8  10   0  516.25   17.37   0
  -8  10   0  517.84   15.63   0
   8  10   0  514.55   14.43   0
   8 -10   0  503.73   16.06   0
   8 -10   0  488.40   15.80   0
  -8 -10   0  517.02   14.52   0
   8  10   0  516.90   15.61   0
  10  10   0  509.92   14.22   0
 -10 -10   0  501.17   14.02   0
 -10  10   0  526.90   15.49   0
  10 -10   0  522.65   12.00   0
  10 -10   0  487.45   14.78   0
 -10 -10   0  510.12   13.40   0
 -10  10   0  489.13   14.74   0
  10  10   0  537.08   13.86   0
 -12 -10   0   58.94   10.55   0
  12  10   0   57.71   15.09   0
 -12 -10   0   61.84   13.92   0
  12 -10   0   62.03   13.58   0
  12 -10   0   43.38   10.74   0
 -12  10   0   51.80   10.60   0
  12  10   0   53.14    9.96   0
 -14 -10   0  637.19   14.84   0
  14 -10   0  636.59   15.44   0
 -14 -10   0  640.72   14.67   0
  14  10   0  668.78   13.99   0
  14  10   0  674.02   14.31   0
  14 -10   0  616.10   14.32   0
  14 -10   0  626.99   17.04   0
 -14  10   0  595.07   14.01   0
 -16  10   0  765.59   13.97   0
  16  10   0  771.97   12.73   0
  16 -10   0  808.97   16.16   0
 -16 -10   0  818.70   13.55   0
  16  10   0  853.20   14.28   0
  16 -10   0  790.98   13.77   0
  16 -10   0  806.14   15.16   0
 -16 -10   0  841.91   13.18   0
  18  10   0  260.02    9.12   0
 -18 -10   0  271.34   11.23   0
  18 -10   0  275.54   13.47   0
  18  10   0  286.88   11.95   0
  18 -10   0  263.74   10.99   0
 -18 -10   0  246.08   11.20   0
  18 -10   0  252.88    9.58   0
 -18  10   0  280.87    9.51   0
  20  10   0  140.96   12.37   0
  20  10   0  116.44   10.95   0
  20 -10   0  127.81   13.13   0
  20 -10   0  105.72   10.23   0
 -20 -10   0  124.39   11.33   0
  20 -10   0  137.88   11.76   0
 -20 -10   0  111.35   10.90   0
 -20  10   0  114.90    8.76   0
  22 -10   0  175.61   11.84   0
 -22  10   0  164.13   10.58   0
  22  10   0  166.82   11.32   0
  22 -10   0  136.04   10.42   0
 -22 -10   0  165.22    9.16   0
  22  10   0  170.22    9.08   0
  22 -10   0  150.61   13.00   0
 -24  10   0   20.98   10.52   0
  24  10   0    1.61   12.50   0
  24 -10   0   28.80    9.98   0
  24  10   0   12.11    9.99   0
  24 -10   0   11.76   11.80   0
 -24 -10   0   10.69    8.21   0
  24  10   0    4.05    9.98   0
  24 -10   0   19.23   12.51   0
   0  12   0 3073.99   26.18   0
   0 -12   0 3027.21   26.50   0
   0  12   0 3134.72   28.21   0
   0 -12   0 3089.78   26.57   0
   2 -12   0 1043.15   21.50   0
  -2 -12   0 1062.80   18.08   0
   2  12   0 1042.96   21.37   0
   2 -12   0 1056.01   20.91   0
  -2  12   0 1054.78   20.19   0
  -2  12   0 1055.05   18.98   0
  -2 -12   0 1063.25   19.67   0
   4 -12   0 4305.93   26.38   0
   4  12   0 4307.73   25.69   0
  -4 -12   0 4410.94   25.91   0
  -4  12   0 4332.98   26.27   0
   4 -12   0 4382.63   25.77   0
   4  12   0 4385.43   25.67   0
  -4 -12   0 4477.38   25.27   0
  -4  12   0 4372.87   25.69   0
   6 -12   0  569.99   15.59   0
  -6  12   0  586.93   15.09   0
  -6  12   0  567.34   15.71   0
   6 -12   0  556.10   16.36   0
   6  12   0  572.57   14.49   0
  -6 -12   0  570.87   14.78   0
  -6 -12   0  562.28   14.74   0
   6  12   0  539.43   13.15   0
  -8  12   0 5144.54   23.78   0
   8  12   0 5231.53   23.41   0
  -8 -12   0 5254.23   23.96   0
   8 -12   0 5152.57   26.37   0
   8  12   0 5145.77   24.85   0
   8 -12   0 5107.49   23.81   0
  -8 -12   0 5219.11   23.49   0
  -8  12   0 5016.56   25.31   0
  10  12   0   57.40   13.67   0
 -10  12   0   55.39   13.55   0
 -10 -12   0   41.13   12.43   0
  10 -12   0   51.96   13.97   0
 -10 -12   0   68.91   12.43   0
 -10  12   0   60.71   12.84   0
  10  12   0   46.85   12.75   0
  10 -12   0   52.21   10.53   0
  12  12   0 3173.78   20.11   0
 -12 -12   0 3057.04   18.75   0
 -12  12   0 2995.22   18.93   0
  12 -12   0 2997.55   18.78   0
  12  12   0 3160.47   18.04   0
  12 -12   0 3065.38   22.20   0
 -12  12   0 2971.96   19.73   0
 -12 -12   0 3107.34   18.53   0
  14 -12   0   38.90   13.78   0
  14  12   0   13.85   14.22   0
 -14 -12   0   34.90   11.73   0
  14 -12   0   25.25   15.58   0
  14 -12   0   21.86   10.01   0
 -14 -12   0   18.41   10.65   0
  14  12   0   25.72   10.39   0
 -14  12   0   32.50   10.58   0
 -16 -12   0  251.05   11.80   0
  16 -12   0  264.78   12.88   0
  16  12   0  239.50   11.96   0
  16 -12   0  245.81   11.65   0
 -16  12   0  250.83   11.85   0
  16  12   0  278.09   11.88   0
  16 -12   0  252.19   14.17   0
 -16 -12   0  256.28   11.00   0
 -18  12   0   34.51    8.53   0
  18 -12   0   33.52   11.58   0
  18  12   0   45.62   12.56   0
 -18 -12   0   28.77   10.86   0
  18 -12   0   45.20    8.46   0
 -18 -12   0   45.70    9.82   0
  18 -12   0   41.95   11.01   0
  18  12   0   35.59    8.38   0
  20 -12   0   -1.89   11.19   0
 -20  12   0    6.18   10.12   0
 -20 -12   0    5.61    8.58   0
  20 -12   0   15.67    9.84   0
  20  12   0    6.58   10.19   0
  20 -12   0   16.09   12.26   0
  20  12   0    4.92   10.01   0
 -20 -12   0   12.27    9.56   0
  22 -12   0   43.32   11.36   0
 -22 -12   0   57.13   10.32   0
  22 -12   0   43.61    7.96   0
 -22  12   0   52.90   10.27   0
  22  12   0   42.53   10.76   0
  22  12   0   30.37   10.29   0
  22 -12   0   45.36   12.34   0
 -24 -12   0   32.86   10.57   0
 -24  12   0   24.06    8.31   0
  24 -12   0   42.61   10.01   0
  24  12   0   43.60   11.73   0
  24 -12   0   52.70   12.18   0
  24  12   0   48.54   12.84   0
  24 -12   0   40.85   12.94   0
  24  12   0   54.55   10.13   0
   0  14   0    9.13   17.27   0
   0 -14   0   -2.41   15.66   0
   0 -14   0  -13.36   17.35   0
   0  14   0   -2.09   15.66   0
   2 -14   0 3526.71   24.83   0
   2 -14   0 3538.47   22.14   0
  -2 -14   0 3610.61   23.56   0
  -2 -14   0 3423.13   23.44   0
   2  14   0 3524.80   22.01   0
  -2  14   0 3602.36   24.31   0
  -2 -14   0 3653.96   24.62   0
  -2  14   0 3555.65   24.36   0
   4 -14   0  697.37   16.79   0
  -4  14   0  661.03   16.71   0
   4  14   0  681.37   15.46   0
  -4 -14   0  694.86   16.78   0
   4  14   0  696.90   17.30   0
  -4 -14   0  689.26   15.39   0
  -4  14   0  672.16   16.23   0
   4 -14   0  684.05   17.40   0
  -6 -14   0 2629.13   19.51   0
  -6 -14   0 2585.56   19.33   0
   6 -14   0 2580.81   20.27   0
   6 -14   0 2588.68   21.36   0
  -6  14   0 2622.02   20.37   0
  -6  14   0 2592.97   20.73   0
   6  14   0 2507.51   20.06   0
   6  14   0 2623.77   17.76   0
  -8  14   0   43.84   13.28   0
  -8 -14   0   50.21   10.40   0
  -8 -14   0   49.18   12.74   0
   8  14   0   50.42   14.04   0
   8 -14   0   64.88   13.41   0
  -8  14   0   64.93   13.46   0
   8 -14   0   62.73   14.51   0
   8  14   0   47.15   12.59   0
  10  14   0  187.33   14.18   0
 -10  14   0  177.87   11.59   0
  10 -14   0  191.34   14.99   0
  10 -14   0  184.40   13.68   0
 -10 -14   0  209.78   13.15   0
  10  14   0  190.99   12.42   0
 -10 -14   0  184.98   12.87   0
 -10  14   0  175.11   13.12   0
 -12  14   0   88.47   13.71   0
  12  14   0   96.08   12.50   0
 -12 -14   0   95.74   12.12   0
 -12  14   0   92.62   12.57   0
 -12 -14   0  108.42   12.96   0
  12 -14   0  103.46   13.92   0
  12  14   0   97.78   13.54   0
  12 -14   0   92.92   11.59   0
  14  14   0 1196.50   17.43   0
 -14  14   0 1156.33   15.52   0
  14 -14   0 1165.50   17.85   0
 -14 -14   0 1180.80   14.26   0
  14 -14   0 1126.40   13.23   0
 -14 -14   0 1205.17   13.24   0
  14  14   0 1232.43   14.91   0
  16 -14   0  638.59   13.62   0
  16 -14   0  659.71   13.81   0
  16 -14   0  646.35   12.84   0
 -16 -14   0  660.17   12.87   0
  16  14   0  696.58   10.78   0
 -16 -14   0  658.35   12.01   0
 -16  14   0  631.32   11.05   0
  16  14   0  673.79   14.81   0
  18  14   0  513.59    9.82   0
 -18  14   0  471.01   10.15   0
  18 -14   0  475.32   14.24   0
 -18 -14   0  505.68   11.50   0
 -18 -14   0  466.15   11.97   0
  18 -14   0  458.92   11.84   0
  18 -14   0  477.86   13.28   0
  18  14   0  502.90   12.44   0
  20  14   0    7.98   12.45   0
  20 -14   0   15.09   12.43   0
  20 -14   0   11.00    8.10   0
  20 -14   0    6.77   11.41   0
 -20  14   0    4.52   10.00   0
 -20 -14   0   -2.47   11.02   0
  20  14   0   11.46   10.15   0
 -20 -14   0   -5.14   10.27   0
  22 -14   0  118.89   13.42   0
  22 -14   0  136.57   10.22   0
 -22 -14   0  125.64    8.80   0
 -22 -14   0  121.78   11.89   0
  22  14   0  117.85   10.62   0
  22  14   0  127.88   11.51   0
  22 -14   0  122.61   12.38   0
 -22  14   0  113.41    9.14   0
  24 -14   0   11.38   13.00   0
  24  14   0    7.84   12.90   0
  24 -14   0   14.51    8.00   0
  24  14   0  -10.12    9.87   0
 -24  14   0   26.24   10.52   0
  24 -14   0    4.99   11.54   0
 -24 -14   0    1.01   10.49   0
   0  16   0 1959.81   20.81   0
   0  16   0 2051.23   19.72   0
   0 -16   0 1971.81   20.51   0
   0 -16   0 1924.86   19.72   0
  -2  16   0   66.70   14.49   0
  -2 -16   0   73.56   14.08   0
   2  16   0   78.67   16.04   0
  -2 -16   0   66.77   13.82   0
  -2  16   0   72.94   13.13   0
   2 -16   0   56.25   15.72   0
  -2 -16   0   71.65   15.48   0
   2 -16   0   54.28   14.93   0
  -4 -16   0 1237.84   17.31   0
   4  16   0 1224.63   17.77   0
   4  16   0 1237.66   17.32   0
  -4  16   0 1251.15   17.67   0
   4 -16   0 1236.01   17.43   0
  -4 -16   0 1247.51   17.86   0
  -4  16   0 1168.83   16.96   0
   4 -16   0 1225.54   17.56   0
  -6  16   0  882.96   16.32   0
  -6 -16   0  900.00   15.52   0
  -6 -16   0  929.84   15.86   0
   6  16   0  898.52   15.66   0
   6 -16   0  928.26   16.43   0
   6 -16   0  914.51   17.02   0
   6  16   0  893.99   16.51   0
  -6  16   0  883.45   16.30   0
   8  16   0 1131.87   16.32   0
   8  16   0 1139.73   15.65   0
  -8  16   0 1108.08   15.84   0
   8 -16   0 1126.05   17.44   0
  -8 -16   0 1148.09   15.63   0
  -8  16   0 1151.94   16.92   0
   8 -16   0 1103.81   14.18   0
  -8 -16   0 1137.69   15.50   0
 -10  16   0   39.47   13.09   0
 -10 -16   0   51.04   12.83   0
  10  16   0   46.51   12.41   0
  10 -16   0   50.48   14.33   0
 -10 -16   0   41.03   10.53   0
  10  16   0   61.77   13.80   0
 -10  16   0   38.55   13.18   0
  10 -16   0   48.02   10.61   0
 -12 -16   0 1113.21   15.07   0
  12 -16   0 1047.90   13.61   0
  12  16   0 1119.52   15.07   0
 -12  16   0 1030.46   15.86   0
 -12  16   0 1025.14   15.28   0
 -12 -16   0 1109.33   14.25   0
  12 -16   0 1063.08   16.02   0
  12  16   0 1090.99   15.56   0
  14  16   0  219.65   12.26   0
  14 -16   0  196.15   13.44   0
 -14  16   0  204.42   10.73   0
  14 -16   0  183.38   10.26   0
  14  16   0  197.19   12.25   0
 -14  16   0  192.71   12.44   0
 -14 -16   0  199.15   10.47   0
 -14 -16   0  207.96   11.18   0
  16  16   0  775.49   13.39   0
  16  16   0  820.54   12.69   0
  16 -16   0  797.60   14.41   0
 -16 -16   0  803.20   13.30   0
 -16 -16   0  807.93   12.30   0
 -16  16   0  778.09   11.46   0
  16 -16   0  725.75   12.99   0
  16 -16   0  751.35   14.19   0
  18  16   0   26.07    9.89   0
  18 -16   0   24.72   13.10   0
  18 -16   0   19.81   10.08   0
  18 -16   0   13.83   10.64   0
 -18 -16   0   19.56    9.78   0
 -18  16   0   -6.38   10.89   0
 -18 -16   0   22.53   10.52   0
  18  16   0   12.60   11.03   0
 -20  16   0   73.45    8.71   0
  20 -16   0   62.88   10.41   0
  20  16   0   71.86   10.05   0
  20  16   0   83.25   12.66   0
  20 -16   0   67.27   10.27   0
  20 -16   0   78.58   13.35   0
 -20 -16   0   92.02   10.27   0
 -20 -16   0   71.86    9.91   0
  22  16   0    7.92   10.00   0
 -22 -16   0    6.95   10.17   0
  22 -16   0   12.00   12.77   0
 -22 -16   0   12.61    9.83   0
  22  16   0   30.48   10.74   0
 -22  16   0    3.61   10.08   0
  22 -16   0   15.11   11.51   0
  22 -16   0   -2.73    7.86   0
   0  18   0   -4.06   12.44   0
   0 -18   0  -16.16   14.93   0
   0 -18   0    8.52   13.68   0
  -2 -18   0  420.04   14.83   0
  -2  18   0  421.30   16.49   0
   2  18   0  418.21   16.79   0
  -2 -18   0  388.13   14.24   0
   2 -18   0  409.76   16.46   0
   2 -18   0  418.76   15.25   0
  -2  18   0  421.07   14.53   0
  -2 -18   0  405.72   15.37   0
  -4  18   0 3625.47   21.76   0
   4 -18   0 3643.07   22.27   0
  -4 -18   0 3695.77   21.09   0
  -4 -18   0 3633.44   21.59   0
  -4  18   0 3616.88   21.33   0
   4 -18   0 3667.03   21.94   0
   4  18   0 3625.19   20.14   0
  -6 -18   0 2021.70   15.54   0
  -6  18   0 1901.42   18.18   0
  -6  18   0 1927.15   16.24   0
   6 -18   0 1977.81   18.37   0
   6  18   0 1950.84   17.59   0
   6  18   0 1983.29   18.48   0
  -6 -18   0 2020.40   17.79   0
   6 -18   0 1957.58   18.81   0
  -8  18   0   12.63   13.57   0
   8  18   0   24.39   13.39   0
  -8 -18   0   -0.99   12.50   0
  -8  18   0    4.80   13.58   0
   8 -18   0    1.73   14.52   0
   8 -18   0  -18.21   11.11   0
  -8 -18   0   -4.83   12.70   0
   8  18   0   -0.89   12.36   0
  10 -18   0 1922.34   17.38   0
  10 -18   0 1920.36   18.51   0
  10  18   0 1922.50   15.98   0
 -10 -18   0 1922.82   16.77   0
 -10  18   0 1908.86   17.67   0
 -10  18   0 1943.85   17.46   0
  10  18   0 1944.76   16.48   0
 -10 -18   0 1960.04   15.23   0
  12 -18   0   -9.47   12.42   0
  12 -18   0   19.30   13.25   0
 -12 -18   0    8.80   12.28   0
  12  18   0   12.00   13.31   0
 -12  18   0   11.47   13.88   0
  12  18   0   32.42   12.80   0
 -12 -18   0   17.89   11.63   0
 -12  18   0   27.30   13.19   0
  14  18   0  140.82   12.06   0
  14  18   0  178.45   11.81   0
 -14 -18   0  158.07   10.10   0
  14 -18   0  143.09   12.08   0
 -14  18   0  155.60   11.97   0
 -14 -18   0  170.85   10.96   0
 -14  18   0  174.89   13.08   0
  14 -18   0  163.58   12.60   0
 -16  18   0    6.13    8.70   0
 -16 -18   0   11.20    8.90   0
  16  18   0   12.57   11.60   0
  16 -18   0   19.12    8.27   0
  16  18   0    8.03    8.63   0
  16 -18   0   -4.86   11.19   0
 -16 -18   0    8.46   10.14   0
  18 -18   0  188.54   12.22   0
  18 -18   0  173.76   11.03   0
  18 -18   0  188.69   11.67   0
 -18 -18   0  184.59   10.88   0
  18  18   0  200.33   10.73   0
 -18 -18   0  225.23   10.67   0
 -18  18   0  194.16   10.97   0
  18  18   0  177.06   13.40   0
  20 -18   0   33.94   10.28   0
  20 -18   0    3.36   12.85   0
 -20 -18   0    6.16    9.78   0
  20  18   0   11.49   10.97   0
 -20  18   0   38.78   10.28   0
  20  18   0   27.70    9.88   0
  20 -18   0   -0.68   11.53   0
 -20 -18   0   15.42   10.28   0
  22 -18   0   21.29   12.83   0
 -22 -18   0   13.93   11.45   0
 -22  18   0   27.27    8.27   0
  22 -18   0   36.25    8.33   0
 -22 -18   0   18.51   10.14   0
  22  18   0   23.24   12.98   0
  22  18   0   18.77   10.02   0
  22 -18   0   24.56   11.88   0
   0 -20   0  629.24   13.48   0
   0  20   0  635.52   13.86   0
   0 -20   0  615.52   15.27   0
   2 -20   0  249.02   14.78   0
  -2 -20   0  248.63   12.26   0
  -2 -20   0  232.34   13.80   0
   2  20   0  244.42   15.16   0
  -2  20   0  232.66   13.96   0
   2 -20   0  254.49   14.67   0
  -2  20   0  247.65   14.28   0
  -2 -20   0  234.22   13.35   0
  -4  20   0 3882.68   21.69   0
  -4 -20   0 4030.70   21.69   0
  -4 -20   0 3886.38   20.79   0
  -4 -20   0 3895.45   21.56   0
   4 -20   0 3934.06   22.04   0
  -4  20   0 3912.10   21.87   0
   4  20   0 3876.14   21.41   0
   4 -20   0 3935.93   22.25   0
  -6 -20   0  475.36   11.48   0
   6  20   0  483.86   14.37   0
   6 -20   0  469.40   15.16   0
  -6 -20   0  465.01   14.14   0
   6  20   0  478.65   14.05   0
  -6  20   0  445.58   14.43   0
   6 -20   0  458.04   15.45   0
  -6  20   0  466.89   14.82   0
   8  20   0  262.23   13.46   0
  -8 -20   0  282.98   13.24   0
  -8 -20   0  277.77   13.44   0
  -8  20   0  275.66   14.65   0
  -8  20   0  255.24   13.60   0
   8 -20   0  278.93   12.51   0
   8 -20   0  275.93   14.83   0
   8  20   0  282.75   12.17   0
 -10  20   0  129.01   12.87   0
  10  20   0  145.03   12.44   0
 -10 -20   0  141.47   12.56   0
  10  20   0  126.98   13.61   0
 -10  20   0  129.96   14.04   0
  10 -20   0  146.54   14.02   0
 -10 -20   0  132.70   12.80   0
  10 -20   0  122.64   13.91   0
  12  20   0  158.45   13.29   0
 -12 -20   0  152.22   12.33   0
  12  20   0  141.88   12.02   0
  12 -20   0  141.59   13.60   0
 -12  20   0  136.13   11.37   0
  12 -20   0  127.12   13.45   0
 -12 -20   0  135.11   12.74   0
 -12  20   0  121.01   12.88   0
 -14 -20   0  483.99   11.24   0
  14 -20   0  471.88   13.00   0
  14  20   0  519.39   12.68   0
 -14 -20   0  479.59   12.03   0
 -14  20   0  462.74   12.79   0
  14  20   0  492.08    9.94   0
  14 -20   0  462.62   11.05   0
 -14  20   0  473.05   11.96   0
  16 -20   0  111.12   11.07   0
  16  20   0   82.98   11.46   0
 -16  20   0   90.83   10.42   0
 -16  20   0   86.27   11.15   0
 -16 -20   0  108.35   11.11   0
  16 -20   0   98.25   13.18   0
  16  20   0  111.17   10.49   0
 -16 -20   0  104.76   10.14   0
  18 -20   0   22.50    8.65   0
 -18 -20   0   19.52   10.94   0
  18  20   0   -0.41   10.81   0
 -18  20   0   48.60   10.48   0
  18 -20   0   18.95   12.65   0
  18  20   0   13.47   10.03   0
 -18 -20   0   38.60    8.58   0
  18 -20   0   27.62   11.31   0
  20  20   0  347.07   12.12   0
  20  20   0  362.92   10.85   0
  20 -20   0  312.13   13.16   0
  20 -20   0  343.21   13.11   0
 -20 -20   0  346.32   10.98   0
 -20 -20   0  345.36   10.76   0
 -20  20   0  337.60   11.25   0
  20 -20   0  296.85    9.46   0
  22 -20   0    4.66   10.14   0
  22 -20   0    5.76   12.00   0
  22  20   0   -0.26    9.97   0
 -22  20   0   19.51   10.25   0
  22 -20   0   13.50   13.27   0
 -22 -20   0   -5.22    8.56   0
  22  20   0    2.14   10.81   0
 -22 -20   0    4.56    9.49   0
   0 -22   0   -0.99   13.06   0
   0 -22   0    2.10   11.09   0
   0  22   0   -5.18   11.28   0
   0 -22   0   -5.88   12.59   0
  -2 -22   0  935.51   15.35   0
  -2 -22   0  972.21   15.55   0
   2 -22   0  968.26   13.68   0
   2 -22   0  980.13   16.43   0
  -2  22   0  986.44   15.95   0
  -2 -22   0  976.21   15.47   0
  -2  22   0  958.44   13.59   0
   2  22   0  958.85   13.66   0
  -4 -22   0  175.71   13.31   0
   4  22   0  168.67   13.81   0
  -4  22   0  179.33   13.81   0
   4 -22   0  179.11   14.35   0
  -4  22   0  206.12   13.97   0
  -4 -22   0  174.62   12.98   0
   4 -22   0  188.05   14.08   0
  -4 -22   0  179.37   12.99   0
   6  22   0  997.29   15.04   0
   6  22   0  989.85   15.63   0
  -6  22   0  929.39   15.68   0
  -6  22   0 1003.11   13.50   0
   6 -22   0  916.96   13.73   0
   6 -22   0  978.79   15.89   0
  -6 -22   0 1003.44   14.63   0
  -6 -22   0  994.17   15.04   0
  -8  22   0   21.12   13.52   0
   8  22   0   46.21   12.21   0
   8 -22   0   49.89   14.14   0
  -8 -22   0   32.36   10.40   0
  -8  22   0   32.95   12.87   0
   8  22   0   29.28   14.13   0
   8 -22   0   36.96   11.07   0
  -8 -22   0   48.58   12.57   0
 -10 -22   0 1151.00   13.23   0
  10  22   0 1120.75   13.80   0
 -10 -22   0 1113.35   14.26   0
  10 -22   0 1045.30   15.61   0
 -10  22   0 1081.82   14.64   0
  10  22   0 1088.12   13.77   0
 -10  22   0 1075.48   16.20   0
  10 -22   0 1070.62   15.61   0
  12 -22   0  135.63   12.93   0
 -12  22   0  134.62   11.88   0
  12  22   0  139.68   13.35   0
  12 -22   0  137.42   12.67   0
  12  22   0  132.90   11.51   0
 -12 -22   0  115.73   12.12   0
 -12  22   0  115.59   13.11   0
 -12 -22   0  129.85   11.32   0
  14 -22   0  227.37   12.03   0
 -14 -22   0  219.90    9.35   0
  14 -22   0  213.84   11.97   0
 -14 -22   0  229.77   11.01   0
 -14  22   0  217.32    9.97   0
  14  22   0  227.26   12.53   0
  14  22   0  216.49   11.15   0
 -14  22   0  220.33   11.09   0
  16  22   0   50.54   11.23   0
  16 -22   0    7.12   10.65   0
 -16 -22   0   30.73   10.84   0
 -16  22   0   29.73   10.69   0
 -16  22   0   16.82   10.07   0
 -16 -22   0   29.73    9.98   0
  16  22   0   36.54   10.21   0
  16 -22   0   29.74   11.28   0
  18  22   0   55.76   10.85   0
 -18 -22   0   54.95   10.02   0
  18 -22   0   59.01   10.64   0
 -18 -22   0   44.55   10.67   0
 -18  22   0   68.93   10.78   0
  18 -22   0   68.11   11.54   0
  18  22   0   74.16   10.25   0
 -20 -22   0   27.29    8.52   0
 -20 -22   0   15.80   11.15   0
  20 -22   0   22.61   12.89   0
  20 -22   0   17.68    8.46   0
  20  22   0   13.12    9.82   0
  20 -22   0   19.26    9.81   0
 -20  22   0   32.85    8.61   0
  20  22   0    6.33   10.78   0
 -22  22   0    2.76   10.50   0
  22  22   0   -1.78   10.76   0
 -22 -22   0   -4.27    8.88   0
  22 -22   0   -0.67   10.45   0
  22 -22   0   -5.55   10.21   0
  22 -22   0   -1.78   13.12   0
 -22 -22   0   10.46   10.98   0
  22  22   0   -8.79    8.29   0
   0 -24   0 3665.44   18.84   0
   0 -24   0 3609.67   22.02   0
   0  24   0 3713.51   20.82   0
   0 -24   0 3710.50   21.40   0
  -2  24   0    8.26   13.47   0
  -2 -24   0   17.08   14.84   0
   2 -24   0   17.68   13.76   0
  -2  24   0   12.74   13.03   0
   2 -24   0   15.66   13.76   0
  -2 -24   0   11.36   13.35   0
  -2 -24   0   14.94   11.26   0
   2  24   0   11.11   14.34   0
  -4  24   0 1029.29   15.92   0
   4 -24   0 1013.69   16.33   0
   4  24   0  976.46   15.89   0
  -4 -24   0  990.77   14.70   0
  -4  24   0  994.59   15.41   0
  -4 -24   0 1017.84   14.90   0
   4 -24   0 1010.17   15.80   0
  -4 -24   0 1014.95   15.10   0
  -6 -24   0   -9.48   12.58   0
   6 -24   0    4.29   11.42   0
  -6  24   0  -23.70   13.35   0
  -6 -24   0   16.43   12.43   0
  -6  24   0    1.38   13.57   0
   6 -24   0   20.00   13.91   0
   6  24   0    8.23   13.48   0
  -8 -24   0   96.31   11.60   0
   8 -24   0   91.69   14.09   0
  -8 -24   0   72.36   12.55   0
  -8  24   0   76.03   12.99   0
   8  24   0   86.01   11.51   0
  -8  24   0   92.01   13.27   0
   8  24   0   79.50   13.72   0
   8 -24   0  103.96   10.81   0
 -10 -24   0   85.58   12.59   0
 -10 -24   0   91.29   11.95   0
  10  24   0   94.08   13.61   0
  10  24   0   94.52   11.14   0
  10 -24   0   91.31   13.54   0
 -10  24   0   81.71   12.43   0
  10 -24   0   77.12   10.81   0
 -10  24   0   83.63   13.24   0
  12 -24   0   71.75    9.71   0
 -12 -24   0   86.32   10.52   0
  12  24   0  107.80   11.44   0
 -12  24   0  100.00    9.19   0
  12  24   0  102.79   10.63   0
 -12  24   0   72.78   11.04   0
 -12 -24   0   88.96   10.98   0
  12 -24   0   96.69   12.00   0
  14  24   0   99.75   10.59   0
 -14 -24   0   89.21   10.75   0
  14 -24   0   79.54   11.75   0
 -14  24   0   81.81   10.61   0
 -14 -24   0  105.30   10.23   0
  14 -24   0   59.22   11.57   0
 -14  24   0   83.24   11.09   0
  14  24   0   89.36   11.73   0
 -16 -24   0   48.09    8.89   0
 -16  24   0   58.77   11.84   0
 -16 -24   0   67.88   10.06   0
  16 -24   0   61.05   11.62   0
  16 -24   0   44.26   10.77   0
  16  24   0   52.00   10.13   0
  16  24   0   63.96   11.69   0
 -16  24   0   55.92   10.98   0
  18 -24   0   13.17   11.12   0
 -18 -24   0   33.01   10.66   0
  18  24   0   21.20   11.07   0
 -18  24   0   22.47   10.39   0
  18  24   0   26.76    9.91   0
  18 -24   0   30.99   10.48   0
 -18 -24   0   31.91    9.80   0
  20  24   0  123.91   10.56   0
  20 -24   0  109.31   13.31   0
  20  24   0  135.22   11.56   0
 -20 -24   0  117.57    9.15   0
 -20 -24   0  128.34   10.40   0
 -20  24   0  124.82   10.91   0
  20 -24   0  122.34    9.14   0
  20 -24   0  148.00   12.05   0
   0  26   0   -0.04   14.21   0
   0 -26   0   -6.22   14.08   0
   0 -26   0   -1.77   12.14   0
   0 -26   0   11.02   13.09   0
  -2  26   0  301.59   14.16   0
  -2 -26   0  307.51   14.44   0
  -2  26   0  321.69   13.40   0
   2 -26   0  303.29   14.24   0
  -2 -26   0  286.68   12.65   0
   2 -26   0  287.75   14.08   0
   2  26   0  296.22   12.19   0
  -2 -26   0  304.46   13.50   0
  -4 -26   0  354.45   14.79   0
  -4  26   0  341.13   14.17   0
   4  26   0  322.58   14.79   0
  -4  26   0  327.65   13.66   0
   4 -26   0  331.33   14.64   0
   4 -26   0  340.38   14.44   0
  -4 -26   0  333.70   13.12   0
  -4 -26   0  327.18   13.06   0
  -6  26   0  703.63   14.10   0
   6 -26   0  711.50   14.45   0
   6  26   0  704.67   15.13   0
   6 -26   0  705.16   15.50   0
  -6 -26   0  747.23   13.36   0
  -6 -26   0  730.48   13.54   0
  -6  26   0  712.15   15.67   0
  -6 -26   0  731.12   13.94   0
   8  26   0   47.09   11.75   0
   8 -26   0   42.10   13.89   0
  -8  26   0    7.43   13.14   0
  -8  26   0   41.64   13.04   0
   8  26   0   45.59   13.24   0
  -8 -26   0   51.16   11.37   0
  -8 -26   0   41.77   11.39   0
   8 -26   0   38.10   13.18   0
  10  26   0  527.78   12.56   0
  10 -26   0  480.34   12.95   0
  10  26   0  495.81   13.65   0
 -10 -26   0  551.46   12.38   0
 -10  26   0  517.03   12.67   0
  10 -26   0  496.74   13.61   0
 -10 -26   0  555.82   12.53   0
 -10  26   0  505.32   13.12   0
  12 -26   0   30.87   11.55   0
 -12 -26   0   21.97    8.34   0
  12 -26   0   35.76   10.62   0
  12  26   0   13.29   10.14   0
 -12  26   0   38.06   11.03   0
 -12  26   0   22.15   10.90   0
  12  26   0   14.00   11.38   0
 -12 -26   0   27.24   10.53   0
 -14  26   0  -10.96   10.88   0
  14  26   0   19.94   10.21   0
 -14 -26   0   19.70   10.43   0
 -14 -26   0    5.33    9.95   0
 -14  26   0   33.70   10.08   0
  14 -26   0   11.93   10.89   0
  14  26   0   16.42   11.26   0
  14 -26   0   14.40   11.44   0
 -16  26   0   21.49   10.61   0
  16 -26   0   54.18   10.70   0
  16  26   0   32.13   10.32   0
 -16 -26   0   24.39    9.53   0
 -16 -26   0   40.77    8.25   0
  16 -26   0   39.84   11.14   0
 -16  26   0   27.24   11.35   0
  16  26   0   22.53   11.03   0
  18  26   0   96.67    8.35   0
  18  26   0  104.74   11.14   0
 -18 -26   0   89.48    9.60   0
 -18 -26   0   94.61   10.68   0
 -18  26   0   74.40   11.53   0
  18 -26   0   79.21    8.68   0
 -18  26   0   75.43   10.23   0
  18 -26   0   69.48   11.24   0
 -20 -26   0    3.30    9.87   0
  20 -26   0   18.40   13.40   0
  20  26   0   11.01    9.84   0
  20 -26   0   19.27    8.70   0
  20 -26   0   30.93   11.96   0
 -20  26   0    9.59   10.11   0
  20  26   0   26.05   13.19   0
 -20 -26   0    3.38   10.70   0
   0  28   0  191.40   14.09   0
   0 -28   0  189.62   13.61   0
   0 -28   0  175.75   14.82   0
   0 -28   0  177.51   14.18   0
  -2 -28   0   10.64   11.37   0
  -2  28   0    8.95   13.75   0
   2 -28   0    2.30   12.81   0
   2  28   0   17.70   13.78   0
   2 -28   0    6.71   13.00   0
  -2 -28   0   -2.37   13.22   0
  -2 -28   0   -2.54   12.12   0
  -2  28   0   24.88   10.92   0
  -4 -28   0  526.97   11.38   0
  -4  28   0  511.76   14.88   0
   4  28   0  524.30   14.12   0
  -4 -28   0  527.98   15.56   0
  -4 -28   0  517.82   13.08   0
  -4  28   0  497.05   11.27   0
   4 -28   0  522.72   15.04   0
   4 -28   0  496.91   14.06   0
  -6  28   0  212.16   12.48   0
  -6 -28   0  232.18   12.25   0
  -6 -28   0  242.10   12.57   0
  -6 -28   0  213.09   12.68   0
   6 -28   0  207.81   11.40   0
   6 -28   0  206.31   13.57   0
   6  28   0  249.81   13.38   0
  -6  28   0  219.20   13.50   0
  -8 -28   0  823.72   12.99   0
  -8  28   0  793.92   14.04   0
  -8 -28   0  837.26   14.81   0
  -8  28   0  791.90   14.02   0
   8 -28   0  815.46   14.81   0
   8  28   0  828.98   13.70   0
   8 -28   0  784.86   14.46   0
  10 -28   0  151.32   12.06   0
  10  28   0  179.62   10.84   0
 -10  28   0  162.99   11.05   0
  10  28   0  161.80   12.45   0
 -10 -28   0  179.39   11.05   0
 -10 -28   0  159.49   11.21   0
  10 -28   0  148.26   11.64   0
 -10  28   0  164.10   11.06   0
  12 -28   0    6.85   11.39   0
  12 -28   0   13.34   11.24   0
 -12  28   0   12.16   10.55   0
 -12 -28   0   13.91    8.38   0
 -12  28   0    9.91   10.39   0
  12  28   0    6.37   12.11   0
 -12 -28   0   13.55   10.16   0
  12  28   0    5.52   10.02   0
  14  28   0   38.19   10.10   0
  14 -28   0   29.37   12.96   0
  14 -28   0   35.27   10.65   0
 -14  28   0   21.25   10.37   0
 -14 -28   0   31.71   10.23   0
  14  28   0   36.08   11.42   0
 -14 -28   0   19.51    8.49   0
 -14  28   0   21.22   10.49   0
  16 -28   0   96.45   10.51   0
 -16  28   0   83.72   10.39   0
 -16 -28   0  109.61   11.04   0
 -16 -28   0  117.31   10.09   0
  16  28   0  103.25    9.45   0
  16 -28   0  105.23   11.24   0
 -16  28   0   84.00   10.37   0
  16  28   0  117.18   10.38   0
 -18  28   0    2.37   10.33   0
  18  28   0   -6.37   11.78   0
 -18 -28   0    9.49   10.29   0
 -18  28   0   -2.51    9.89   0
  18 -28   0   11.29   12.72   0
  18  28   0    9.97   10.00   0
 -18 -28   0    3.85    8.53   0
  18 -28   0   12.26   10.40   0
  20 -28   0   41.43   10.90   0
  20  28   0   54.59   11.50   0
 -20 -28   0   42.76   11.05   0
 -20  28   0   37.49   10.73   0
  20  28   0   62.84    8.63   0
 -20 -28   0   61.11   10.22   0
  20 -28   0   37.82   11.72   0
   0 -30   0   31.68   12.28   0
   0  30   0   24.19   13.00   0
   0 -30   0   13.81   11.70   0
   0 -30   0   -2.75   12.73   0
  -2 -30   0  731.93   14.00   0
   2 -30   0  748.74   13.90   0
  -2  30   0  734.44   12.63   0
   2  30   0  738.00   14.74   0
  -2 -30   0  751.73   14.28   0
   2 -30   0  735.57   14.74   0
  -2 -30   0  742.18   14.55   0
  -4 -30   0  101.49   12.29   0
   4  30   0  116.54   10.44   0
  -4 -30   0  107.35   11.69   0
  -4 -30   0  124.50   11.72   0
  -4  30   0  109.10   12.07   0
   4 -30   0  123.60   13.07   0
  -4  30   0   86.40   12.17   0
   4 -30   0  118.50   12.65   0
  -6 -30   0  743.91   12.84   0
  -6  30   0  689.23   13.32   0
  -6  30   0  707.72   13.21   0
   6  30   0  735.07   13.98   0
   6 -30   0  702.03   12.05   0
  -6 -30   0  717.80   12.94   0
  -6 -30   0  726.27   12.80   0
   6 -30   0  676.95   13.76   0
  -8 -30   0   43.26   11.02   0
  -8  30   0   28.04   11.24   0
  -8 -30   0   21.55   10.95   0
   8 -30   0   32.49    9.74   0
   8  30   0   50.61    9.86   0
  -8  30   0   60.18   10.68   0
  -8 -30   0   28.76   10.64   0
   8 -30   0   55.83   10.97   0
 -10  30   0   14.03    9.04   0
 -10  30   0    8.54   10.89   0
 -10 -30   0    5.22   10.27   0
  10 -30   0   10.95    9.34   0
  10  30   0    9.85   11.98   0
 -10 -30   0   30.61    9.95   0
  10 -30   0   21.07   11.77   0
  12  30   0    5.13   10.14   0
 -12  30   0    0.91   10.60   0
  12  30   0   18.71    9.11   0
 -12 -30   0   30.95    9.73   0
  12 -30   0   -0.38   11.33   0
 -12  30   0   17.68   10.45   0
  12 -30   0    0.11   10.78   0
 -12 -30   0   19.53   10.29   0
  14 -30   0  197.70   12.18   0
 -14  30   0  196.10   10.92   0
  14 -30   0  186.74   11.18   0
  14  30   0  205.18   11.75   0
 -14 -30   0  202.34   10.62   0
  14  30   0  196.31   10.62   0
 -14 -30   0  203.42   10.52   0
 -14  30   0  208.12   11.10   0
 -16  30   0   29.51    9.85   0
  16 -30   0   44.22    8.68   0
  16 -30   0   54.52   11.22   0
  16  30   0   61.89    9.96   0
  16  30   0   33.85   10.84   0
 -16  30   0   42.65   10.46   0
 -16 -30   0   50.00   10.40   0
 -16 -30   0   50.88    9.74   0
  18 -30   0   86.27   10.68   0
 -18  30   0   69.01    8.95   0
 -18 -30   0   80.61   10.04   0
 -18 -30   0   79.42   11.32   0
  18 -30   0  107.23   11.46   0
 -18  30   0   78.38   10.11   0
  18  30   0   93.82   10.22   0
  18  30   0   76.63   11.52   0
   0  32   0  658.90   11.93   0
   0 -32   0  683.19   12.93   0
   0 -32   0  726.27   11.91   0
   0 -32   0  697.90   13.59   0
  -2  32   0   95.24   12.15   0
  -2 -32   0   93.37   11.54   0
  -2 -32   0   96.15   11.16   0
   2 -32   0   94.66   11.69   0
   2 -32   0   86.11   12.18   0
  -2 -32   0   92.23   12.05   0
   2  32   0  106.76   12.61   0
  -4 -32   0  273.66   11.25   0
  -4  32   0  264.28   10.00   0
  -4  32   0  267.11   11.24   0
   4  32   0  240.75   10.26   0
  -4 -32   0  280.28    9.79   0
  -4 -32   0  247.52   11.48   0
   4 -32   0  222.73   12.32   0
   4 -32   0  255.74   10.43   0
  -6 -32   0    6.25   10.77   0
  -6 -32   0    0.94    8.44   0
   6 -32   0   14.93   11.17   0
   6  32   0    5.53   11.27   0
  -6  32   0    2.38   10.71   0
  -6  32   0   14.83   11.10   0
   6 -32   0    3.77   11.57   0
  -6 -32   0   -0.63   12.39   0
  -8 -32   0  712.36   12.30   0
   8  32   0  714.31   11.11   0
  -8  32   0  712.58   12.53   0
   8 -32   0  655.08   13.50   0
  -8 -32   0  716.89   12.30   0
   8 -32   0  687.25   11.78   0
  -8  32   0  684.25   12.92   0
  -8 -32   0  724.02   12.43   0
  10 -32   0  -15.13   10.95   0
  10  32   0    6.52   11.46   0
 -10 -32   0   10.05   10.19   0
 -10  32   0   15.56   10.32   0
  10 -32   0   -7.09   11.40   0
 -10 -32   0   21.17   10.15   0
 -10  32   0    6.24   10.77   0
 -12  32   0  352.64   11.56   0
  12  32   0  340.28   12.01   0
 -12 -32   0  372.55   11.07   0
  12  32   0  355.07   10.92   0
  12 -32   0  284.23   11.71   0
  12 -32   0  367.51   12.33   0
 -12  32   0  341.62   11.44   0
 -12 -32   0  348.13    9.63   0
 -14 -32   0   10.95    9.85   0
  14  32   0   21.67    8.01   0
 -14  32   0    4.64   10.33   0
 -14 -32   0   24.17   10.38   0
  14  32   0   26.84    8.91   0
 -14  32   0   22.55   10.48   0
  14 -32   0   16.59   10.99   0
  14 -32   0   13.61   10.52   0
  16  32   0  101.94   10.38   0
 -16  32   0  105.03   10.49   0
 -16 -32   0  130.15   10.25   0
  16  32   0   81.87   11.46   0
 -16  32   0  106.67   10.55   0
  16 -32   0  112.89   11.46   0
 -16 -32   0  109.24   10.46   0
  16 -32   0  100.72   10.73   0
  18  32   0   22.00   10.79   0
 -18  32   0   15.87   10.16   0
  18  32   0    5.36    9.81   0
 -18  32   0   15.67    9.67   0
 -18 -32   0   18.22   10.07   0
 -18 -32   0    0.98   10.64   0
  18 -32   0    5.88   10.38   0
  18 -32   0   14.31   11.10   0
   0 -34   0    1.70   10.30   0
   0 -34   0   -3.10    9.23   0
   0  34   0   18.56    9.52   0
   0 -34   0  -12.67   11.31   0
  -2 -34   0  638.15   12.81   0
  -2 -34   0  611.77   11.83   0
   2  34   0  565.29   11.32   0
   2 -34   0  586.70   12.38   0
   2 -34   0  594.06   10.99   0
  -2  34   0  644.31   12.75   0
   2 -34   0  592.71   12.71   0
  -2 -34   0  567.82   13.13   0
  -4 -34   0   24.98   11.92   0
   4 -34   0   24.63   11.37   0
  -4  34   0    7.00   10.96   0
   4  34   0   27.56   11.76   0
  -4 -34   0    8.84   10.64   0
  -4 -34   0    8.14   12.51   0
  -4  34   0   20.14   11.17   0
   4 -34   0   28.35   11.31   0
  -6  34   0  385.47   11.41   0
  -6 -34   0  380.04   11.48   0
  -6 -34   0  348.88   11.37   0
   6 -34   0  363.98   12.25   0
   6 -34   0  317.58   12.24   0
  -6  34   0  331.53   10.20   0
  -6 -34   0  342.05   11.25   0
   6  34   0  321.07   11.70   0
   8 -34   0    8.63   11.00   0
  -8 -34   0    5.94   10.20   0
  -8  34   0   17.00   10.88   0
  -8 -34   0   23.58   10.14   0
   8 -34   0    5.77   11.30   0
   8  34   0    4.30    8.99   0
  -8 -34   0   13.66   10.24   0
  -8  34   0   11.39   10.58   0
  10 -34   0  214.24   11.68   0
  10 -34   0  233.29   10.10   0
 -10 -34   0  246.05   10.69   0
 -10 -34   0  238.90   10.87   0
  10  34   0  222.27   11.92   0
 -10  34   0  230.87    9.47   0
 -10 -34   0  233.86   10.80   0
 -10  34   0  229.68   11.23   0
  12 -34   0   -9.86   10.36   0
 -12 -34   0   18.82   10.21   0
 -12 -34   0   10.06    9.84   0
  12 -34   0    4.09   11.47   0
 -12  34   0   -7.26   10.54   0
  12  34   0   25.18   10.80   0
 -12  34   0    0.91    8.39   0
  14 -34   0  106.66   11.04   0
  14  34   0  139.18   10.49   0
 -14 -34   0  153.68   10.61   0
 -14  34   0  129.09   10.75   0
  14  34   0   86.27   11.56   0
 -14  34   0  127.60   10.68   0
  14 -34   0  121.04   11.57   0
 -14 -34   0  139.32   10.03   0
 -16 -34   0    9.19   10.17   0
  16 -34   0    8.46   11.26   0
 -16  34   0   15.56   10.14   0
  16  34   0    6.86   11.12   0
 -16  34   0   14.21   10.46   0
  16 -34   0    5.27   10.08   0
 -16 -34   0    6.18    9.81   0
  16  34   0  -18.50   10.36   0
   0 -36   0    0.65   10.13   0
   0  36   0   28.24   10.99   0
   0 -36   0   28.74   10.72   0
   0 -36   0   28.23   10.52   0
   2 -36   0   35.61   10.93   0
  -2  36   0   43.32   10.77   0
   2  36   0   60.26   10.71   0
  -2 -36   0   32.81   10.19   0
   2 -36   0   37.44   10.09   0
   2 -36   0   40.03   10.59   0
  -2 -36   0   47.12   10.77   0
  -2 -36   0   32.80    8.75   0
   4 -36   0  308.21   11.70   0
   4 -36   0  298.93   11.81   0
  -4 -36   0  309.38   11.52   0
  -4 -36   0  331.15   11.20   0
  -4  36   0  337.51   12.25   0
   4  36   0  327.06    9.83   0
  -4 -36   0  332.29   11.20   0
  -6 -36   0  -11.20    9.88   0
  -6 -36   0   -7.42    8.36   0
  -6  36   0   20.32   10.93   0
  -6 -36   0    7.32   10.11   0
   6  36   0  -12.18   10.62   0
   6 -36   0   12.44   11.37   0
   6 -36   0    0.55   10.63   0
  -6  36   0    4.57   10.31   0
  -8 -36   0  262.34   10.98   0
   8 -36   0  243.10    9.88   0
  -8 -36   0  231.83   11.41   0
  -8 -36   0  265.29   10.58   0
   8  36   0  260.16   11.85   0
  -8  36   0  240.88   11.05   0
  -8  36   0  236.00   11.16   0
   8 -36   0  202.19   11.43   0
  10 -36   0   -3.29   11.09   0
 -10 -36   0    4.00   10.16   0
  10 -36   0    6.12   10.41   0
 -10 -36   0    6.55    9.69   0
 -10  36   0   10.73   10.50   0
 -10  36   0   12.75   10.12   0
 -10 -36   0    4.76    9.87   0
  10  36   0   17.41   11.04   0
 -12 -36   0  166.99   10.70   0
 -12 -36   0  143.52   10.29   0
  12  36   0  153.88   11.34   0
 -12 -36   0  196.59   10.07   0
 -12  36   0  144.94    8.94   0
 -12  36   0  144.09    8.94   0
  12 -36   0  130.16   11.03   0
  12 -36   0  141.94   11.22   0
 -14  36   0    6.18   10.11   0
  14  36   0    5.30   11.23   0
 -14  36   0   12.55   10.15   0
  14 -36   0  -13.35   10.30   0
  14 -36   0   10.93   10.91   0
 -14 -36   0   13.43   11.74   0
 -14 -36   0    8.54    9.89   0
  16  36   0   61.74   11.26   0
 -16  36   0   62.11   10.72   0
 -16  36   0  100.53   10.55   0
  16  36   0   75.68   10.46   0
  16 -36   0   73.56   11.62   0
 -16 -36   0   51.68   10.52   0
  16 -36   0   58.07   10.81   0
 -16 -36   0   54.16   10.13   0
   0 -38   0   -0.21   12.22   0
   0 -38   0   -5.46   10.51   0
   0  38   0  -10.47   10.70   0
   0 -38   0    2.54   10.14   0
   2 -38   0   24.02    8.82   0
   2 -38   0   20.68   10.00   0
  -2 -38   0   26.75   10.42   0
  -2 -38   0   46.41    9.88   0
  -2 -38   0   38.12   10.63   0
   2 -38   0   37.69   11.07   0
   2  38   0   11.85    9.01   0
  -2  38   0   38.46   10.93   0
  -4 -38   0   18.75   10.24   0
   4 -38   0   17.18    9.31   0
   4 -38   0   14.32   10.25   0
  -4  38   0   17.82    8.69   0
   4  38   0   24.88   11.05   0
  -4 -38   0    5.85    9.91   0
  -4 -38   0   -5.66   12.00   0
  -6 -38   0  241.81   11.09   0
   6 -38   0  234.29   11.56   0
  -6  38   0  229.02   11.43   0
  -6 -38   0  194.59   10.63   0
   6 -38   0  174.44   11.27   0
  -6  38   0  233.49   11.01   0
   6  38   0  225.04    9.84   0
  -6 -38   0  217.87   10.67   0
  -8 -38   0    3.41    8.45   0
  -8 -38   0   17.90    9.89   0
   8 -38   0   13.50   10.63   0
  -8  38   0    5.53   10.10   0
   8 -38   0   -4.51    8.84   0
  -8  38   0    7.81    8.69   0
  -8 -38   0    9.23   10.06   0
   8  38   0   11.46   11.02   0
  10 -38   0   48.90   10.90   0
 -10 -38   0   12.80    9.90   0
 -10 -38   0   19.15    9.69   0
 -10  38   0   19.22   10.29   0
 -10  38   0   19.83    9.87   0
 -10 -38   0    8.82    9.83   0
  10  38   0   19.60   10.89   0
  10 -38   0   13.69   10.39   0
 -12 -38   0    4.55   10.01   0
  12  38   0    6.12   10.75   0
  12 -38   0  -23.18   10.89   0
  12 -38   0   18.31   10.34   0
 -12  38   0   12.22   10.11   0
 -12  38   0    4.53   10.14   0
 -12 -38   0   16.85    9.68   0
 -12 -38   0   24.04    9.86   0
 -14 -38   0   80.61   10.19   0
 -14  38   0   67.83   10.50   0
 -14  38   0   73.32   10.59   0
 -14 -38   0   69.77   10.51   0
  14 -38   0   72.17   10.64   0
  14  38   0   70.29   11.15   0
 -14 -38   0   90.13   10.15   0
  14 -38   0   69.80   11.40   0
   0 -40   0   42.87   10.43   0
   0  40   0    9.75   10.46   0
   0 -40   0   16.23    9.94   0
   0 -40   0   27.99   11.34   0
  -2 -40   0   50.73    9.86   0
   2 -40   0   30.73   10.20   0
   2  40   0   33.98   10.47   0
  -2  40   0   49.49   10.49   0
   2 -40   0   29.45   10.20   0
   2 -40   0   38.94   10.36   0
  -2 -40   0   45.43   11.87   0
  -2 -40   0   36.19   10.32   0
  -4 -40   0   35.18   10.06   0
   4 -40   0   49.95   10.42   0
   4 -40   0   53.37   11.67   0
  -4 -40   0   39.73    8.19   0
  -4 -40   0   45.06    9.86   0
   4  40   0   44.90   10.29   0
   4 -40   0   50.97   10.75   0
  -4  40   0   44.95    8.61   0
  -6 -40   0   71.69    8.57   0
  -6 -40   0   76.32    9.99   0
   6  40   0   63.81   10.67   0
  -6  40   0   73.43   10.55   0
  -6 -40   0   59.74   10.24   0
   6 -40   0   49.81    9.05   0
  -6  40   0   65.81   10.49   0
   6 -40   0   74.17   10.57   0
  -8 -40   0   52.52   10.20   0
   8  40   0   51.02   10.73   0
  -8 -40   0   37.14   10.03   0
   8 -40   0   57.27   10.42   0
   8 -40   0   56.08   11.04   0
  -8  40   0   58.87    9.99   0
  -8  40   0   53.67   10.41   0
  -8 -40   0   43.03    9.87   0
  10  40   0   46.30   10.84   0
  10 -40   0   47.67    9.10   0
 -10  40   0   69.45   10.08   0
 -10 -40   0   68.82   10.09   0
 -10 -40   0   53.64   10.25   0
  10 -40   0   49.74   10.48   0
 -10  40   0   67.60   10.51   0
 -10 -40   0   73.16   10.39   0
 -12 -40   0   14.69   10.58   0
  12  40   0   22.80   10.72   0
 -12 -40   0   28.21   10.13   0
 -12 -40   0   35.25    9.74   0
 -12  40   0   16.50   10.16   0
  12 -40   0   24.79   11.24   0
 -12  40   0   26.27   10.51   0
  12 -40   0   35.47   10.82   0
   0 -42   0    0.12    9.82   0
   0 -42   0   -0.19    8.37   0
   0  42   0   25.54    8.46   0
   0 -42   0   15.88   10.41   0
  -2 -42   0   41.54   10.03   0
  -2  42   0   39.01   10.84   0
   2 -42   0   40.48   10.62   0
   2 -42   0   26.23    9.77   0
   2  42   0   49.86   10.36   0
   2 -42   0   47.57   12.15   0
  -2 -42   0   27.97   10.16   0
  -2 -42   0   49.87   11.80   0
   4  42   0   29.65   10.20   0
   4 -42   0   33.67   10.12   0
  -4 -42   0   42.79    8.19   0
   4 -42   0   35.28    8.92   0
   4 -42   0   26.43   10.37   0
  -4  42   0   37.64   10.28   0
  -4 -42   0   22.66    9.86   0
  -4 -42   0   31.06   10.02   0
  -6 -42   0   37.59   10.03   0
  -6 -42   0   20.71    9.78   0
   6 -42   0   38.92   10.91   0
   6 -42   0   25.00   10.59   0
   6  42   0   21.45   10.79   0
  -6 -42   0   28.05   10.08   0
  -6  42   0   15.33    8.57   0
  -8  42   0   -3.71   10.28   0
  -8 -42   0   -8.10    8.13   0
  -8 -42   0   -1.98   10.15   0
  -8  42   0    2.54    9.93   0
  -8 -42   0  -15.22   10.13   0
   8 -42   0   -8.83   10.73   0
   8 -42   0   -2.96   10.56   0
   8  42   0    2.30    8.52   0
 -10 -42   0  109.98    8.79   0
 -10 -42   0   97.67   10.79   0
  10 -42   0   58.74   10.95   0
 -10 -42   0  108.89   10.41   0
 -10  42   0  105.60   10.58   0
  10  42   0   80.44   11.24   0
 -10  42   0   77.80   10.76   0
  10 -42   0  120.13    9.54   0
  12  42   0   11.99    9.00   0
 -12 -42   0  -15.24    9.72   0
  12 -42   0    3.40   10.77   0
  12 -42   0   17.92   11.04   0
   0 -44   0  255.58   11.40   0
   0 -44   0  255.93    9.26   0
   0  44   0  235.18   11.16   0
   0 -44   0  235.03   11.00   0
  -2  44   0   -7.35   10.40   0
  -2 -44   0    6.67   11.82   0
  -2 -44   0    6.70   11.41   0
  -2 -44   0    1.98    9.88   0
   2 -44   0   18.80   10.46   0
   2 -44   0    8.03    9.94   0
   2  44   0   13.27    8.25   0
   2 -44   0    8.85   10.31   0
   4 -44   0   40.23   10.80   0
  -4 -44   0   31.16    9.91   0
   4 -44   0   52.60   10.04   0
   4 -44   0   48.22   10.65   0
  -4 -44   0   20.74   11.56   0
  -4  44   0   27.06   10.68   0
   4  44   0   40.20   10.57   0
  -4 -44   0   33.66    8.33   0
  -6 -44   0   31.82   11.21   0
   6 -44   0   -9.33   11.10   0
  -6 -44   0   13.73   10.13   0
   6 -44   0   11.60   10.44   0
   6  44   0   -7.41    8.46   0
  -6 -44   0    5.97    9.89   0
  -6  44   0   15.51   10.74   0
  -8 -44   0   39.80   10.40   0
  -8 -44   0   58.28   10.23   0
  -8  44   0   49.79   11.01   0
   8 -44   0   49.13   11.31   0
   8  44   0   39.41   11.49   0
  -8 -44   0   39.38   10.26   0
   8 -44   0   41.92   10.75   0
  -8  44   0   33.73   10.20   0
   0  46   0  -17.68   10.34   0
   0 -46   0   -7.03   11.48   0
   0 -46   0   -7.01    9.98   0
   0 -46   0    6.01   11.85   0
  -2 -46   0   87.31   10.48   0
  -2 -46   0   99.71   10.60   0
   2 -46   0   92.02   10.85   0
   2 -46   0   77.96   11.88   0
   2  46   0  113.78   10.83   0
  -2  46   0   86.94    9.22   0
  -2 -46   0  102.37   12.04   0
   2 -46   0   86.56   12.43   0
   4  46   0  -14.01   10.06   0
   4 -46   0   21.88   10.03   0
   4 -46   0   20.94   10.45   0
  -4 -46   0   17.59   10.07   0
  -4 -46   0    5.65   10.13   0
   4 -46   0   -0.27    8.81   0
  -4 -46   0    6.96   11.31   0
  -4  46   0   17.17   10.62   0
   6 -46   0   51.80   10.92   0
  -6 -46   0   60.43   11.82   0
  -6  46   0   48.75   11.12   0
  -6 -46   0   27.71   10.42   0
   6 -46   0   62.88   10.50   0
   6  46   0   40.05   10.83   0
  -6 -46   0   43.45   10.34   0
   6 -46   0   55.53    9.02   0
   1   1   1  462.20   28.60   0
  -1  -1  -1  521.53   30.27   0
  -1   1   1  438.37   24.18   0
  -1  -1   1  447.73   23.86   0
   1  -1   1  455.57   25.08   0
   1  -1   1  444.98   20.60   0
  -1   1  -1  496.96   26.46   0
   1   1   1  446.29   24.15   0
  -1  -1  -1  526.33   24.70   0
  -1  -1   1  451.83   28.39   0
   1  -1   1  458.32   24.46   0
   1   1  -1  516.47   26.08   0
  -1   1   1  436.36   26.69   0
   1   1  -1  519.17   25.85   0
   1  -1  -1  535.19   26.39   0
   1  -1  -1  521.74   28.80   0
   3   1  -1 6398.44   35.82   0
   3   1   1 7106.74   43.94   0
  -3  -1  -1 6365.31   36.32   0
  -3  -1   1 6835.51   38.98   0
   3   1   1 6855.26   34.50   0
  -3   1   1 6842.34   40.56   0
   3  -1   1 6881.98   37.51   0
  -3   1  -1 6534.32   37.70   0
   3  -1  -1 6460.83   39.97   0
   3  -1   1 7119.68   41.90   0
  -5  -1  -1  154.54   18.04   0
   5   1   1  249.25   18.69   0
   5  -1  -1  180.32   20.06   0
   5   1  -1  172.14   44.45   0
  -5   1   1  257.09   20.17   0
   5  -1   1  249.82   17.60   0
   5  -1   1  248.10   18.93   0
  -5  -1  -1  182.84   21.18   0
  -5  -1   1  250.31   16.37   0
   5   1   1  272.55   20.85   0
  -5  -1   1  262.32   40.07   0
   5   1  -1  168.06   19.88   0
  -5   1  -1  169.20   17.64   0
   7  -1  -1  535.64   13.40   0
   7  -1   1  609.26   15.09   0
   7  -1   1  604.59   16.50   0
  -7  -1  -1  499.26   14.62   0
   7  -1  -1  502.09   32.21   0
  -7  -1   1  594.79   27.26   0
   7   1   1  605.33   16.39   0
   7  -1  -1  514.31   30.86   0
   7   1   1  607.46   15.25   0
   7   1  -1  515.80   30.73   0
  -7   1   1  598.43   13.78   0
   7   1  -1  512.68   16.09   0
  -7  -1  -1  503.60   16.58   0
  -7  -1   1  590.08   13.63   0
  -7   1  -1  514.58   13.95   0
   9  -1  -1   27.91   19.20   0
   9   1   1    8.78   11.41   0
  -9  -1  -1   14.13   12.28   0
   9  -1  -1   45.75   13.78   0
  -9   1  -1   32.67   14.32   0
   9  -1  -1   26.98   19.88   0
  -9  -1   1    1.03   11.62   0
  -9   1   1    1.16   11.05   0
   9   1  -1   25.91   19.94   0
   9   1  -1   36.73   14.23   0
   9  -1   1    3.26   12.34   0
  -9  -1  -1   40.85   14.31   0
   9   1   1    7.58   12.36   0
   9  -1   1   15.56   12.66   0
   9  -1   1    8.18   14.42   0
 -11   1   1  601.84   12.14   0
  11   1  -1  690.29   21.43   0
  11  -1   1  629.16   14.36   0
  11  -1  -1  660.03   22.01   0
  11   1  -1  634.49   20.62   0
  11  -1  -1  704.31   14.21   0
 -11  -1  -1  644.23   15.11   0
  11   1  -1  691.93   14.48   0
  11  -1  -1  702.86   21.22   0
  11   1   1  606.26   12.39   0
  11  -1   1  586.77   14.09   0
 -11   1  -1  638.80   12.70   0
  11   1   1  622.27   14.28   0
  11  -1   1  615.30   14.42   0
 -11  -1   1  595.36   12.21   0
  13  -1   1 1424.24   13.93   0
  13  -1  -1 1512.56   13.95   0
  13  -1  -1 1426.80   22.82   0
 -13   1  -1 1455.04   14.37   0
 -13   1   1 1398.00   15.46   0
  13   1  -1 1517.92   22.45   0
  13   1   1 1405.05   15.73   0
  13   1  -1 1494.03   15.47   0
 -13  -1  -1 1467.88   16.43   0
  13   1   1 1449.63   15.76   0
  13  -1  -1 1533.57   22.14   0
  13  -1   1 1443.51   15.93   0
  13   1  -1 1434.49   23.19   0
 -13  -1   1 1410.26   13.58   0
  13  -1   1 1339.87   15.75   0
 -15   1   1   45.84   12.64   0
  15   1   1   33.33   10.88   0
  15  -1   1   29.79   12.05   0
  15   1  -1   64.05   15.35   0
  15  -1   1   61.93   11.27   0
  15  -1  -1   69.41   16.56   0
  15  -1  -1   79.35   15.66   0
  15   1  -1   70.05   15.95   0
  15   1   1   28.68   10.03   0
  15  -1  -1   55.48    9.65   0
 -15  -1   1   54.10   12.32   0
  15   1   1   42.60   10.95   0
  15  -1   1   40.54   11.47   0
  15   1  -1   77.56    9.89   0
 -15   1  -1   78.34   13.04   0
 -15  -1  -1   63.51   13.17   0
  17  -1   1  270.73    9.78   0
 -17  -1  -1  265.08   10.23   0
  17   1   1  283.20   11.14   0
  17  -1   1  266.84   11.27   0
  17   1  -1  269.73    9.72   0
 -17   1   1  252.52   11.98   0
 -17  -1   1  266.04    9.88   0
  17   1   1  247.40    9.90   0
  17   1  -1  289.74   17.02   0
  17  -1  -1  304.80   11.76   0
  17   1   1  252.57   10.80   0
  17  -1  -1  263.12   15.99   0
  17  -1  -1  284.03   15.50   0
 -17   1  -1  254.24   12.02   0
  17   1  -1  255.57   15.47   0
  17  -1   1  257.46   11.01   0
 -19   1   1   44.55   10.46   0
  19   1  -1   26.56   15.08   0
  19  -1   1   18.86    8.38   0
  19   1  -1   24.42   15.01   0
 -19  -1  -1   43.57   10.77   0
 -19   1  -1   32.86   10.61   0
  19   1   1   27.41   10.22   0
  19   1   1   18.63   10.03   0
  19  -1   1   34.88   10.09   0
  19   1   1   28.49   10.31   0
  19  -1  -1   21.09   13.69   0
  19  -1  -1    8.43    8.51   0
  19   1  -1   23.67   10.45   0
  19  -1  -1   22.87   15.12   0
  19  -1   1   28.52   10.14   0
 -19  -1   1   31.92    8.61   0
 -21  -1   1  110.92    8.23   0
 -21   1   1   72.57    8.33   0
  21  -1   1   99.59   10.41   0
 -21  -1  -1   69.71    8.71   0
  21  -1   1   78.49   10.25   0
  21   1   1   83.61   10.34   0
  21  -1  -1   72.06   15.15   0
  21   1  -1   96.92   10.09   0
  21  -1  -1   55.90   13.98   0
  21   1   1   90.05   10.08   0
  21   1  -1   68.85   15.01   0
  21   1   1   95.44   11.60   0
  21  -1  -1   85.81    9.81   0
  21  -1   1   91.36    9.99   0
  21   1  -1   64.30   14.10   0
 -21   1  -1   64.56   10.56   0
  23  -1   1   28.27    8.08   0
  23   1  -1   23.29   13.70   0
 -23  -1   1   37.88    8.01   0
 -23   1  -1   12.70    8.81   0
  23  -1  -1   31.12   15.16   0
 -23  -1  -1   33.04    8.52   0
  23   1  -1   12.67    9.74   0
  23   1   1   24.61   10.27   0
  23   1  -1   26.49   15.14   0
  23  -1   1   36.63    9.94   0
  23  -1  -1   33.55    9.66   0
 -23   1   1   34.27    8.14   0
  23  -1   1   23.88   11.57   0
  23   1   1   21.66   10.05   0
  23  -1  -1   25.98   15.29   0
  23   1   1   39.46    9.65   0
  25   1   1    8.09   10.23   0
  25   1  -1    9.41   13.40   0
 -25  -1   1   -7.00   10.18   0
  25  -1  -1    8.32   14.42   0
  25   1  -1    3.62   14.25   0
  25   1   1   -0.03   10.09   0
   1  -3  -1 1262.13   36.31   0
   1  -3   1 1425.24   24.93   0
  -1  -3   1 1440.66   33.34   0
   1   3   1 1439.69   41.72   0
  -1   3   1 1376.93   35.55   0
  -1  -3  -1 1207.68   27.53   0
   1  -3   1 1419.74   28.66   0
  -1  -3  -1 1236.21   41.27   0
   1   3   1 1416.18   27.39   0
  -1   3  -1 1254.48   28.51   0
   1   3  -1 1262.90   30.67   0
  -1   3  -1 1249.00   28.73   0
  -1  -3   1 1391.52   27.64   0
   1  -3  -1 1246.82   28.93   0
  -1   3   1 1423.25   30.97   0
   3  -3   1 3977.45   31.94   0
  -3   3  -1 4210.09   32.11   0
  -3   3  -1 4298.30   35.84   0
   3   3   1 4182.27   42.31   0
   3   3  -1 4315.18   47.90   0
  -3   3   1 3990.04   57.18   0
  -3  -3   1 4053.95   29.56   0
  -3  -3  -1 4363.45   43.53   0
   3   3  -1 4308.42   33.57   0
   3  -3  -1 4290.92   38.57   0
   3   3   1 4051.55   31.35   0
   3  -3   1 4167.79   31.99   0
  -3   3   1 4026.49   37.59   0
  -3  -3  -1 4233.73   31.50   0
  -3  -3   1 4090.19   48.91   0
   5  -3   1  647.66   16.30   0
   5   3  -1  677.68   16.48   0
   5   3  -1  699.34   33.76   0
  -5   3   1  654.52   19.64   0
   5  -3  -1  709.44   47.00   0
   5  -3   1  643.91   19.15   0
  -5  -3  -1  686.52   18.70   0
   5  -3  -1  698.62   20.30   0
   5  -3   1  677.50   21.50   0
  -5  -3   1  649.88   29.45   0
  -5  -3   1  638.59   19.09   0
  -5  -3  -1  693.83   21.41   0
  -5   3   1  659.38   41.16   0
   5   3   1  637.98   18.76   0
   5   3   1  664.03   20.78   0
  -5   3  -1  709.07   21.60   0
  -7  -3  -1 3084.84   22.85   0
   7  -3   1 3180.69   21.73   0
  -7   3  -1 3087.08   22.09   0
  -7  -3   1 3304.87   21.49   0
   7  -3  -1 3107.45   45.36   0
   7   3  -1 3158.61   21.58   0
   7  -3   1 3322.66   22.58   0
  -7   3   1 3223.58   21.58   0
   7   3   1 3374.69   23.17   0
   7   3  -1 3157.34   36.61   0
   7   3   1 3303.25   21.44   0
   7  -3  -1 3105.59   21.24   0
   7  -3  -1 3128.19   41.51   0
   7  -3   1 3317.04   21.21   0
  -7  -3  -1 3008.59   20.49   0
  -7  -3   1 3313.84   33.81   0
   9  -3  -1  817.34   13.04   0
   9   3  -1  839.30   23.04   0
   9  -3   1  839.19   15.16   0
  -9  -3  -1  849.27   14.44   0
   9  -3   1  888.52   15.11   0
  -9   3   1  866.27   15.43   0
   9   3   1  850.84   13.21   0
  -9  -3   1  854.06   19.87   0
  -9   3  -1  821.11   16.78   0
   9  -3  -1  846.86   23.18   0
   9  -3  -1  839.65   25.45   0
   9   3   1  882.44   15.92   0
  -9  -3  -1  818.80   14.83   0
   9  -3   1  863.53   14.25   0
   9   3  -1  838.85   13.46   0
  -9  -3   1  853.67   15.76   0
  11  -3  -1   92.18   17.93   0
 -11  -3  -1   93.79   14.18   0
  11  -3   1  120.77   13.04   0
  11  -3   1  120.52   13.12   0
 -11  -3  -1   62.94   12.33   0
 -11  -3   1  111.85   10.82   0
 -11   3  -1  100.87   11.46   0
  11   3   1  137.34   12.85   0
  11   3  -1  101.76   12.75   0
  11   3  -1   83.12   18.55   0
  11  -3  -1   91.36   19.89   0
  11   3   1  119.44   13.68   0
  11  -3  -1   89.83   12.61   0
 -11  -3   1  128.20   16.40   0
 -11   3   1  123.63   13.26   0
  11  -3   1  122.37   13.58   0
  13   3   1  201.89   13.06   0
  13   3  -1  205.67   17.61   0
  13  -3  -1  190.42   10.46   0
  13  -3   1  210.87   13.10   0
 -13  -3  -1  189.68   10.56   0
  13  -3  -1  184.39   18.22   0
 -13  -3  -1  176.11   13.77   0
  13   3  -1  183.29   11.30   0
  13  -3  -1  211.11   16.75   0
  13  -3   1  239.66   13.54   0
 -13   3   1  210.03   13.06   0
  13  -3   1  233.23   12.66   0
 -13   3  -1  199.81   13.53   0
  13   3   1  195.51   12.92   0
 -13  -3   1  190.73   13.83   0
  15   3  -1  508.66   16.44   0
  15  -3   1  406.45   12.60   0
  15  -3  -1  538.76   18.97   0
  15   3   1  428.27   13.69   0
 -15   3  -1  467.81   13.84   0
  15   3  -1  538.42   11.14   0
  15   3   1  441.68   12.11   0
  15   3  -1  543.50   17.69   0
 -15  -3  -1  521.51   12.63   0
  15  -3  -1  544.52   13.30   0
  15  -3  -1  516.91   19.28   0
  15  -3   1  445.68   12.57   0
  15  -3   1  421.37   13.51   0
 -15   3   1  437.08   11.10   0
 -15  -3   1  434.04   13.25   0
  17  -3  -1  251.76   16.35   0
  17  -3   1  312.69   11.42   0
  17  -3  -1  285.44   16.49   0
  17   3   1  323.65    9.98   0
  17  -3   1  302.21   11.06   0
  17   3   1  323.58   11.47   0
  17   3  -1  292.15   15.79   0
 -17   3   1  302.39   12.06   0
 -17  -3  -1  249.76   12.28   0
  17  -3   1  305.81   11.85   0
  17   3  -1  262.18   11.61   0
  17   3   1  279.65   10.95   0
 -17  -3   1  306.39   11.74   0
  17   3  -1  254.54   14.92   0
  17  -3  -1  270.04    9.66   0
 -17   3  -1  261.67   10.13   0
  19  -3  -1  297.99   16.29   0
  19   3   1  293.91   11.13   0
  19   3   1  288.60   10.79   0
  19  -3   1  285.45   10.86   0
 -19   3  -1  263.88    9.53   0
  19   3  -1  296.78   11.14   0
  19  -3   1  279.67   11.31   0
  19   3  -1  298.09   15.69   0
  19  -3  -1  240.94   10.96   0
  19  -3  -1  281.72   17.03   0
  19   3  -1  276.40   15.90   0
 -19  -3  -1  260.31   11.75   0
  19   3   1  312.65   10.79   0
 -19  -3   1  284.13   11.16   0
  19  -3   1  298.93   10.94   0
 -19   3   1  273.55    9.21   0
  21   3  -1  128.79    8.48   0
  21  -3  -1  118.35   10.53   0
  21   3   1  111.86   10.37   0
  21  -3  -1  124.33   14.54   0
 -21   3  -1  116.77   10.60   0
  21   3   1  106.52   11.82   0
 -21  -3  -1  135.34   10.77   0
 -21  -3   1  113.62    8.58   0
  21   3  -1  149.56   14.74   0
  21   3   1  113.05    8.81   0
  21  -3  -1  142.32   15.15   0
  21  -3   1   98.21    8.07   0
  21   3  -1  134.54   13.73   0
 -21   3   1  123.69   10.51   0
  21  -3   1  105.07   10.35   0
  21  -3   1  113.05   11.52   0
  23   3  -1  110.43   14.09   0
  23  -3   1  120.65    8.45   0
  23   3  -1  119.73    9.97   0
  23  -3  -1  117.24   16.13   0
 -23   3   1  105.60    8.61   0
  23   3   1  104.55   11.89   0
  23   3  -1  114.00   14.77   0
  23  -3  -1  104.05   10.12   0
  23  -3  -1  122.76   15.71   0
  23  -3   1  109.52   11.99   0
 -23   3  -1   97.24   10.94   0
 -23  -3  -1  112.38   11.15   0
  23   3   1   94.36   10.82   0
  23  -3   1  105.83   10.84   0
 -23  -3   1  111.36    8.36   0
  23   3   1  104.30   10.69   0
  -1  -5   1  496.49   26.30   0
   1  -5  -1  334.81   39.15   0
   1   5   1  485.57   26.13   0
   1  -5   1  493.63   26.89   0
  -1  -5   1  476.10   21.44   0
   1  -5   1  484.75   27.46   0
   1   5  -1  346.54   27.49   0
  -1   5  -1  314.22   21.79   0
  -1   5  -1  328.25   27.25   0
  -1   5   1  491.44   25.71   0
  -1  -5   1  486.74   27.87   0
  -1  -5  -1  320.98   25.79   0
   1  -5  -1  325.73   28.66   0
  -1   5   1  479.19   39.91   0
   3  -5   1 9099.79   37.42   0
  -3   5  -1 8648.86   36.73   0
  -3   5  -1 8587.48   35.76   0
  -3  -5   1 8822.95   35.29   0
   3   5   1 8941.30   37.57   0
   3   5  -1 8713.29   35.52   0
  -3  -5  -1 8533.37   34.73   0
   3  -5   1 8951.16   38.72   0
  -5   5   1 1554.09   24.08   0
   5  -5  -1 1610.31   22.09   0
  -5   5  -1 1583.38   20.81   0
   5   5  -1 1651.29   18.09   0
   5  -5  -1 1630.95   36.15   0
  -5  -5   1 1553.98   20.21   0
   5   5   1 1608.98   23.03   0
   5  -5   1 1521.96   20.77   0
  -5  -5  -1 1642.82   25.96   0
   5   5   1 1603.11   20.24   0
   5  -5   1 1584.79   19.00   0
  -5  -5  -1 1622.51   19.91   0
  -5  -5   1 1584.84   27.13   0
   5   5  -1 1646.07   31.47   0
  -5   5   1 1590.16   34.31   0
  -5   5  -1 1609.13   19.08   0
   7  -5   1 2858.30   20.68   0
  -7  -5  -1 3030.56   22.56   0
  -7  -5   1 2904.84   28.60   0
   7  -5   1 2946.90   18.82   0
   7  -5  -1 3114.62   38.63   0
  -7   5  -1 3038.70   22.06   0
  -7   5   1 2829.90   34.90   0
   7   5  -1 3108.33   21.26   0
   7  -5  -1 3098.12   21.38   0
   7  -5   1 2940.21   19.73   0
  -7   5   1 2886.97   20.91   0
   7   5  -1 3118.06   32.13   0
   7   5   1 2890.21   19.77   0
  -7  -5   1 2903.51   20.59   0
   7   5   1 2901.35   21.84   0
  -7  -5  -1 3002.89   20.07   0
   9  -5  -1 2368.72   27.94   0
  -9   5   1 2209.53   16.78   0
   9   5   1 2287.91   17.98   0
   9  -5  -1 2410.12   18.98   0
   9  -5   1 2237.10   17.05   0
   9  -5  -1 2375.62   30.69   0
  -9   5  -1 2416.49   17.72   0
   9   5   1 2316.04   19.07   0
  -9  -5   1 2285.60   18.03   0
   9  -5   1 2338.63   18.22   0
   9  -5   1 2243.74   18.64   0
   9   5  -1 2430.91   27.21   0
  -9  -5   1 2261.65   24.30   0
   9   5  -1 2432.61   18.64   0
  -9  -5  -1 2352.91   20.05   0
  -9  -5  -1 2369.77   18.10   0
  11  -5   1 1892.36   17.76   0
  11   5  -1 2051.53   23.09   0
  11   5   1 1975.25   17.22   0
  11  -5  -1 2064.80   25.53   0
  11   5  -1 2067.93   16.53   0
  11  -5   1 2029.07   17.57   0
 -11   5  -1 1995.77   17.42   0
 -11   5   1 1922.88   15.11   0
 -11  -5  -1 2015.64   17.97   0
  11  -5  -1 2056.01   15.38   0
  11   5   1 1947.56   17.18   0
  11  -5   1 1903.13   15.01   0
 -11  -5   1 1930.82   16.28   0
 -11  -5  -1 1992.71   16.81   0
  11  -5  -1 2043.86   26.71   0
 -11  -5   1 1925.03   21.96   0
 -13  -5  -1  929.15   12.60   0
 -13   5  -1  878.70   15.24   0
  13   5  -1  966.56   20.47   0
  13   5   1  896.47   14.41   0
  13  -5  -1  945.34   19.58   0
 -13  -5  -1  902.55   15.52   0
  13  -5  -1  937.64   21.25   0
 -13  -5   1  896.82   18.26   0
  13   5   1  912.42   14.38   0
  13  -5   1  856.23   14.82   0
 -13   5   1  891.78   12.69   0
 -13  -5   1  889.39   15.10   0
  13  -5  -1  936.88   14.61   0
  13  -5   1  859.88   15.02   0
  13  -5   1  895.40   14.55   0
  13   5  -1 1005.82   14.43   0
 -15  -5  -1  228.12   11.27   0
  15  -5   1  160.51   12.62   0
  15  -5  -1  234.41   12.71   0
 -15  -5   1  162.39   15.42   0
  15  -5  -1  215.03   17.93   0
  15  -5   1  141.12   12.58   0
  15   5  -1  223.81   16.75   0
 -15   5  -1  207.17   13.50   0
  15   5   1  152.06   11.51   0
  15  -5   1  165.14   11.95   0
 -15   5   1  147.41   12.55   0
  15   5  -1  220.24   10.45   0
 -15  -5   1  145.88   10.59   0
  15   5   1  169.53   12.61   0
  15  -5  -1  227.87   15.98   0
 -15  -5  -1  217.06   13.72   0
  17   5  -1  175.08   14.07   0
  17  -5  -1  196.42   15.73   0
  17  -5  -1  195.88   11.49   0
  17   5  -1  186.87   15.31   0
  17   5   1  202.98    9.53   0
  17  -5   1  198.57   11.37   0
  17   5   1  217.43   10.86   0
  17   5  -1  222.82   11.43   0
  17  -5  -1  173.71   15.82   0
  17  -5   1  203.15   10.88   0
 -17  -5  -1  181.84    9.84   0
 -17  -5   1  195.24   11.56   0
 -17   5  -1  161.89   11.69   0
  17  -5   1  195.46   11.50   0
 -17   5   1  192.98   11.69   0
 -19  -5   1  155.40   10.91   0
  19  -5  -1  125.31   13.90   0
 -19   5  -1   98.06   10.95   0
 -19   5   1  164.17   10.80   0
  19   5   1  156.55   10.27   0
  19   5   1  185.22   12.17   0
  19   5  -1  120.72    8.96   0
  19  -5  -1  120.01   15.03   0
  19  -5   1  130.68   10.74   0
  19  -5  -1  122.95   10.54   0
  19   5   1  182.66   11.04   0
  19  -5   1  175.26   11.93   0
  19  -5   1  149.86   11.00   0
  19   5  -1  114.94   12.21   0
 -19  -5  -1  108.35   11.39   0
  19   5  -1  129.37   14.64   0
  21  -5  -1   57.71   14.44   0
 -21   5   1   66.69    8.32   0
  21  -5   1   65.92    9.81   0
  21   5   1   80.95   10.28   0
  21   5  -1   90.36    9.49   0
  21  -5  -1   57.36   10.22   0
 -21  -5   1   54.76    8.19   0
  21  -5   1   50.08    8.40   0
  21   5  -1   69.97   13.98   0
 -21   5  -1   62.99   10.46   0
  21   5   1   65.53   10.28   0
  21  -5  -1   48.47   14.28   0
  21   5  -1   53.05   13.05   0
  21  -5   1   43.97   10.49   0
 -21  -5  -1   58.80   10.82   0
  21   5   1   42.06   10.16   0
  23   5   1   27.47   11.77   0
 -23  -5   1   19.95    8.03   0
  23  -5   1   26.07   10.14   0
  23   5  -1   29.01    9.73   0
 -23   5   1   24.17    9.96   0
 -23  -5  -1   25.62   10.40   0
  23   5  -1   15.03   15.84   0
 -23   5  -1   12.15    9.94   0
  23   5   1   13.41    8.33   0
  23  -5  -1   12.70   15.57   0
  23  -5   1   27.99   11.17   0
  23  -5  -1   24.32    9.77   0
  23  -5  -1   24.23   14.87   0
  23   5  -1   22.68   13.37   0
  23  -5   1   15.98    8.10   0
  23   5   1   22.81    9.77   0
  -3   7   1  236.33   24.97   0
  -3  -7   1  248.53   21.51   0
   3  -7  -1  394.90   25.07   0
   3   7   1  240.48   24.69   0
  -3   7   1  241.14   26.60   0
   3   7   1  246.90   15.68   0
  -3   7  -1  394.09   20.58   0
  -3   7  -1  394.99   17.51   0
   3   7  -1  401.92   19.68   0
  -3  -7  -1  395.78   16.09   0
   3   7  -1  415.89   22.58   0
   3  -7   1  248.55   20.57   0
  -3  -7   1  252.39   19.51   0
   3  -7   1  254.19   17.30   0
   3  -7  -1  406.42   25.63   0
  -3  -7  -1  414.46   29.13   0
  -5   7  -1 1333.11   18.93   0
   5  -7  -1 1345.50   28.86   0
   5   7   1 1318.44   18.19   0
  -5  -7   1 1350.90   16.30   0
  -5   7  -1 1350.03   16.95   0
   5   7  -1 1354.16   26.29   0
   5  -7   1 1354.44   19.84   0
   5   7   1 1332.32   23.19   0
   5  -7   1 1364.94   19.20   0
  -5  -7   1 1374.06   22.37   0
  -5   7   1 1345.71   22.90   0
   5  -7  -1 1336.93   22.73   0
  -5   7   1 1340.24   27.86   0
  -5  -7  -1 1314.15   16.25   0
   5   7  -1 1331.76   18.92   0
  -5  -7  -1 1328.46   24.25   0
  -7  -7  -1  553.83   16.32   0
   7  -7   1  595.95   14.13   0
   7   7  -1  557.53   15.64   0
   7   7   1  609.45   14.70   0
  -7  -7   1  600.08   13.14   0
  -7   7  -1  586.73   14.16   0
   7  -7  -1  578.95   15.75   0
  -7  -7  -1  553.15   12.35   0
   7  -7  -1  565.04   24.78   0
  -7   7  -1  566.73   14.55   0
   7   7   1  593.83   15.91   0
  -7   7   1  576.18   21.37   0
  -7  -7   1  593.67   18.32   0
  -7   7   1  587.34   15.52   0
   7  -7   1  562.91   12.83   0
   7   7  -1  569.19   20.56   0
   9   7   1  757.95   12.66   0
   9  -7   1  735.93   15.08   0
  -9  -7  -1  674.95   16.12   0
   9  -7  -1  675.50   21.56   0
  -9   7   1  739.19   19.36   0
  -9   7   1  766.69   15.59   0
   9  -7   1  741.97   15.78   0
  -9  -7   1  774.60   17.09   0
   9  -7  -1  687.08   15.20   0
  -9   7  -1  673.98   13.57   0
   9   7   1  746.52   15.44   0
   9   7  -1  699.43   12.62   0
   9   7  -1  690.09   21.07   0
  -9  -7  -1  677.55   14.07   0
  -9  -7   1  753.60   14.76   0
  11   7  -1  327.22   18.44   0
 -11  -7   1  366.36   10.74   0
  11   7  -1  328.32   12.81   0
 -11  -7  -1  298.67   14.99   0
  11  -7  -1  309.47   17.19   0
 -11   7  -1  310.40   14.02   0
  11  -7   1  364.76   11.59   0
 -11   7   1  355.56   14.10   0
  11   7   1  358.52   13.37   0
  11   7   1  384.14   13.58   0
  11  -7   1  347.75   14.13   0
 -11  -7  -1  306.49   12.55   0
  11  -7  -1  311.51   14.24   0
  11  -7  -1  315.06   19.59   0
 -11  -7   1  365.32   16.23   0
  11  -7   1  354.51   13.60   0
  13   7  -1  575.29   19.33   0
 -13  -7   1  558.59   14.12   0
 -13  -7  -1  574.05   13.33   0
  13  -7   1  567.00   13.71   0
  13  -7   1  533.84   14.41   0
  13  -7  -1  562.36   14.21   0
 -13   7  -1  544.47   12.67   0
 -13   7   1  519.52   12.28   0
  13   7   1  541.07   13.67   0
  13   7   1  527.12   11.79   0
  13  -7   1  542.56   14.38   0
  13  -7  -1  591.86   17.43   0
  13   7  -1  574.47   13.91   0
 -13  -7  -1  572.58   14.99   0
 -13  -7   1  543.21   15.46   0
  13  -7  -1  565.79   19.79   0
  15  -7  -1 1140.85   20.09   0
 -15  -7   1 1172.16   14.57   0
  15  -7  -1 1128.06   13.18   0
 -15   7  -1 1059.03   14.98   0
 -15  -7  -1 1125.68   13.87   0
 -15  -7   1 1178.74   16.90   0
  15  -7   1 1139.59   13.10   0
  15   7   1 1210.67   15.12   0
  15   7   1 1184.49   14.32   0
  15   7  -1 1149.56   12.30   0
  15  -7   1 1207.95   14.17   0
  15   7  -1 1134.13   19.80   0
 -15  -7  -1 1090.19   16.19   0
  15  -7  -1 1141.29   23.21   0
 -15   7   1 1139.92   15.30   0
  15  -7   1 1099.87   14.47   0
  17  -7   1  341.85   11.46   0
 -17  -7   1  350.47   14.79   0
 -17  -7   1  365.22   11.54   0
  17  -7  -1  423.42   18.28   0
 -17   7  -1  405.18   12.24   0
 -17   7   1  311.56   12.06   0
 -17  -7  -1  414.40   11.47   0
  17   7  -1  424.15   11.76   0
  17   7   1  352.71   12.07   0
  17  -7   1  354.39   11.60   0
  17  -7  -1  422.20   11.86   0
 -17  -7  -1  403.49   10.89   0
  17  -7   1  315.87   11.38   0
  17  -7  -1  409.32   15.15   0
  17   7  -1  417.98   16.24   0
  17   7   1  361.43   11.71   0
  19  -7  -1  187.18   13.80   0
 -19   7   1  150.01   11.13   0
  19  -7  -1  183.83   15.11   0
  19  -7   1  141.49   10.92   0
  19   7  -1  202.77   10.76   0
  19  -7  -1  209.37   10.79   0
  19  -7   1  164.88   10.97   0
  19   7   1  148.45   11.04   0
  19   7   1  172.44   10.70   0
  19  -7   1  178.88   10.74   0
  19   7  -1  181.52   13.53   0
  19   7  -1  173.79   13.51   0
 -19  -7  -1  182.58    9.52   0
 -19   7  -1  184.18   11.17   0
 -19  -7   1  167.30   10.95   0
 -21  -7   1   48.23    8.15   0
  21  -7   1   37.38   11.65   0
  21  -7   1   47.65   11.33   0
  21  -7   1   36.33    7.92   0
 -21   7  -1   53.47    9.94   0
  21   7  -1   41.13    9.76   0
 -21  -7  -1   70.46   10.41   0
  21  -7  -1   38.93   14.70   0
  21   7  -1   46.49   12.81   0
  21  -7  -1   65.28   10.35   0
  21   7  -1   41.75   12.92   0
  21   7   1   51.54   10.16   0
  21  -7  -1   39.67   13.14   0
 -21   7   1   40.26   10.39   0
  21   7   1   67.30   10.10   0
  21   7   1   45.57    9.79   0
  23   7  -1   69.79   10.00   0
  23  -7  -1   53.90   15.19   0
 -23  -7   1   95.94   10.18   0
 -23   7   1   78.74   10.35   0
  23   7  -1   90.87   16.26   0
  23  -7   1   70.93   10.61   0
  23   7   1   95.98   10.41   0
  23   7  -1   60.53   13.75   0
 -23  -7  -1  103.87   10.66   0
  23  -7  -1   81.70   15.24   0
  23  -7   1   81.20   10.03   0
  23   7   1   75.78   10.36   0
  23   7   1   85.50   10.25   0
 -23   7  -1   58.04   10.13   0
  23  -7  -1   98.86    8.16   0
  23  -7   1   96.72   10.12   0
  -1   9  -1 2308.90   26.21   0
   1   9  -1 2349.57   27.65   0
  -1  -9   1 2141.78   24.06   0
  -1  -9  -1 2253.69   44.85   0
   1  -9   1 2067.43   25.42   0
   1   9   1 2058.86   22.17   0
  -1   9   1 2049.83   26.02   0
  -1  -9  -1 2350.19   25.47   0
   1  -9  -1 2328.01   43.27   0
   1  -9  -1 2315.08   26.62   0
  -1   9   1 2134.32   40.00   0
  -1  -9   1 2136.22   23.22   0
  -1   9  -1 2230.66   21.04   0
   1  -9   1 2047.89   23.70   0
  -1  -9  -1 2283.90   47.09   0
  -1  -9   1 2044.43   19.92   0
   3  -9  -1 2263.13   29.10   0
  -3  -9   1 2000.54   24.29   0
  -3   9  -1 2242.96   22.60   0
   3  -9   1 1995.15   19.46   0
   3   9   1 1980.25   18.92   0
   3  -9   1 2016.66   19.56   0
  -3  -9   1 1979.96   20.79   0
  -3   9   1 2057.65   28.55   0
   3  -9  -1 2277.40   28.74   0
   3   9  -1 2261.91   25.82   0
  -3  -9  -1 2221.06   31.35   0
  -3   9  -1 2198.23   22.02   0
  -3  -9  -1 2225.97   21.71   0
  -3   9   1 1979.92   27.97   0
   3   9   1 1981.93   27.72   0
   3   9  -1 2226.91   21.63   0
   5   9   1 1875.23   21.75   0
  -5  -9  -1 1631.01   16.01   0
   5   9   1 1833.35   16.96   0
   5  -9  -1 1698.61   23.53   0
  -5   9  -1 1653.37   19.33   0
  -5  -9   1 1879.79   16.79   0
   5  -9   1 1749.85   19.91   0
   5  -9  -1 1661.50   25.79   0
  -5   9   1 1841.41   25.46   0
  -5  -9   1 1877.85   22.15   0
   5   9  -1 1674.53   22.98   0
   5  -9   1 1837.13   19.67   0
  -5  -9  -1 1652.75   23.66   0
  -5   9   1 1876.88   21.74   0
   5   9  -1 1700.44   18.36   0
  -5   9  -1 1640.98   19.20   0
   7  -9   1  625.53   15.26   0
  -7   9   1  610.09   21.16   0
   7  -9  -1  766.99   21.69   0
   7   9   1  630.52   15.75   0
  -7  -9  -1  750.27   15.35   0
  -7   9  -1  738.93   16.55   0
  -7  -9   1  624.10   18.29   0
   7   9   1  624.63   12.57   0
   7  -9   1  619.93   16.13   0
   7  -9  -1  788.56   17.11   0
  -7   9   1  622.64   16.26   0
  -7  -9   1  631.46   15.04   0
   7   9  -1  784.84   15.64   0
  -7   9  -1  753.58   15.10   0
  -7  -9  -1  768.72   17.28   0
   7   9  -1  775.43   18.71   0
  -9  -9   1 1078.73   13.10   0
  -9   9  -1 1089.50   15.46   0
   9  -9   1 1027.77   13.93   0
   9  -9   1 1050.82   15.32   0
   9   9  -1 1155.68   15.13   0
   9   9  -1 1143.38   20.05   0
   9   9   1 1061.75   15.91   0
   9  -9  -1 1147.78   22.35   0
  -9  -9   1 1086.71   17.88   0
   9  -9  -1 1174.62   16.48   0
   9   9   1 1101.00   15.04   0
  -9   9   1 1041.52   20.03   0
  -9  -9  -1 1117.41   14.75   0
  -9   9  -1 1134.48   16.52   0
  -9  -9  -1 1113.52   16.83   0
  -9   9   1 1048.31   16.17   0
  11  -9  -1 1566.51   24.56   0
 -11  -9  -1 1540.47   17.64   0
  11  -9   1 1533.62   16.42   0
  11  -9   1 1448.07   16.81   0
  11   9   1 1498.80   15.65   0
 -11  -9  -1 1566.47   15.20   0
 -11   9   1 1433.97   16.66   0
 -11  -9   1 1458.45   13.38   0
  11   9  -1 1601.31   20.35   0
  11  -9  -1 1603.15   16.87   0
 -11   9  -1 1528.91   14.36   0
  11   9   1 1493.71   16.43   0
  11  -9   1 1428.62   14.03   0
 -11  -9   1 1482.34   17.79   0
  11   9  -1 1589.33   13.65   0
  13  -9   1  286.38   13.01   0
  13  -9   1  273.18   13.97   0
 -13  -9  -1  317.02   14.07   0
 -13  -9   1  295.11   14.19   0
  13  -9   1  298.05   13.19   0
 -13  -9  -1  324.51   10.48   0
  13  -9  -1  319.02   17.51   0
  13   9  -1  336.29   13.24   0
 -13   9  -1  307.37   12.01   0
  13  -9  -1  317.55   12.06   0
  13   9   1  291.33   12.89   0
  13  -9  -1  326.63   16.52   0
  13   9  -1  320.89   16.44   0
 -13  -9   1  278.95   10.96   0
  13   9   1  291.29   13.01   0
 -13   9   1  272.21   14.65   0
  15  -9  -1 1072.19   21.45   0
  15  -9   1 1058.53   14.72   0
  15   9  -1 1105.82   18.48   0
  15  -9   1 1110.36   14.78   0
 -15   9  -1 1017.63   14.74   0
 -15  -9  -1 1104.01   13.45   0
  15   9  -1 1133.63   13.92   0
  15   9   1 1130.58   14.51   0
  15   9   1 1164.23   14.28   0
  15  -9  -1 1119.09   14.75   0
 -15   9   1 1094.45   15.02   0
  15  -9  -1 1092.71   18.59   0
 -15  -9   1 1141.90   14.02   0
 -15  -9   1 1137.62   16.45   0
  15  -9   1 1128.17   14.34   0
 -15  -9  -1 1071.00   15.43   0
 -17  -9   1   65.34   11.67   0
 -17  -9  -1   46.26   10.11   0
  17   9  -1   46.48    8.72   0
  17  -9  -1   49.53   14.86   0
  17  -9   1   66.62   10.98   0
  17  -9  -1   47.79   13.09   0
  17   9   1   38.53   10.55   0
  17   9  -1   49.75   14.50   0
  17  -9   1   49.87   10.85   0
 -17   9  -1   31.53    9.23   0
 -17   9   1   72.84   11.50   0
  17  -9  -1   53.84    9.18   0
  17   9   1   56.13   10.72   0
 -17  -9  -1   55.23   11.36   0
 -17  -9   1   57.22   10.78   0
  17  -9   1   46.56    8.97   0
  19   9   1   32.73   10.23   0
  19   9  -1   20.20    9.99   0
  19   9  -1   23.57   14.70   0
  19  -9  -1   22.36   13.05   0
 -19  -9   1   -0.48   10.31   0
  19  -9   1   17.62   10.50   0
  19  -9   1   16.29    9.82   0
  19  -9  -1   45.05   10.30   0
 -19   9   1   25.15   10.29   0
 -19  -9  -1   29.34   10.83   0
  19  -9   1   10.71   10.45   0
  19   9   1   29.87   10.49   0
 -19   9  -1    8.88   10.87   0
  19  -9  -1   18.44   14.34   0
 -19  -9  -1   11.03    9.67   0
  21  -9   1  109.11   12.30   0
 -21  -9  -1   85.05   10.70   0
 -21   9  -1   87.61    8.56   0
  21  -9  -1   90.89    8.68   0
  21   9  -1   83.96   11.96   0
  21   9  -1  101.34   14.92   0
  21  -9  -1   99.51   14.98   0
  21  -9   1  105.36    8.27   0
  21   9  -1  108.08    8.41   0
  21  -9   1  102.10   10.31   0
 -21  -9   1  105.78    8.38   0
  21  -9  -1   94.88   14.44   0
 -21   9   1   92.56    8.47   0
  21   9   1  122.00   10.36   0
  21   9   1  107.22    8.50   0
  23  -9  -1   -4.02    9.93   0
  23   9  -1   14.62   11.76   0
  23   9   1   14.29    8.09   0
  23  -9   1   19.95   10.13   0
  23  -9  -1    0.67   14.74   0
  23  -9  -1   13.60   14.16   0
 -23  -9  -1   22.66   10.69   0
  23   9  -1   12.66   14.58   0
  23  -9   1   15.21    9.71   0
  23   9  -1   16.35    7.97   0
 -23  -9   1   14.98    9.69   0
 -23   9  -1   -2.01   10.02   0
  23   9   1   16.30    9.68   0
 -23   9   1   -0.13    8.06   0
  23   9   1    6.80   10.24   0
  23  -9   1   15.75    9.60   0
  -1  11  -1  820.46   18.07   0
  -1 -11   1  622.21   17.20   0
   1 -11  -1  858.06   29.04   0
   1 -11   1  616.81   15.95   0
  -1  11   1  643.58   25.38   0
  -1 -11   1  616.83   17.75   0
   1 -11  -1  858.62   17.12   0
   1 -11   1  623.64   18.20   0
  -1  11  -1  862.70   16.90   0
   1  11   1  618.26   18.90   0
  -1  11   1  619.24   19.58   0
  -1 -11  -1  814.62   28.17   0
  -1 -11  -1  840.65   28.19   0
  -1 -11  -1  841.97   18.75   0
   1  11  -1  846.32   17.56   0
  -1 -11   1  642.74   19.80   0
  -3 -11   1 1457.10   20.83   0
   3  11   1 1489.71   26.09   0
   3 -11   1 1494.06   20.19   0
   3 -11   1 1507.97   19.73   0
  -3  11  -1 1780.28   20.52   0
  -3 -11   1 1493.96   18.42   0
   3 -11  -1 1814.26   25.93   0
  -3  11   1 1470.58   24.05   0
   3 -11  -1 1830.81   25.41   0
  -3  11   1 1519.57   24.64   0
   3  11   1 1469.00   18.88   0
  -3 -11  -1 1793.90   26.23   0
  -3  11  -1 1750.77   17.28   0
  -3 -11  -1 1833.35   19.76   0
   3  11  -1 1815.72   22.16   0
   3  11  -1 1781.98   19.18   0
   5 -11  -1 5192.44   29.85   0
   5  11  -1 5185.17   24.28   0
   5  11   1 5313.10   30.22   0
  -5  11  -1 5069.07   25.23   0
  -5 -11   1 5269.01   27.74   0
   5  11   1 5228.89   24.73   0
  -5 -11  -1 5129.53   30.71   0
   5 -11   1 5243.57   23.48   0
   5 -11   1 5266.88   25.45   0
  -5 -11  -1 5136.12   22.65   0
  -5  11   1 5183.60   30.04   0
   5 -11  -1 5144.16   32.18   0
   5  11  -1 5177.20   29.17   0
  -5  11  -1 5028.02   24.80   0
  -5  11   1 5448.75   30.01   0
  -5 -11   1 5292.88   24.15   0
   7  11  -1  491.11   12.84   0
   7 -11   1  473.94   15.79   0
   7 -11   1  503.92   12.89   0
  -7  11  -1  490.30   14.53   0
  -7  11   1  494.87   15.75   0
  -7 -11   1  502.94   15.29   0
   7  11   1  489.20   15.09   0
  -7  11  -1  499.16   15.47   0
   7  11   1  493.50   12.38   0
  -7 -11  -1  498.21   14.08   0
  -7 -11   1  503.01   14.50   0
  -7 -11  -1  514.53   18.10   0
   7 -11  -1  496.16   19.53   0
   7  11  -1  497.12   17.33   0
   7 -11  -1  487.01   15.84   0
  -7  11   1  482.13   18.18   0
  -9  11  -1 1880.01   17.10   0
  -9  11   1 1764.25   18.02   0
   9  11  -1 1936.78   19.95   0
  -9 -11  -1 1926.52   18.78   0
   9 -11  -1 1886.48   22.39   0
   9 -11   1 1722.80   16.99   0
  -9 -11  -1 1870.43   14.82   0
  -9 -11   1 1790.38   14.30   0
   9  11   1 1794.51   17.58   0
  -9  11  -1 1885.18   15.49   0
  -9 -11   1 1827.48   18.95   0
  -9  11   1 1746.11   21.70   0
   9 -11  -1 1914.19   18.42   0
   9  11  -1 1922.51   16.45   0
   9 -11   1 1758.17   17.29   0
   9  11   1 1797.34   14.99   0
 -11 -11   1  535.96   15.44   0
  11 -11   1  500.26   14.64   0
 -11  11  -1  506.69   14.89   0
 -11 -11   1  525.48   13.59   0
 -11 -11  -1  503.57   12.93   0
 -11  11   1  518.70   17.89   0
  11 -11   1  524.30   14.26   0
  11  11  -1  507.57   17.58   0
 -11  11   1  508.63   15.42   0
  11  11   1  532.07   13.48   0
  11  11   1  537.38   14.19   0
  11 -11  -1  511.42   14.75   0
  11 -11  -1  494.37   18.36   0
 -11 -11  -1  491.79   15.08   0
  11  11  -1  505.99   11.33   0
 -13 -11  -1   31.33   13.48   0
  13  11  -1   14.23   12.14   0
  13 -11   1   21.81   11.49   0
  13 -11  -1   22.30   17.65   0
  13 -11   1   41.07   12.08   0
  13 -11  -1   37.15   12.87   0
 -13 -11   1   29.32   11.89   0
 -13  11   1   49.08   13.38   0
 -13 -11  -1    7.86    9.51   0
  13  11   1   25.74   12.10   0
 -13  11  -1   -2.96   13.63   0
 -13 -11   1   27.94   11.27   0
  13  11  -1    3.54   13.38   0
  13  11   1   55.23   12.42   0
  13 -11   1   32.49   13.16   0
  15 -11   1  169.39   12.00   0
  15  11   1  164.46   12.18   0
  15  11   1  197.22   12.23   0
  15 -11  -1  153.08   17.27   0
  15  11  -1  146.50   12.03   0
  15 -11  -1  135.60   14.95   0
 -15  11  -1  143.94   10.46   0
 -15  11   1  164.82   10.86   0
  15 -11  -1  145.34   10.01   0
  15 -11   1  171.86   12.51   0
  15  11  -1  153.94   14.81   0
 -15 -11   1  167.71   11.98   0
 -15 -11   1  166.46   13.13   0
 -15 -11  -1  174.41   13.13   0
 -15 -11  -1  155.62    9.13   0
  15 -11   1  179.99   11.48   0
  17 -11   1  125.15   11.06   0
 -17 -11  -1   99.79   10.99   0
  17  11  -1  117.34   13.65   0
  17 -11  -1   96.33   15.33   0
  17  11  -1  104.83    8.63   0
 -17 -11   1  106.52   12.29   0
 -17  11   1  103.51    9.05   0
  17  11   1  107.18   10.91   0
  17  11   1  113.00   11.26   0
 -17 -11   1  134.47   10.79   0
 -17  11  -1  104.40   11.35   0
  17 -11  -1   95.15   12.82   0
  17 -11  -1   91.74    9.26   0
  17 -11   1   99.52    9.19   0
  17 -11   1  110.85   10.63   0
 -17 -11  -1  111.27   10.11   0
 -19 -11  -1  223.57   10.52   0
  19  11   1  256.12   10.80   0
  19  11   1  245.77   10.97   0
  19 -11   1  201.82   10.91   0
  19 -11  -1  225.30   15.68   0
 -19 -11   1  239.16   10.96   0
 -19 -11   1  244.99   12.73   0
  19 -11   1  224.68   10.99   0
 -19 -11  -1  211.87   11.35   0
  19  11  -1  237.56   15.52   0
 -19  11  -1  210.90   11.14   0
  19 -11  -1  223.97   11.18   0
  19 -11   1  231.81   10.70   0
  19 -11  -1  227.89   14.44   0
  19  11  -1  243.25    8.93   0
 -19  11   1  233.97   11.16   0
  21 -11  -1   47.27   13.23   0
  21 -11  -1   58.15   15.84   0
 -21  11  -1   50.81    8.45   0
 -21  11   1   46.03   10.31   0
  21 -11  -1   74.79   10.31   0
  21  11  -1   59.33   13.18   0
 -21 -11  -1   51.75    8.83   0
  21  11   1   58.37   10.64   0
  21 -11   1   56.45    9.98   0
  21 -11   1   55.06   10.10   0
 -21 -11  -1   77.59    9.77   0
  21 -11   1   68.70   10.57   0
  21  11   1   36.09   10.13   0
  21  11  -1   66.19    9.62   0
 -21 -11   1   47.93    9.86   0
 -23 -11   1    5.81    8.13   0
  23  11   1   30.26    9.98   0
  23 -11   1    2.87    9.82   0
  23  11  -1   22.94   15.04   0
  23  11  -1   20.66    8.09   0
 -23  11   1   15.72   10.15   0
  23  11   1   17.74   10.50   0
  23 -11   1   18.69   11.73   0
  23 -11  -1    7.68   12.75   0
  23  11  -1   11.98   11.52   0
  23 -11  -1    0.34   14.44   0
 -23  11  -1   -2.34    8.29   0
 -23 -11  -1    2.50   10.47   0
  23 -11   1   27.55    8.03   0
  23 -11  -1   25.63    8.25   0
  -1 -13   1  263.50   14.84   0
   1  13  -1  396.38   14.38   0
   1 -13   1  254.98   12.80   0
  -1 -13   1  266.54   16.12   0
  -1  13  -1  383.36   14.44   0
  -1  13  -1  398.93   15.73   0
   1  13   1  274.54   16.05   0
   1 -13  -1  401.57   22.52   0
  -1 -13   1  253.48   12.53   0
  -1  13   1  266.44   21.08   0
   1 -13  -1  406.74   16.04   0
  -1 -13  -1  394.42   23.34   0
  -1  13   1  274.20   16.07   0
   1 -13   1  267.92   13.92   0
  -1 -13  -1  404.01   21.24   0
  -1 -13  -1  407.21   13.72   0
  -3 -13  -1 1399.09   24.07   0
  -3 -13  -1 1402.58   15.87   0
   3 -13  -1 1390.53   21.73   0
  -3  13  -1 1355.53   15.82   0
   3  13   1 1265.88   23.04   0
  -3  13  -1 1394.30   16.71   0
  -3  13   1 1287.06   19.34   0
   3 -13  -1 1387.45   22.90   0
   3  13  -1 1388.36   18.83   0
  -3 -13   1 1268.85   14.90   0
   3 -13   1 1306.51   16.40   0
   3  13   1 1267.44   15.78   0
  -3 -13   1 1299.09   18.24   0
   3 -13   1 1299.68   18.10   0
  -3  13   1 1330.93   22.32   0
   5  13  -1 2363.85   18.84   0
  -5 -13   1 2228.22   16.62   0
  -5  13  -1 2375.46   20.09   0
   5  13   1 2217.48   22.75   0
  -5  13   1 2151.61   21.90   0
  -5  13  -1 2355.55   19.43   0
   5  13  -1 2456.12   22.39   0
  -5 -13   1 2236.47   20.73   0
   5 -13  -1 2364.43   23.41   0
   5 -13  -1 2352.57   22.05   0
  -5 -13  -1 2390.17   23.93   0
  -5 -13  -1 2401.61   19.16   0
   5 -13   1 2199.58   17.31   0
  -5  13   1 2207.08   21.46   0
   5 -13   1 2170.44   17.54   0
   5  13   1 2171.68   18.77   0
   7  13   1  399.13   13.89   0
   7  13   1  409.16   13.86   0
  -7 -13   1  413.07   14.84   0
  -7  13  -1  299.75   15.01   0
   7 -13  -1  332.06   18.17   0
  -7  13   1  409.20   15.26   0
   7 -13   1  398.94   15.07   0
   7  13  -1  359.50   15.93   0
  -7 -13   1  414.88   14.19   0
  -7 -13  -1  303.91   14.65   0
  -7  13  -1  298.97   14.21   0
   7  13  -1  329.07   14.09   0
   7 -13   1  368.60   14.70   0
  -7  13   1  399.29   17.43   0
   7 -13  -1  343.55   15.03   0
  -7 -13  -1  313.88   10.87   0
   9  13  -1  861.69   18.29   0
   9  13  -1  852.57   14.05   0
   9 -13  -1  820.41   16.29   0
  -9 -13   1  988.77   15.11   0
  -9  13   1  967.96   16.48   0
  -9  13  -1  829.33   14.84   0
  -9 -13  -1  823.57   11.97   0
   9 -13  -1  823.33   18.65   0
   9  13   1  985.48   12.62   0
  -9 -13   1  974.31   14.29   0
  -9 -13  -1  851.59   18.03   0
  -9  13  -1  828.10   15.06   0
   9  13   1 1011.51   15.72   0
   9 -13   1  955.64   13.38   0
   9 -13   1  932.55   15.31   0
  -9  13   1  979.52   17.68   0
  11  13   1  140.33   13.14   0
  11  13   1  121.87   10.21   0
  11 -13  -1  115.83   18.09   0
 -11 -13   1  135.13   12.42   0
 -11  13  -1  108.59   12.88   0
  11 -13   1  144.55   11.29   0
  11  13  -1   99.84   12.63   0
 -11 -13   1  124.73   10.13   0
  11 -13  -1  117.59   13.97   0
 -11  13   1  135.08   14.03   0
 -11  13   1  130.31   14.56   0
  11 -13   1  137.91   11.84   0
  11  13  -1  139.83   14.04   0
 -11 -13  -1  125.77   12.16   0
 -11  13  -1  120.64   11.50   0
 -11 -13  -1  126.24   14.11   0
 -13 -13  -1   25.54   11.95   0
  13  13   1   29.42   12.99   0
  13  13  -1   31.98   15.82   0
  13 -13   1   30.44   12.47   0
 -13  13   1   14.76   13.02   0
  13 -13  -1   26.12   15.34   0
 -13 -13   1   16.69    9.70   0
  13  13   1    4.87   11.62   0
  13  13  -1   55.82    9.68   0
 -13  13  -1   29.85   13.35   0
  13 -13   1   21.22   12.83   0
 -13  13   1   54.28   13.56   0
 -13 -13   1   22.70   13.19   0
  13 -13  -1   27.82   13.12   0
 -13 -13  -1   36.59   12.69   0
  15 -13  -1  506.40   15.81   0
  15  13   1  610.20   13.01   0
 -15 -13  -1  524.16   14.25   0
 -15 -13   1  641.61   12.39   0
  15  13   1  601.18   11.12   0
  15 -13   1  596.04   13.34   0
  15 -13   1  593.26   12.58   0
 -15 -13   1  626.93   14.37   0
  15 -13  -1  521.75   16.85   0
  15 -13  -1  517.82   11.08   0
 -15  13  -1  477.84   11.35   0
  15 -13   1  520.22   13.30   0
  15  13  -1  541.67   16.29   0
 -15  13   1  565.50   13.60   0
 -15 -13  -1  562.57   12.13   0
  15  13  -1  538.68   12.46   0
  17  13  -1   50.75   10.22   0
  17 -13   1   45.49   11.06   0
 -17 -13  -1   79.59   11.10   0
  17  13   1   20.78   10.84   0
 -17  13   1   33.32   11.83   0
  17 -13   1   35.61   10.39   0
  17 -13  -1   67.34   15.22   0
  17  13   1   47.35   10.42   0
 -17 -13   1   46.19   13.38   0
  17  13  -1   57.55   13.59   0
  17 -13  -1   52.22    9.55   0
 -17  13  -1   47.83   10.98   0
 -17 -13  -1   66.95   10.02   0
  17 -13   1   43.21   10.53   0
 -17 -13   1   17.61   10.36   0
  17 -13  -1   45.99   13.14   0
  19 -13   1  381.67   11.69   0
 -19  13  -1  383.58    9.81   0
  19 -13   1  365.81   11.47   0
  19  13   1  400.21   11.52   0
  19  13  -1  409.95   11.55   0
  19 -13   1  434.52   12.61   0
  19 -13  -1  388.74   14.75   0
  19 -13  -1  380.59   16.75   0
 -19 -13  -1  379.58   12.10   0
  19 -13  -1  353.74    9.84   0
 -19 -13  -1  387.86   10.73   0
 -19  13   1  382.80   10.02   0
 -19 -13   1  410.04   14.49   0
  19  13   1  423.52   11.57   0
  19  13  -1  407.98   16.28   0
 -19 -13   1  376.90   11.14   0
 -21 -13   1  100.45   12.00   0
 -21 -13  -1  127.10    9.87   0
  21 -13   1   96.75   10.10   0
  21 -13   1  104.44   10.67   0
 -21 -13   1   99.89    8.57   0
 -21 -13  -1  113.20   10.73   0
  21  13  -1  139.45   10.14   0
 -21  13   1  100.55   10.64   0
  21 -13  -1  124.42   16.79   0
  21  13   1  134.43   10.27   0
  21  13   1  105.44   10.64   0
 -21  13  -1  122.06   10.44   0
  21  13  -1  130.01   13.79   0
  21 -13   1   69.78   10.22   0
  21 -13  -1  120.88   10.48   0
  21 -13  -1  127.69   13.32   0
  23 -13  -1   -2.85   13.32   0
  23 -13   1   -0.86   11.39   0
 -23  13   1    0.29   10.20   0
  23  13  -1   -5.31   13.34   0
  23  13  -1   25.00    9.96   0
  23  13   1   -8.20   10.14   0
 -23 -13   1    7.26    9.94   0
  23  13   1    4.19   10.35   0
  23 -13  -1   -2.71   10.05   0
  23 -13   1   15.84   10.32   0
 -23  13  -1   14.30    8.06   0
 -23 -13  -1   27.83   10.59   0
  23 -13   1   -6.23    9.86   0
  23 -13  -1    6.57   12.51   0
  -1 -15   1 1838.02   17.73   0
   1  15   1 1832.13   19.60   0
  -1 -15  -1 1817.81   24.87   0
  -1 -15   1 1865.27   15.91   0
   1 -15  -1 1846.41   25.79   0
   1 -15  -1 1856.92   18.83   0
  -1  15   1 1857.17   18.74   0
  -1 -15  -1 1881.86   17.18   0
   1 -15   1 1869.90   18.56   0
  -1  15  -1 1829.28   17.52   0
  -1  15   1 1926.85   25.30   0
   1  15  -1 1839.59   17.42   0
  -1  15  -1 1788.57   15.80   0
  -1 -15   1 1888.78   19.34   0
   1 -15   1 1869.32   17.38   0
  -1 -15  -1 1811.65   25.24   0
  -3 -15  -1  372.82   15.00   0
   3 -15  -1  373.85   18.73   0
  -3  15  -1  359.35   14.81   0
   3 -15   1  347.54   16.10   0
  -3 -15   1  344.86   11.80   0
  -3  15   1  352.08   16.48   0
   3  15  -1  351.66   15.59   0
  -3 -15   1  357.84   14.90   0
  -3  15   1  356.25   18.26   0
  -3 -15  -1  370.71   19.40   0
  -3  15  -1  366.28   15.81   0
   3 -15  -1  383.33   15.64   0
   3  15   1  357.88   15.21   0
  -3 -15   1  374.53   14.41   0
   3 -15   1  355.16   15.36   0
   5 -15   1  561.16   13.38   0
   5 -15  -1  527.88   18.33   0
   5  15  -1  555.54   16.69   0
  -5  15  -1  554.15   15.29   0
  -5 -15  -1  559.59   17.45   0
  -5  15   1  604.47   18.40   0
   5  15  -1  536.77   14.29   0
  -5  15   1  572.57   18.08   0
  -5 -15   1  593.90   14.55   0
   5  15   1  567.93   15.29   0
   5 -15  -1  555.27   16.72   0
  -5 -15  -1  551.92   12.34   0
   5  15   1  582.14   15.20   0
  -5 -15   1  584.42   15.71   0
   5 -15   1  588.69   15.60   0
  -5  15  -1  529.33   15.49   0
   7 -15  -1  261.65   14.70   0
   7 -15  -1  255.45   15.00   0
  -7  15  -1  226.78   11.55   0
  -7  15   1  212.39   13.92   0
   7 -15   1  224.31   13.88   0
  -7  15  -1  259.56   11.51   0
   7  15   1  222.08   14.88   0
  -7 -15   1  235.63   13.66   0
   7  15   1  231.55   10.93   0
   7  15  -1  272.95   13.16   0
  -7 -15  -1  236.57   12.93   0
   7 -15   1  233.43   14.09   0
   7  15  -1  263.88   15.44   0
  -7 -15  -1  258.45   13.61   0
  -7 -15   1  232.95   13.16   0
  -7  15   1  232.59   14.58   0
  -9  15   1  448.32   15.66   0
   9  15  -1  391.35   13.02   0
  -9  15  -1  404.93   11.55   0
  -9  15  -1  431.60   14.10   0
   9  15  -1  415.09   15.47   0
   9  15   1  430.41   15.91   0
   9 -15  -1  411.61   16.97   0
  -9  15   1  438.01   15.45   0
   9  15   1  463.44   13.01   0
  -9 -15   1  444.87   13.76   0
  -9 -15  -1  413.65   12.66   0
  -9 -15  -1  425.14   14.52   0
   9 -15   1  442.14   11.97   0
  -9 -15   1  441.11   13.08   0
   9 -15  -1  413.53   15.40   0
   9 -15   1  431.55   14.12   0
 -11 -15   1 1179.32   14.63   0
 -11 -15  -1 1244.12   14.50   0
  11 -15   1 1122.61   15.79   0
  11  15   1 1214.92   15.38   0
  11  15  -1 1247.78   19.45   0
  11 -15  -1 1201.62   20.23   0
  11 -15   1 1141.77   15.91   0
  11 -15  -1 1251.93   16.45   0
 -11 -15   1 1243.04   16.99   0
  11  15   1 1217.83   15.17   0
 -11  15  -1 1194.54   16.27   0
 -11  15   1 1164.92   18.41   0
 -11  15   1 1175.25   16.32   0
  11  15  -1 1253.67   14.64   0
 -11 -15  -1 1276.84   16.40   0
 -11  15  -1 1189.35   15.16   0
  13  15  -1  480.96   15.16   0
  13 -15  -1  458.54   14.26   0
 -13 -15  -1  482.44   13.19   0
  13  15   1  530.00   13.05   0
 -13  15   1  501.65   14.42   0
  13  15   1  525.92   13.81   0
 -13  15  -1  455.46   14.19   0
  13  15  -1  451.50   12.56   0
 -13 -15   1  497.15   10.84   0
 -13  15   1  496.31   15.43   0
 -13 -15   1  518.60   13.46   0
 -13  15  -1  454.88   12.77   0
  13 -15  -1  494.38   17.86   0
 -13 -15  -1  483.68   13.46   0
  13 -15   1  492.20   13.88   0
  13 -15   1  492.06   13.91   0
  15 -15   1  281.16   10.14   0
  15 -15   1  314.18   11.46   0
  15  15  -1  289.28   14.79   0
  15 -15  -1  277.87   15.55   0
  15  15   1  318.82   11.69   0
 -15 -15  -1  260.83   12.33   0
 -15  15   1  310.31   12.38   0
  15  15  -1  288.02   11.23   0
  15 -15  -1  264.73   10.34   0
 -15 -15  -1  311.82   11.04   0
 -15 -15   1  331.70   12.68   0
 -15 -15   1  323.35   11.41   0
  15  15   1  331.11   11.60   0
 -15  15  -1  301.83   10.36   0
  15 -15   1  322.08   12.14   0
  17 -15   1   84.23   10.90   0
  17  15  -1   81.62   13.86   0
  17 -15  -1   81.30   13.82   0
 -17 -15   1   91.32   10.16   0
  17  15   1   93.02   10.61   0
  17  15   1  100.29   10.52   0
  17 -15  -1   82.72   10.96   0
  17  15  -1   60.32   10.11   0
  17 -15   1   72.10   10.70   0
  17 -15  -1   82.60   11.91   0
 -17 -15   1  100.83   11.72   0
 -17  15   1   78.07   11.31   0
 -17 -15  -1   73.32   11.19   0
 -17 -15  -1   85.44   10.16   0
 -17  15  -1   65.69    9.18   0
  17 -15   1   55.06   10.38   0
 -19 -15   1   11.89    7.99   0
 -19 -15  -1   17.79    8.64   0
  19  15  -1   11.17   13.20   0
  19 -15   1   -1.27   10.47   0
 -19  15  -1  -12.52   10.34   0
 -19  15   1   23.45    8.65   0
  19  15  -1   30.04   10.08   0
  19 -15  -1   10.51   14.60   0
  19 -15  -1    3.87   10.52   0
  19  15   1   26.33   10.22   0
  19 -15   1    5.43    8.31   0
 -19 -15   1    3.95   11.77   0
  19 -15   1    2.04   11.17   0
  19  15   1    9.03    9.53   0
  19 -15  -1   18.69   12.52   0
 -19 -15  -1   19.54    9.67   0
 -21 -15  -1   24.98    9.45   0
  21  15   1   24.76   10.10   0
  21  15   1   39.03   10.18   0
  21 -15  -1   20.88   15.08   0
  21  15  -1   21.72   13.01   0
  21  15  -1   47.03    9.83   0
  21 -15  -1   32.45   10.07   0
 -21  15   1   26.32    8.64   0
  21 -15   1   43.31   11.85   0
 -21 -15   1   29.69   11.35   0
  21 -15   1   37.78    9.93   0
 -21  15  -1   18.14    9.92   0
  21 -15  -1   18.67   13.01   0
 -21 -15  -1   12.23    8.68   0
  21 -15   1   23.68    9.82   0
 -21 -15   1   38.83   10.19   0
  23 -15  -1    4.83   14.07   0
 -23 -15  -1   19.05    9.66   0
  23  15  -1   18.08    9.73   0
  23  15   1    3.56   10.40   0
  23 -15  -1   -5.29    9.94   0
  23 -15  -1   12.26   13.44   0
 -23 -15   1   28.09   10.01   0
  23 -15   1    1.83   10.62   0
  23 -15   1   22.09    9.53   0
 -23  15   1   26.36   10.39   0
 -23 -15  -1    2.20    8.58   0
  23  15  -1    3.86   13.22   0
  23 -15   1   10.99    9.84   0
 -23  15  -1   21.43    8.18   0
  23  15   1    6.77    8.01   0
   1 -17   1 3031.98   21.31   0
  -1 -17  -1 3130.75   27.25   0
  -1 -17   1 2995.16   17.88   0
   1  17   1 3043.57   21.28   0
   1 -17  -1 3214.40   26.97   0
   1 -17   1 3027.04   20.17   0
  -1 -17   1 3090.36   21.80   0
  -1 -17  -1 3129.69   27.88   0
  -1  17   1 3035.28   20.90   0
  -1  17   1 3113.59   25.83   0
   1 -17  -1 3238.80   21.32   0
  -1 -17  -1 3264.46   21.47   0
  -1  17  -1 3165.56   21.65   0
   1  17  -1 3179.60   21.31   0
  -1 -17   1 2991.54   18.12   0
  -1  17  -1 3147.73   20.14   0
   3 -17   1  957.10   16.24   0
  -3 -17  -1 1009.79   18.80   0
  -3 -17   1  945.06   15.22   0
  -3 -17  -1 1006.33   13.79   0
  -3  17  -1  964.56   15.75   0
   3 -17   1  963.16   16.80   0
  -3  17   1  946.81   14.82   0
  -3 -17   1  990.85   14.99   0
   3  17   1  979.34   16.47   0
  -3 -17   1  972.87   16.16   0
  -3  17  -1  975.35   14.54   0
   3 -17  -1  996.38   19.48   0
  -3  17   1  986.77   19.22   0
   3 -17  -1 1007.50   17.41   0
  -3 -17  -1 1012.78   18.49   0
   3  17  -1  994.73   17.17   0
   5  17   1  682.35   16.24   0
   5  17  -1  640.70   16.64   0
  -5  17   1  683.42   16.03   0
  -5 -17  -1  674.83   16.86   0
  -5  17  -1  634.76   14.88   0
   5 -17  -1  652.35   15.89   0
  -5  17   1  647.72   17.93   0
  -5 -17   1  689.44   13.37   0
   5  17   1  654.05   14.87   0
  -5  17  -1  629.66   15.13   0
   5  17  -1  659.48   14.05   0
   5 -17   1  673.57   15.36   0
  -5 -17  -1  644.09   14.46   0
   5 -17  -1  653.12   16.56   0
  -5 -17   1  663.51   11.93   0
   5 -17   1  684.27   15.21   0
   7  17  -1   98.06   10.27   0
   7 -17   1  143.56   11.33   0
   7  17  -1  117.10   15.22   0
  -7  17   1  165.93   15.72   0
   7 -17  -1  101.91   14.37   0
   7 -17   1  153.43   11.16   0
   7  17   1  156.29   14.28   0
  -7 -17   1  164.52   10.51   0
  -7  17  -1  111.73   13.25   0
   7  17   1  168.86   10.84   0
  -7 -17  -1   98.54   12.69   0
  -7 -17  -1   94.40   10.09   0
   7 -17  -1   86.24   14.61   0
  -7  17  -1  106.66   10.79   0
  -7 -17   1  163.36   13.94   0
  -7  17   1  180.21   15.65   0
   9 -17  -1  492.62   14.94   0
  -9 -17   1  509.38   14.35   0
   9  17   1  547.39   13.44   0
  -9  17   1  490.97   16.12   0
   9 -17  -1  475.88   15.47   0
  -9  17  -1  460.33   14.42   0
  -9  17  -1  471.55   11.43   0
  -9 -17  -1  490.19   14.31   0
   9  17  -1  512.00   15.64   0
   9 -17   1  514.21   14.64   0
   9  17  -1  500.11   11.09   0
  -9  17   1  532.81   15.18   0
   9  17   1  473.17   15.02   0
  -9 -17  -1  491.88   10.83   0
   9 -17   1  507.40   12.08   0
  -9 -17   1  535.08   12.94   0
 -11  17  -1  291.09   13.70   0
 -11 -17  -1  311.32   15.77   0
 -11  17  -1  328.31   12.94   0
  11  17  -1  311.33   14.61   0
 -11 -17   1  353.63   13.08   0
  11  17   1  373.37   11.81   0
  11  17   1  362.93   14.57   0
 -11  17   1  346.64   16.15   0
  11 -17   1  314.97   13.45   0
 -11  17   1  360.72   14.40   0
  11  17  -1  316.85   10.75   0
  11 -17   1  344.38   11.83   0
 -11 -17   1  348.97   10.73   0
 -11 -17  -1  312.11   12.94   0
  11 -17  -1  303.33   17.43   0
  11 -17  -1  281.19   14.07   0
  13  17   1  688.54   13.01   0
  13  17  -1  630.25   17.34   0
  13 -17   1  652.52   13.85   0
 -13  17  -1  605.15   12.91   0
  13 -17   1  653.74   14.11   0
 -13  17  -1  607.10   13.89   0
 -13  17   1  648.34   16.01   0
 -13 -17   1  716.58   13.36   0
 -13 -17   1  676.37   12.75   0
  13  17   1  685.12   13.79   0
  13 -17  -1  609.43   17.78   0
 -13  17   1  656.43   14.34   0
  13  17  -1  625.84   10.63   0
 -13 -17  -1  640.34   13.02   0
  13 -17  -1  584.58   13.99   0
 -13 -17  -1  634.38   13.71   0
 -15 -17  -1  276.47   11.00   0
  15  17  -1  269.41   14.41   0
  15 -17   1  289.26   11.75   0
  15  17  -1  300.25   11.12   0
 -15 -17  -1  256.38   12.10   0
 -15 -17   1  315.83    9.52   0
 -15  17   1  293.38   14.58   0
  15 -17   1  298.77   11.87   0
 -15  17   1  308.49    9.93   0
  15  17   1  316.92   11.25   0
 -15 -17   1  296.98   12.20   0
  15 -17  -1  264.33   11.04   0
 -15  17  -1  250.93   10.05   0
  15  17   1  324.32   11.49   0
  15 -17  -1  264.37   15.04   0
  17 -17   1    6.03    9.91   0
  17 -17  -1   46.61   11.46   0
  17  17   1   35.04    8.34   0
  17  17  -1   41.95   13.46   0
  17 -17  -1   33.70   15.45   0
  17  17   1   33.54   10.52   0
 -17  17   1    7.05   11.11   0
  17 -17  -1   53.06   10.79   0
 -17 -17   1   29.50    8.41   0
  17 -17   1   14.20   10.87   0
  17  17  -1   59.14   10.29   0
 -17 -17   1   34.17    9.91   0
 -17 -17  -1   40.10   11.09   0
 -17  17  -1   51.28   10.68   0
 -17 -17  -1   36.93    8.21   0
  17 -17   1   23.25   10.46   0
 -19 -17  -1  156.55   11.01   0
  19  17  -1  163.73    8.55   0
  19 -17  -1  150.73   15.36   0
  19  17   1  108.95   10.26   0
  19  17   1  128.18   10.83   0
  19 -17  -1  140.63   11.00   0
 -19  17   1  105.55   10.92   0
 -19 -17   1  133.49   11.98   0
  19  17  -1  155.44   12.09   0
  19 -17   1   96.31   10.97   0
 -19 -17   1  118.63   10.50   0
 -19  17  -1  136.83    8.77   0
  19 -17   1  109.45   10.10   0
 -19 -17  -1  162.35   10.09   0
  19 -17  -1  138.93   13.55   0
  19 -17   1  116.55   10.31   0
  21 -17  -1   57.34   15.12   0
  21 -17  -1   56.37   13.22   0
  21 -17  -1   56.19    8.43   0
  21  17   1   73.47   10.66   0
 -21  17  -1   62.25    8.52   0
  21  17  -1   50.34   13.60   0
  21 -17   1   86.10    8.29   0
 -21  17   1   87.98    8.43   0
  21  17  -1   56.14    8.55   0
 -21 -17  -1   67.23   10.91   0
 -21 -17   1   76.05    8.67   0
  21 -17   1   65.32   10.48   0
  21 -17   1   75.28   11.34   0
  21  17   1   57.91    9.96   0
 -21 -17   1   72.52   11.26   0
 -21 -17  -1   75.94    9.81   0
 -23  17  -1    9.93   10.10   0
  23 -17  -1    1.96   12.22   0
 -23 -17   1   14.94   13.09   0
  23  17  -1   24.24    8.41   0
 -23 -17  -1   28.62   10.91   0
  23  17   1   11.75   10.12   0
  23 -17   1   20.90   12.50   0
 -23 -17  -1   21.35    9.72   0
  23 -17  -1    5.86   12.80   0
  23  17   1   29.02   10.84   0
  23 -17  -1   13.43    8.49   0
 -23  17   1   20.28    8.53   0
  23 -17   1   20.96    8.04   0
  23 -17   1   28.16    9.93   0
 -23 -17   1   25.00    8.49   0
  23  17  -1   22.81   13.42   0
  -1  19   1  908.16   17.83   0
   1  19   1  857.09   15.99   0
  -1  19   1  822.64   15.74   0
   1  19  -1  689.59   13.58   0
  -1  19  -1  698.06   14.84   0
  -1 -19  -1  655.78   16.71   0
  -1  19  -1  700.70   15.81   0
  -1 -19   1  851.35   16.19   0
   1 -19   1  856.38   15.14   0
   1 -19   1  845.77   16.18   0
   1 -19  -1  715.80   13.10   0
  -1 -19   1  828.06   14.21   0
  -1 -19  -1  687.00   17.16   0
  -1 -19   1  865.66   12.92   0
   1 -19  -1  686.96   17.68   0
  -1 -19  -1  722.71   14.94   0
  -3  19   1 1094.13   18.38   0
  -3 -19  -1 1051.42   19.01   0
  -3  19   1 1031.89   16.62   0
   3 -19   1 1049.10   16.02   0
   3 -19   1 1038.70   15.85   0
   3  19   1 1052.54   15.46   0
  -3 -19  -1 1064.42   18.17   0
  -3 -19   1 1031.05   14.76   0
   3  19  -1 1079.26   17.06   0
  -3 -19   1 1082.54   15.14   0
  -3 -19   1 1067.48   16.24   0
  -3  19  -1 1008.26   15.09   0
   3 -19  -1 1027.77   18.67   0
  -3 -19  -1 1110.26   15.56   0
  -3  19  -1 1040.87   16.19   0
   3 -19  -1 1061.58   17.07   0
   5 -19   1  668.64   14.87   0
  -5  19  -1  769.05   15.11   0
  -5  19  -1  777.87   14.75   0
  -5 -19   1  668.85   11.48   0
  -5 -19   1  729.84   15.22   0
   5 -19  -1  778.68   15.71   0
  -5 -19  -1  792.67   12.28   0
  -5  19   1  679.79   15.37   0
  -5 -19  -1  796.29   16.35   0
   5  19  -1  792.26   16.49   0
   5 -19  -1  767.70   16.80   0
   5  19   1  659.14   15.78   0
   5  19   1  661.50   14.42   0
  -5  19   1  645.17   15.76   0
   5 -19   1  666.18   12.91   0
  -7  19   1 1579.16   17.53   0
  -7  19   1 1498.38   17.08   0
   7 -19   1 1485.69   14.61   0
  -7  19  -1 1540.75   16.27   0
  -7 -19   1 1592.23   15.28   0
   7  19  -1 1550.53   15.42   0
  -7 -19   1 1588.37   16.54   0
  -7 -19  -1 1565.50   13.77   0
   7 -19  -1 1539.72   18.32   0
   7 -19   1 1530.06   14.31   0
  -7  19  -1 1517.46   15.87   0
   7  19  -1 1588.67   18.29   0
  -7 -19  -1 1577.92   16.99   0
   7  19   1 1577.31   17.74   0
   7  19   1 1519.45   14.18   0
   7 -19  -1 1522.44   17.69   0
   9 -19  -1  367.20   14.89   0
  -9  19   1  332.24   14.29   0
  -9 -19   1  352.17   10.93   0
  -9  19  -1  385.98   11.72   0
   9 -19   1  346.00   11.98   0
   9 -19  -1  407.04   17.87   0
   9  19   1  343.02   13.40   0
  -9 -19  -1  375.40   12.89   0
  -9 -19   1  343.63   13.62   0
   9 -19   1  327.34   11.59   0
   9  19  -1  411.41   15.71   0
  -9 -19  -1  392.22   16.01   0
  -9  19  -1  372.36   13.64   0
   9  19  -1  384.18   13.13   0
  -9  19   1  347.31   14.97   0
   9  19   1  334.57   13.19   0
  11 -19   1  829.28   12.80   0
  11  19   1  896.17   13.97   0
  11  19   1  887.19   14.21   0
 -11  19  -1  881.71   14.68   0
  11 -19  -1  857.19   17.36   0
  11 -19  -1  856.25   14.42   0
 -11 -19   1  915.36   14.25   0
 -11  19  -1  860.70   14.81   0
  11 -19   1  850.50   13.81   0
 -11 -19   1  909.20   14.12   0
  11  19  -1  924.73   13.62   0
 -11 -19  -1  877.83   13.94   0
 -11  19   1  847.83   15.78   0
 -11  19   1  877.32   14.40   0
  11  19  -1  844.53   16.44   0
 -11 -19  -1  895.32   15.41   0
 -13 -19  -1  225.66   12.72   0
 -13 -19   1  181.14   13.26   0
 -13  19  -1  186.24   12.00   0
  13 -19   1  158.67   12.27   0
  13 -19  -1  232.13   15.29   0
  13  19   1  178.96   11.47   0
 -13  19   1  191.99   13.09   0
 -13  19  -1  209.82   12.56   0
  13  19   1  193.40   12.36   0
 -13 -19   1  187.71   11.47   0
 -13  19   1  179.59   13.87   0
  13  19  -1  230.22    9.53   0
 -13 -19  -1  222.18   10.01   0
  13 -19   1  185.69   12.62   0
  13 -19  -1  232.78   12.36   0
  13  19  -1  222.54   13.77   0
  15 -19   1   17.66    8.73   0
 -15  19  -1   24.35   10.02   0
  15 -19  -1   12.33   14.20   0
  15  19  -1   -0.89    8.39   0
 -15  19  -1   21.21   10.85   0
 -15 -19  -1    9.96   11.34   0
  15 -19  -1   -4.34   10.76   0
  15 -19   1   18.80   10.84   0
 -15 -19   1    4.03   10.33   0
 -15  19   1   13.60   12.22   0
 -15  19   1   31.58   10.81   0
 -15 -19   1    0.37    9.79   0
  15  19   1   10.48   10.80   0
 -15 -19  -1   -6.05   10.04   0
  15  19   1   21.46   10.41   0
  15  19  -1   -5.34   13.15   0
  17  19  -1  249.53   12.71   0
  17 -19  -1  259.35   14.12   0
  17  19   1  300.86   10.79   0
  17  19   1  302.94   11.41   0
  17 -19  -1  228.09   11.17   0
 -17 -19   1  306.73   10.91   0
 -17  19   1  273.08   11.45   0
 -17 -19  -1  246.22   11.75   0
  17 -19   1  268.82   11.90   0
  17 -19   1  253.78   11.18   0
  17  19  -1  258.93   10.61   0
 -17 -19   1  272.28   11.01   0
 -17 -19  -1  276.64   10.62   0
 -17  19  -1  260.41   11.47   0
  17 -19   1  251.96    9.62   0
  19  19  -1   40.34   13.42   0
 -19 -19   1   53.67   10.00   0
  19 -19   1   69.16   10.23   0
  19  19  -1   30.78    9.86   0
  19 -19   1   51.22   10.75   0
  19  19   1   51.98   10.15   0
  19 -19  -1   49.88   13.31   0
 -19 -19  -1   34.44   10.44   0
  19  19   1   45.73   10.58   0
 -19  19   1   51.81   10.42   0
 -19 -19  -1   62.04   10.00   0
  19 -19  -1   20.95   10.48   0
 -19 -19   1   49.57   11.46   0
  19 -19   1   63.67    9.93   0
 -19  19  -1   34.15    9.96   0
  19 -19  -1   33.58   12.87   0
  21 -19  -1   18.79   13.31   0
 -21 -19  -1   44.06   10.71   0
 -21 -19   1   12.58   11.52   0
 -21 -19   1    9.45   10.00   0
  21  19   1    1.78   10.46   0
  21 -19  -1   20.08   12.86   0
  21  19  -1   23.17   13.20   0
  21 -19   1  -15.05    9.74   0
  21 -19  -1   33.60   10.18   0
 -21  19   1    6.91   10.27   0
  21  19  -1   22.14    9.80   0
  21  19   1    8.59    8.20   0
  21 -19   1    9.91    9.65   0
 -21  19  -1   14.63    9.88   0
  21 -19   1   -7.68   10.41   0
 -21 -19  -1   17.43    9.86   0
  -1  21  -1  198.96   12.87   0
  -1 -21   1  173.99   12.44   0
   1  21  -1  153.76   11.95   0
   1 -21  -1  167.66   11.22   0
  -1  21  -1  159.33   11.48   0
   1 -21   1  195.05   13.78   0
  -1  21   1  193.35   11.58   0
   1  21   1  180.01   11.47   0
  -1 -21   1  190.61   14.29   0
   1 -21   1  177.81   13.30   0
  -1 -21  -1  149.88   14.81   0
  -1 -21   1  173.57   13.38   0
  -1 -21  -1  158.74   14.33   0
  -1 -21  -1  171.76   13.51   0
   1 -21  -1  160.55   15.52   0
  -3  21  -1  608.62   14.65   0
  -3  21  -1  570.65   11.76   0
   3 -21  -1  598.46   14.93   0
  -3 -21  -1  599.40   14.30   0
   3  21  -1  587.19   15.25   0
  -3 -21   1  582.80   12.31   0
   3 -21  -1  599.12   15.21   0
  -3  21   1  558.32   15.40   0
   3  21   1  575.46   14.56   0
   3 -21   1  583.97   14.46   0
  -3 -21   1  555.25   13.66   0
  -3 -21   1  560.14   11.77   0
  -3 -21  -1  593.95   15.96   0
  -3 -21  -1  592.71   16.25   0
   3 -21   1  584.98   14.61   0
  -3  21   1  589.50   16.39   0
  -5  21   1  580.39   16.34   0
  -5 -21   1  584.43   12.38   0
  -5  21  -1  684.60   14.21   0
   5 -21  -1  700.66   17.13   0
  -5  21   1  586.51   15.62   0
   5  21  -1  665.67   16.00   0
   5 -21   1  595.08   14.18   0
  -5 -21   1  595.32   12.99   0
   5 -21  -1  681.18   16.22   0
  -5 -21  -1  721.23   14.31   0
  -5 -21   1  606.76   13.56   0
   5 -21   1  588.18   14.61   0
  -5  21  -1  699.13   14.39   0
   5  21   1  564.66   12.32   0
  -5 -21  -1  695.88   16.59   0
  -7  21   1 1246.76   16.71   0
  -7 -21   1 1213.60   14.46   0
   7  21   1 1237.64   17.42   0
  -7  21   1 1169.10   16.19   0
   7 -21   1 1236.23   15.78   0
   7  21  -1 1221.87   12.72   0
  -7 -21  -1 1260.15   17.84   0
   7 -21  -1 1189.61   17.04   0
   7 -21  -1 1199.78   17.22   0
   7  21   1 1213.58   15.63   0
  -7  21  -1 1190.89   13.59   0
  -7 -21   1 1227.50   15.71   0
   7 -21   1 1209.29   15.89   0
  -7 -21  -1 1277.54   15.05   0
  -7  21  -1 1157.83   15.52   0
   7  21  -1 1243.00   17.04   0
   9 -21   1  671.95   12.63   0
  -9  21  -1  652.35   14.75   0
  -9 -21   1  732.45   13.29   0
   9  21   1  689.65   14.37   0
   9  21  -1  669.85   11.70   0
   9  21  -1  650.11   15.56   0
   9  21   1  690.44   12.39   0
  -9  21   1  692.47   14.51   0
  -9 -21  -1  669.96   11.71   0
   9 -21   1  668.37   15.40   0
   9 -21  -1  637.55   16.97   0
  -9 -21  -1  698.67   15.02   0
  -9  21   1  714.03   15.13   0
  -9  21  -1  650.34   12.69   0
   9 -21  -1  641.00   15.62   0
  -9 -21   1  712.45   13.59   0
  11 -21   1   26.09   10.27   0
  11  21   1   43.34   13.72   0
  11 -21   1   49.83   13.17   0
 -11  21  -1   65.95   12.40   0
  11 -21  -1   47.49   14.56   0
 -11  21   1   46.93   12.75   0
  11  21   1   41.59   11.81   0
 -11 -21   1   48.12   11.91   0
 -11  21   1   43.05   12.86   0
 -11 -21   1   56.10    9.43   0
 -11  21  -1   43.95   10.29   0
 -11 -21  -1   56.48   12.56   0
  11  21  -1   60.16   11.12   0
 -11 -21  -1   68.54   11.17   0
  11  21  -1   54.50   13.05   0
  11 -21  -1   69.96   12.78   0
  13  21  -1  147.39   11.15   0
  13  21   1  159.10   11.83   0
 -13  21  -1  137.91   10.66   0
  13  21   1  139.47   10.41   0
  13 -21   1  135.68   11.93   0
  13  21  -1  140.45   12.18   0
  13 -21   1  120.88    9.85   0
  13 -21  -1  128.54   12.69   0
 -13  21  -1  127.94   11.68   0
 -13 -21   1  155.76   10.93   0
 -13 -21   1  161.22   12.30   0
 -13  21   1  134.73   11.38   0
 -13 -21  -1  146.06   11.70   0
 -13  21   1  155.36   13.07   0
 -13 -21  -1  150.46   11.00   0
  13 -21  -1  134.56   11.73   0
  15 -21   1  216.08   11.24   0
 -15  21  -1  235.97   11.46   0
 -15  21   1  221.93   13.18   0
 -15 -21   1  260.28   10.95   0
  15  21   1  225.34   11.51   0
 -15  21   1  235.63   11.39   0
  15 -21   1  213.24   11.89   0
  15  21  -1  281.30   12.47   0
 -15  21  -1  248.35   10.90   0
  15 -21  -1  257.49   14.89   0
 -15 -21   1  240.42   12.18   0
  15  21  -1  294.01    9.29   0
 -15 -21  -1  297.17   11.06   0
  15 -21  -1  282.93   10.10   0
  15  21   1  242.04   10.97   0
 -15 -21  -1  281.56   12.14   0
 -17  21  -1  149.03    9.08   0
 -17 -21  -1  163.20   11.51   0
  17 -21   1  158.44   11.79   0
 -17  21   1  162.26   10.89   0
  17 -21  -1  192.30   14.17   0
  17  21  -1  162.92   13.78   0
  17  21   1  189.83   11.17   0
 -17 -21   1  185.54   10.41   0
  17  21   1  180.73    9.02   0
 -17 -21   1  177.01   10.58   0
  17 -21  -1  146.33   10.98   0
 -17 -21  -1  159.33   10.50   0
  17 -21   1  158.85   10.88   0
  17  21  -1  167.33   10.48   0
 -19  21  -1   91.03    8.76   0
  19 -21   1   79.34   10.16   0
 -19 -21  -1   75.08   11.16   0
  19 -21   1   54.96   11.06   0
  19  21  -1   83.17   10.18   0
  19  21   1   83.01    8.34   0
 -19  21   1   67.13   10.82   0
  19 -21   1   76.58   10.60   0
  19  21   1   79.59   10.81   0
  19 -21  -1   71.44   15.16   0
 -19 -21   1   70.81   10.26   0
  19 -21  -1   51.06   10.74   0
  19 -21  -1   72.56   13.29   0
 -19 -21   1   86.56   11.39   0
 -19 -21  -1  104.85    9.97   0
  19  21  -1   86.81   13.25   0
  21  21   1   29.27   10.14   0
 -21  21  -1   14.58   10.30   0
  21 -21   1   22.42   11.60   0
  21  21  -1   57.49   13.53   0
  21 -21  -1   23.97   10.44   0
  21 -21   1   24.08   10.82   0
  21 -21   1   39.52   10.24   0
 -21 -21  -1   27.65   10.80   0
  21  21   1   36.12   10.36   0
  21  21  -1   32.20    8.56   0
 -21  21   1   17.98   10.55   0
 -21 -21   1   45.39   10.46   0
 -21 -21   1   21.07   11.32   0
 -21 -21  -1   42.55    9.55   0
  21 -21  -1   22.09   12.91   0
  21 -21  -1   42.98   15.52   0
   1 -23   1  432.25   13.68   0
   1  23  -1  461.84   12.38   0
  -1 -23   1  458.44   14.25   0
  -1 -23  -1  468.35   13.80   0
   1 -23  -1  455.24   11.89   0
  -1 -23  -1  444.46   17.91   0
  -1  23  -1  460.04   12.48   0
   1 -23   1  435.84   14.51   0
  -1 -23  -1  442.21   17.20   0
  -1  23  -1  449.53   13.44   0
  -1 -23   1  433.63   13.05   0
  -1  23   1  449.68   12.21   0
   1  23   1  470.63   14.23   0
  -1 -23   1  487.14   13.70   0
   1 -23  -1  455.11   16.80   0
   3 -23  -1  941.57   13.68   0
   3 -23   1  954.02   12.75   0
  -3 -23  -1  977.10   15.07   0
   3  23  -1  963.51   13.54   0
  -3 -23   1  958.54   14.13   0
   3  23   1  966.87   15.35   0
  -3  23  -1  953.82   13.50   0
  -3  23   1  974.43   15.44   0
  -3  23   1  964.10   17.34   0
  -3 -23  -1  960.16   17.43   0
  -3 -23  -1  962.74   16.99   0
  -3 -23   1  967.94   14.30   0
  -3  23  -1  901.70   14.12   0
   3 -23  -1  933.56   18.27   0
  -3 -23   1  967.42   15.02   0
   3 -23   1  975.32   15.66   0
  -5  23  -1  328.82   11.60   0
   5 -23  -1  341.15   14.57   0
  -5 -23   1  264.89   10.26   0
  -5 -23   1  270.92   10.46   0
   5 -23   1  268.53   11.77   0
   5  23  -1  370.74   14.25   0
   5  23   1  274.17   11.23   0
  -5  23  -1  326.08   13.27   0
   5 -23  -1  381.34   15.42   0
  -5 -23   1  263.21   13.89   0
  -5 -23  -1  356.38   14.09   0
  -5 -23  -1  354.25   15.51   0
  -5  23   1  264.59   14.77   0
   5 -23   1  297.34   13.64   0
  -5  23   1  279.25   15.75   0
  -5 -23  -1  371.12   14.81   0
  -7  23   1  837.75   17.02   0
  -7  23  -1  878.21   14.99   0
   7  23  -1  896.15   16.13   0
   7 -23  -1  840.35   16.11   0
  -7 -23  -1  916.74   17.11   0
   7 -23   1  875.75   16.36   0
  -7 -23   1  872.89   13.91   0
   7  23   1  859.05   16.21   0
   7 -23  -1  885.94   16.28   0
   7 -23   1  856.80   15.15   0
  -7 -23  -1  926.03   12.11   0
   7  23   1  862.36   14.91   0
  -7  23  -1  853.94   15.08   0
  -7 -23   1  875.13   14.57   0
  -7  23   1  869.68   15.81   0
   7  23  -1  872.51   12.40   0
   9  23  -1   -0.85   12.41   0
   9 -23   1    5.56   13.84   0
  -9  23  -1   -2.28   13.29   0
  -9 -23   1   35.04   12.11   0
   9  23   1   -1.19   12.30   0
   9 -23  -1   31.06   13.64   0
   9 -23   1    4.57   13.77   0
   9  23  -1   11.03   11.00   0
  -9 -23   1   24.49   11.85   0
  -9 -23  -1    9.88   12.89   0
   9 -23  -1   15.16   12.63   0
  -9 -23  -1   17.34   11.64   0
  -9  23   1   26.91   12.69   0
  -9  23   1   13.49   13.93   0
  -9  23  -1    4.11   10.11   0
   9  23   1   16.96   12.02   0
 -11  23   1    7.87   11.93   0
 -11 -23   1   38.89    9.40   0
 -11  23   1   17.11   11.62   0
  11  23   1    0.51   12.73   0
  11 -23  -1   49.65   12.27   0
  11  23   1   37.99   11.81   0
 -11  23  -1   36.23   12.00   0
  11  23  -1   46.34   12.72   0
  11 -23  -1   46.97   14.67   0
  11 -23   1   25.81    9.78   0
  11 -23   1   17.53   12.70   0
 -11 -23   1   23.30   11.15   0
 -11  23  -1   36.82    9.91   0
 -11 -23  -1   59.87   11.19   0
 -11 -23  -1   46.11   13.88   0
  11  23  -1   52.83    9.51   0
  13  23  -1  319.03   11.31   0
 -13  23  -1  283.82   11.46   0
 -13  23   1  261.00   13.00   0
  13 -23   1  234.35   10.21   0
  13  23  -1  325.94   12.52   0
 -13  23  -1  274.87   11.84   0
  13 -23   1  304.18   12.18   0
  13 -23  -1  276.60   12.20   0
  13 -23  -1  309.61   15.23   0
 -13 -23   1  272.64   11.36   0
 -13 -23   1  298.76   11.44   0
 -13  23   1  274.11   11.97   0
  13  23   1  304.02   11.13   0
 -13 -23  -1  295.00    9.34   0
  13  23   1  293.08   12.01   0
 -13 -23  -1  296.18   12.12   0
 -15  23   1  182.03   12.81   0
  15  23   1  215.55   10.74   0
 -15 -23   1  198.73    8.82   0
 -15  23  -1  218.16   10.64   0
  15  23  -1  222.35   12.97   0
  15 -23  -1  197.70   11.94   0
  15 -23   1  179.28   11.24   0
 -15  23  -1  213.65   11.49   0
 -15 -23   1  189.99   12.23   0
  15  23  -1  225.08    9.27   0
 -15 -23  -1  248.62   10.55   0
  15 -23   1  202.19   11.68   0
 -15  23   1  202.39   11.43   0
  15  23   1  186.95   11.36   0
 -15 -23  -1  213.35   11.68   0
  15 -23  -1  202.42   13.04   0
 -17 -23  -1  190.10    9.94   0
  17 -23   1  168.12   11.88   0
  17  23  -1  191.28   10.63   0
 -17  23   1  175.27   12.47   0
  17  23   1  171.54   10.95   0
 -17  23   1  176.81   10.99   0
  17  23  -1  209.43   13.65   0
  17 -23  -1  181.77   13.98   0
  17  23   1  185.80    9.25   0
  17 -23   1  169.40   10.68   0
 -17 -23   1  185.92   10.29   0
 -17  23  -1  168.56   10.89   0
 -17 -23   1  180.91   10.50   0
  17 -23  -1  158.94   11.08   0
 -17 -23  -1  178.19   11.91   0
  19 -23   1   18.83   11.13   0
  19 -23  -1   31.75   11.34   0
 -19 -23  -1   21.83   10.55   0
  19  23  -1   19.48    8.32   0
  19  23  -1   19.09   12.82   0
  19 -23  -1   37.20   10.17   0
 -19  23  -1   23.07    9.89   0
  19 -23  -1   20.23   12.85   0
  19  23   1    2.26   10.80   0
  19  23   1   19.15    9.70   0
 -19 -23   1   32.93   10.15   0
 -19  23   1   24.31   10.24   0
 -19 -23  -1   35.18    9.83   0
 -19 -23   1   24.63   10.78   0
  19 -23   1   15.01   10.69   0
  19 -23   1   12.73   10.28   0
  21 -23   1   28.05   11.05   0
  21 -23  -1   22.06   10.50   0
  21  23  -1   46.84   10.28   0
 -21 -23  -1   54.09   10.96   0
  21  23  -1   25.06   13.35   0
 -21 -23  -1   41.51   10.14   0
  21  23   1   38.34   10.93   0
 -21  23  -1   24.99    8.33   0
  21 -23  -1   53.96   13.50   0
  21  23   1   31.37   10.35   0
 -21  23   1   41.50   10.56   0
 -21 -23   1   34.22   10.82   0
  21 -23   1   37.38   10.36   0
 -21 -23   1   38.53   11.43   0
  21 -23  -1   31.17   11.85   0
  21 -23   1   30.51   11.62   0
  -1  25  -1  554.23   15.23   0
  -1 -25  -1  559.80   15.93   0
   1 -25  -1  559.50   16.38   0
   1  25  -1  558.05   15.03   0
   1  25   1  587.05   12.16   0
   1 -25   1  602.65   13.06   0
  -1 -25  -1  554.13   14.32   0
  -1 -25   1  627.40   14.86   0
  -1 -25  -1  547.39   16.73   0
   1 -25  -1  558.71   16.87   0
   1 -25  -1  582.84   14.67   0
  -1 -25   1  605.13   13.32   0
   1 -25   1  613.35   14.04   0
  -1  25   1  588.22   12.44   0
  -1 -25   1  637.06   14.03   0
  -3 -25   1  344.61   12.70   0
  -3 -25  -1  339.36   13.71   0
  -3  25   1  356.64   14.35   0
  -3 -25   1  351.85   14.23   0
  -3  25  -1  328.41   14.53   0
  -3 -25  -1  324.31   15.67   0
  -3  25   1  368.05   15.81   0
   3 -25   1  368.15   13.90   0
   3 -25  -1  338.28   14.70   0
  -3  25  -1  308.63   13.50   0
   3 -25  -1  321.92   14.46   0
   3 -25   1  371.51   12.12   0
   3  25  -1  351.89   14.70   0
  -3 -25   1  360.41   13.46   0
  -3 -25  -1  320.99   14.83   0
   3  25   1  364.16   11.93   0
  -5 -25   1  216.72   12.60   0
  -5 -25  -1  262.62   14.68   0
  -5 -25   1  207.08   12.65   0
   5 -25   1  197.26   13.15   0
  -5  25   1  202.05   11.77   0
   5  25  -1  272.81   15.35   0
   5 -25   1  203.72   13.90   0
   5 -25  -1  283.65   14.34   0
  -5 -25   1  224.09   14.10   0
   5  25   1  208.12   11.63   0
  -5 -25  -1  268.22   13.56   0
   5 -25  -1  271.57   16.54   0
  -5  25  -1  263.01   13.49   0
  -5 -25  -1  280.70   14.95   0
  -5  25   1  209.80   15.55   0
  -5  25  -1  246.85   13.64   0
  -7  25  -1  669.24   14.03   0
   7  25  -1  695.30   16.08   0
  -7 -25   1  657.78   13.64   0
   7 -25   1  612.86   14.88   0
  -7  25   1  601.16   15.51   0
   7 -25  -1  688.37   15.06   0
  -7 -25  -1  719.59   16.83   0
  -7 -25   1  638.26   14.48   0
  -7  25   1  644.99   15.36   0
   7 -25  -1  662.76   15.84   0
   7 -25   1  615.99   14.57   0
  -7 -25  -1  721.34   13.35   0
  -7  25  -1  685.36   14.24   0
   7  25   1  658.41   14.17   0
  -9 -25  -1  520.12   10.90   0
   9  25  -1  490.52   12.78   0
   9  25   1  463.12   13.48   0
   9 -25  -1  465.99   14.13   0
  -9  25  -1  486.28   13.32   0
   9 -25   1  439.42   14.18   0
  -9  25   1  457.22   13.20   0
   9 -25   1  457.19   13.52   0
   9  25  -1  532.73   14.33   0
  -9 -25   1  472.47   10.51   0
   9 -25  -1  475.27   13.87   0
  -9  25  -1  516.99   11.26   0
  -9 -25  -1  529.61   15.31   0
  -9 -25   1  473.01   13.19   0
  -9  25   1  463.62   14.39   0
   9  25   1  453.33   13.11   0
 -11  25   1  349.91   12.04   0
  11 -25  -1  332.97   12.11   0
  11 -25   1  277.64   12.29   0
 -11 -25   1  355.62   11.64   0
 -11 -25  -1  362.88   11.23   0
  11  25   1  349.29   11.62   0
  11  25   1  351.12   11.91   0
 -11  25   1  324.64   12.18   0
  11 -25  -1  361.94   14.89   0
 -11  25  -1  329.53   12.25   0
 -11 -25   1  338.49    9.87   0
 -11  25  -1  350.93   11.94   0
  11  25  -1  360.16    9.94   0
  11 -25   1  338.56   12.54   0
 -11 -25  -1  356.78   12.01   0
  11  25  -1  354.24   12.91   0
 -13  25   1  273.04   11.73   0
  13  25   1  264.49   11.14   0
 -13  25  -1  284.60   11.65   0
  13  25   1  267.74   12.23   0
  13  25  -1  315.44   12.81   0
 -13  25   1  252.83   13.28   0
 -13 -25   1  290.87   11.05   0
 -13 -25  -1  297.29   11.36   0
 -13 -25   1  272.72   11.08   0
  13 -25  -1  281.70   12.00   0
  13 -25   1  227.68   11.58   0
  13 -25   1  275.88   10.02   0
 -13 -25  -1  302.40   11.79   0
  13 -25  -1  285.08   14.92   0
  13  25  -1  308.72   11.22   0
 -13  25  -1  289.90   11.13   0
  15  25   1   37.13   10.75   0
 -15  25  -1   32.46   10.36   0
  15  25   1   44.65    9.98   0
 -15 -25  -1   15.76   10.67   0
  15 -25   1   32.87   11.27   0
  15 -25  -1   46.08   13.57   0
 -15  25  -1   49.89    8.85   0
 -15 -25   1   52.11    9.59   0
  15  25  -1   44.33   11.49   0
 -15  25   1   46.27   11.96   0
  15 -25  -1   45.98   10.82   0
 -15 -25   1   51.07   10.08   0
 -15 -25  -1   45.60   10.02   0
  15  25  -1   43.79    8.10   0
 -15  25   1   68.56   10.71   0
  15 -25   1   38.02   10.81   0
 -17  25  -1  110.92   10.06   0
 -17  25  -1  101.41   10.86   0
  17  25  -1  100.50   13.36   0
  17 -25  -1  115.78   13.39   0
  17  25   1   84.05   11.08   0
  17 -25   1   98.02   11.57   0
 -17 -25   1   98.53    9.91   0
  17 -25  -1   90.67   10.82   0
  17 -25   1   91.96    8.87   0
 -17 -25   1   83.03   10.19   0
  17  25   1  108.24   10.44   0
  17  25  -1  104.03    8.42   0
 -17 -25  -1  103.90   10.34   0
 -17  25   1   82.35   11.90   0
 -17 -25  -1   92.70   11.11   0
 -17  25   1  105.68   10.10   0
 -19 -25  -1    7.58   10.86   0
  19 -25   1   -3.72    9.69   0
  19 -25  -1    9.02   13.68   0
 -19  25  -1   13.16   10.12   0
  19 -25   1   15.96   10.63   0
  19  25  -1   17.74   12.69   0
  19  25   1    7.97   10.56   0
 -19 -25  -1   -6.43    9.76   0
  19 -25  -1   20.42   10.38   0
 -19 -25   1    4.93    9.39   0
 -19 -25   1    3.24   10.18   0
  19  25   1  -11.02   10.43   0
  19  25  -1   -3.62    9.82   0
 -19  25   1  -13.43   10.20   0
  19 -25   1   18.54    9.99   0
  21 -25   1   22.50   11.55   0
  21  25   1   -5.26   10.12   0
  21  25  -1   13.72    8.02   0
 -21 -25  -1    6.54   10.62   0
 -21 -25   1    9.12   10.30   0
  21 -25   1    3.35   10.92   0
  21  25   1    2.03   11.13   0
  21  25  -1    2.48   13.21   0
 -21  25  -1   16.28   10.30   0
  21 -25  -1   -0.20   10.14   0
 -21 -25   1   -2.57   11.22   0
  21 -25   1    8.07    8.17   0
 -21  25   1   -9.76   10.13   0
 -21 -25  -1    5.50    8.01   0
  21 -25  -1   19.19   14.81   0
  21 -25  -1   -4.31   11.47   0
   1  27  -1  363.69   11.84   0
  -1 -27   1  423.28   14.07   0
   1  27   1  394.78   14.76   0
   1 -27   1  395.28   13.79   0
  -1 -27  -1  386.70   13.19   0
   1 -27  -1  422.57   14.93   0
  -1 -27  -1  390.93   15.81   0
   1 -27   1  425.94   11.99   0
  -1 -27   1  421.88   13.40   0
   1 -27  -1  384.84   15.38   0
  -1  27  -1  379.83   12.00   0
  -1 -27  -1  381.58   15.32   0
  -1 -27   1  431.25   13.73   0
  -1  27   1  408.76   14.07   0
   1 -27  -1  388.95   16.67   0
  -3 -27  -1  782.26   16.97   0
  -3 -27   1  745.37   12.98   0
  -3 -27  -1  782.89   16.79   0
  -3  27   1  775.17   16.29   0
   3 -27   1  699.09   14.78   0
  -3 -27   1  741.76   11.97   0
   3 -27  -1  770.99   16.65   0
   3  27  -1  822.65   15.81   0
   3 -27   1  766.72   14.96   0
   3  27   1  750.39   14.87   0
  -3 -27   1  739.98   13.79   0
   3 -27  -1  781.57   17.57   0
  -3 -27  -1  801.04   11.66   0
  -3  27  -1  757.39   12.86   0
  -3  27  -1  758.53   14.35   0
  -3  27   1  737.03   15.51   0
  -5 -27   1  647.37   13.68   0
  -5 -27   1  644.92   13.88   0
   5 -27  -1  634.68   15.52   0
  -5  27  -1  690.24   14.09   0
   5 -27  -1  640.13   15.35   0
  -5 -27   1  659.02   12.37   0
   5  27  -1  629.14   15.63   0
  -5  27   1  630.76   16.89   0
   5  27   1  664.79   14.39   0
  -5 -27  -1  649.23   11.55   0
  -5  27   1  636.91   15.77   0
  -5 -27  -1  670.72   16.58   0
  -5  27  -1  660.65   14.03   0
   5 -27   1  660.43   14.57   0
   5 -27   1  635.23   14.66   0
  -5 -27  -1  633.08   14.05   0
   7  27  -1  195.11   11.93   0
  -7 -27  -1  210.50   12.65   0
   7 -27  -1  182.26   15.94   0
   7  27   1  172.53   12.73   0
  -7  27  -1  177.47   10.40   0
  -7 -27  -1  195.24   10.15   0
  -7  27   1  158.40   12.72   0
  -7 -27  -1  213.54   14.77   0
  -7 -27   1  150.10    9.72   0
  -7  27  -1  216.76   12.54   0
  -7 -27   1  174.32   12.84   0
   7 -27  -1  202.37   13.29   0
  -7  27   1  145.36   13.16   0
   7 -27   1  151.54   12.88   0
  -7 -27   1  159.49    9.99   0
   7 -27   1  156.51   12.79   0
   9  27   1  138.19   10.91   0
   9  27   1  129.75    9.57   0
   9 -27   1  113.93   11.76   0
  -9  27  -1  121.52   11.60   0
  -9  27   1  134.13   12.93   0
   9 -27   1  129.05   12.46   0
  -9 -27   1  124.85   10.91   0
  -9 -27   1  139.19   11.62   0
   9 -27  -1  134.74   12.13   0
  -9 -27  -1  145.95   11.46   0
  -9  27   1  118.97   11.50   0
  -9 -27  -1  121.60    9.44   0
   9  27  -1  133.48   12.57   0
   9 -27  -1  117.56   11.81   0
  -9  27  -1  127.82   11.47   0
  11  27  -1  202.62    9.19   0
  11 -27  -1  182.55   12.15   0
 -11 -27   1  231.15   11.17   0
 -11  27   1  216.10   11.96   0
 -11  27   1  213.72   13.83   0
 -11 -27  -1  205.56   13.61   0
  11 -27   1  206.01   11.69   0
  11 -27  -1  190.28   12.26   0
  11  27  -1  193.74   12.00   0
 -11 -27   1  223.47   10.92   0
  11  27   1  233.61   11.70   0
 -11  27  -1  172.43   11.46   0
 -11 -27  -1  209.85   10.78   0
  11  27   1  238.57   13.16   0
  11 -27   1  216.13   11.75   0
 -11  27  -1  187.61    9.23   0
 -13 -27  -1  173.28   11.85   0
 -13  27  -1  147.01    9.04   0
 -13 -27  -1  158.84   10.46   0
  13 -27   1  155.46   11.23   0
  13  27   1  158.89   11.43   0
  13  27   1  183.10   10.95   0
 -13 -27   1  195.87   10.52   0
  13  27  -1  135.39   12.14   0
 -13  27  -1  143.64   11.18   0
 -13  27   1  163.95   11.00   0
 -13 -27   1  211.51   10.80   0
  13 -27   1  169.88   11.63   0
  13  27  -1  159.67   10.59   0
  13 -27  -1  148.91   14.33   0
  13 -27  -1  146.73   11.44   0
 -13  27   1  156.22   11.49   0
 -15  27  -1   63.90   10.21   0
 -15 -27   1   61.14    9.76   0
 -15 -27  -1   67.15   11.11   0
  15  27   1   64.66    9.68   0
  15 -27   1   30.58    8.69   0
  15 -27   1   50.59   10.61   0
 -15  27  -1   62.89   10.69   0
  15 -27  -1   70.36   13.74   0
 -15  27   1   51.80   11.99   0
  15  27   1   84.05   11.04   0
 -15 -27  -1   71.97   10.09   0
 -15 -27   1   53.10    9.90   0
 -15  27   1   61.59   10.67   0
  15  27  -1   69.84   11.53   0
  15  27  -1   79.84    8.28   0
  15 -27  -1   58.96   10.77   0
 -17  27   1   35.12   10.26   0
  17 -27   1   29.55    8.47   0
  17  27   1   27.22    9.95   0
  17  27  -1   32.89    7.95   0
 -17 -27   1   26.84   10.13   0
 -17  27  -1   36.83   10.08   0
  17  27  -1   34.61   11.33   0
  17 -27  -1   38.50   11.68   0
  17  27   1   26.73   10.27   0
  17 -27  -1   13.21   10.41   0
 -17  27  -1   36.73    8.46   0
 -17 -27   1   16.68   10.89   0
 -17 -27  -1   21.92    9.68   0
  17 -27   1   22.32   10.67   0
 -17  27   1   28.12   10.17   0
 -17 -27  -1   33.87   10.56   0
  19  27   1   60.46   11.22   0
  19  27  -1   60.57   13.20   0
 -19 -27   1   48.93   11.35   0
  19  27  -1   72.74   10.56   0
  19 -27   1   42.06   11.24   0
 -19  27   1   52.48   10.73   0
  19 -27  -1   59.99   13.71   0
 -19 -27  -1   44.27   11.14   0
 -19  27  -1   52.20   10.59   0
 -19 -27  -1   67.44   10.37   0
 -19 -27   1   48.20   10.26   0
  19 -27  -1   62.73   10.84   0
  19  27   1   65.65   10.30   0
  19 -27   1   60.51   10.52   0
  -1 -29  -1  290.19   14.74   0
   1 -29  -1  279.49   14.36   0
   1 -29   1  329.43   11.30   0
  -1  29   1  354.49   13.65   0
   1 -29   1  346.11   11.64   0
   1  29   1  346.34   13.13   0
   1 -29  -1  298.46   13.23   0
  -1  29  -1  279.84   11.45   0
  -1 -29  -1  289.16   13.04   0
  -1 -29   1  329.46   12.78   0
  -1 -29   1  339.09   11.25   0
   1  29  -1  259.13   13.65   0
  -1 -29  -1  281.10   15.24   0
  -1 -29   1  372.14   13.69   0
   1 -29  -1  283.15   13.32   0
   1 -29   1  340.08   12.94   0
  -3  29   1  596.03   16.23   0
  -3  29   1  569.46   14.17   0
   3 -29   1  554.04   11.87   0
  -3  29  -1  531.08   11.80   0
  -3 -29   1  573.23   13.49   0
   3  29   1  540.36   11.64   0
  -3 -29   1  579.75   13.41   0
   3 -29  -1  550.93   16.43   0
   3  29  -1  567.52   14.61   0
  -3 -29  -1  569.29   15.97   0
  -3 -29  -1  582.70   15.69   0
   3 -29   1  538.24   13.94   0
  -3  29  -1  541.43   13.37   0
  -3 -29  -1  555.64   11.19   0
   3 -29  -1  537.33   14.34   0
  -3 -29   1  587.42   13.67   0
   5 -29  -1  225.25   13.87   0
  -5 -29  -1  213.60   13.97   0
   5 -29  -1  204.13   15.56   0
  -5  29  -1  192.86   12.25   0
   5  29  -1  226.91   12.69   0
  -5 -29  -1  211.71   12.20   0
  -5  29   1  193.92   12.99   0
  -5 -29  -1  226.31   14.36   0
   5  29   1  211.58   10.74   0
  -5 -29   1  205.85   10.01   0
  -5  29  -1  218.31   12.84   0
  -5 -29   1  202.14   10.01   0
  -5  29   1  198.18   14.88   0
   5 -29   1  213.53   13.47   0
   5 -29   1  217.85   10.93   0
  -5 -29   1  221.29   12.05   0
  -7 -29  -1  328.79   13.62   0
  -7  29   1  308.10   12.28   0
   7 -29   1  284.66   10.53   0
  -7  29  -1  324.91   12.37   0
   7  29   1  307.68   10.55   0
   7 -29  -1  344.39   13.29   0
   7 -29   1  314.86   12.42   0
  -7 -29   1  312.22   10.42   0
  -7  29   1  324.98   12.09   0
  -7 -29  -1  337.80   12.05   0
  -7 -29  -1  352.70   13.27   0
  -7  29  -1  339.66   12.00   0
   7  29  -1  351.02   13.00   0
  -7 -29   1  331.61   11.56   0
   7 -29  -1  290.60   12.50   0
  -7 -29   1  305.00   11.70   0
  -9 -29   1  205.16    8.77   0
   9 -29  -1  193.64   11.73   0
  -9 -29  -1  219.76   11.77   0
  -9  29   1  206.07   11.75   0
  -9  29   1  204.58   11.65   0
   9  29   1  164.88   11.49   0
   9  29  -1  214.97   12.32   0
   9 -29  -1  193.05   12.92   0
  -9  29  -1  190.76   11.64   0
   9 -29   1  188.21   12.24   0
  -9 -29   1  216.11   11.03   0
  -9  29  -1  199.64   11.52   0
  -9 -29  -1  221.24   10.73   0
   9 -29   1  179.28    9.86   0
  11  29  -1  258.44    9.40   0
 -11  29   1  227.07   11.50   0
 -11 -29  -1  251.88   10.50   0
 -11  29  -1  226.26    9.08   0
  11 -29   1  214.42   11.76   0
  11 -29  -1  186.16   11.63   0
 -11 -29  -1  234.65   13.19   0
  11  29   1  237.46    9.82   0
  11 -29  -1  219.58   12.43   0
  11  29  -1  234.93   12.65   0
  11 -29   1  225.43   11.71   0
 -11 -29   1  221.82   10.77   0
 -11  29   1  237.39   11.38   0
 -11  29  -1  210.21   11.60   0
  11  29   1  244.46   10.91   0
 -11 -29   1  246.27   11.14   0
 -13  29   1   51.10   10.75   0
  13 -29   1   59.88    8.95   0
  13  29  -1   77.67   11.53   0
 -13 -29   1   50.78    8.13   0
 -13  29   1   41.82   10.81   0
  13  29  -1   61.92   10.42   0
 -13  29  -1   68.43    8.84   0
 -13 -29   1   56.30   10.12   0
  13 -29  -1   46.71   11.07   0
  13 -29  -1   74.15   13.73   0
  13  29   1   53.20    8.98   0
 -13 -29  -1   65.00    9.95   0
 -13 -29  -1   64.73   10.85   0
 -13  29  -1   45.39   10.15   0
  13  29   1   61.54   10.09   0
  13 -29   1   46.93    8.74   0
  15  29  -1   87.08   11.44   0
  15 -29  -1   84.03   13.14   0
 -15  29  -1   80.95   10.40   0
  15 -29   1   33.95   10.55   0
 -15  29   1   71.36   11.14   0
 -15 -29   1   81.27   10.25   0
  15  29   1   83.85   10.33   0
  15  29   1   74.95   10.90   0
  15 -29   1   75.25   10.39   0
 -15 -29   1   82.32   10.19   0
  15  29  -1   94.46   10.19   0
 -15 -29  -1   78.47    8.50   0
 -15  29  -1   73.10   10.04   0
 -15  29   1   59.72   10.38   0
 -15 -29  -1   92.79   11.27   0
  15 -29  -1   74.61   11.47   0
 -17  29  -1   48.60    9.99   0
  17  29  -1   61.42    9.98   0
 -17  29   1   70.64   10.47   0
  17 -29  -1   55.76   11.98   0
 -17  29  -1   65.15   10.49   0
  17  29   1   58.85    9.01   0
 -17 -29   1   59.04   10.05   0
 -17 -29   1   42.78    8.35   0
  17  29   1   72.90   10.40   0
  17 -29   1   54.85   10.91   0
 -17 -29  -1   31.73    8.12   0
  17  29  -1   50.73   11.33   0
  17 -29   1   50.45   10.40   0
 -17  29   1   46.60   10.06   0
 -17 -29  -1   41.34   12.38   0
  17 -29  -1   59.03   10.61   0
 -19  29   1   22.65   11.91   0
 -19  29   1   16.16   10.77   0
  19  29  -1   31.00   10.04   0
  19  29   1   43.17   10.25   0
  19 -29   1   62.05   11.16   0
 -19 -29   1   20.93    8.44   0
  19  29  -1   23.62   11.33   0
  19 -29  -1   25.15   13.73   0
  19  29   1   29.28   11.08   0
  19 -29  -1   28.35   10.65   0
 -19 -29   1   43.77   10.05   0
 -19 -29  -1   25.07    8.17   0
 -19 -29  -1   20.39   10.89   0
 -19  29  -1   22.65    8.73   0
  19 -29   1   35.81   10.32   0
   1 -31   1  257.71   10.75   0
  -1  31  -1  289.08   13.11   0
   1  31  -1  284.84   10.64   0
  -1 -31   1  254.68   12.88   0
  -1  31   1  256.53   10.52   0
   1 -31   1  290.04   12.86   0
   1  31   1  280.93   12.46   0
  -1 -31   1  269.13   12.08   0
  -1 -31   1  270.32   12.86   0
  -1 -31  -1  281.94   14.20   0
   1 -31  -1  287.60   10.58   0
  -1 -31  -1  265.64   10.29   0
  -1 -31  -1  266.07   14.84   0
   1 -31   1  273.10   12.15   0
   1 -31  -1  267.38   13.87   0
   1 -31  -1  292.65   14.95   0
   3 -31   1   85.22   11.76   0
  -3 -31   1   94.59   10.92   0
  -3  31   1   68.06   12.21   0
   3  31  -1   54.74   12.20   0
  -3 -31  -1   59.52   12.93   0
   3  31   1  107.55    9.87   0
  -3 -31   1  107.80   11.65   0
  -3  31  -1   61.83    9.83   0
   3 -31  -1   66.46    9.67   0
  -3 -31  -1   55.44    9.39   0
  -3 -31   1  110.04   11.65   0
   3 -31  -1   56.71   13.74   0
  -3 -31  -1   72.63   13.24   0
   3 -31   1   75.45   10.04   0
  -3  31  -1   66.98   11.44   0
  -5 -31  -1  449.87   13.91   0
   5 -31   1  409.51   12.51   0
  -5  31   1  426.27   13.24   0
  -5 -31   1  399.16   11.39   0
   5 -31   1  418.69   12.16   0
   5  31  -1  443.89   12.85   0
   5 -31  -1  406.95   12.68   0
  -5  31  -1  429.00   10.59   0
   5 -31  -1  450.23   13.48   0
  -5  31  -1  434.52   10.10   0
  -5 -31  -1  453.05   12.04   0
  -5 -31  -1  445.40   13.61   0
  -5  31   1  418.71   12.44   0
  -5 -31   1  394.95   10.59   0
  -5 -31   1  435.32   11.41   0
   5  31   1  430.74   12.74   0
   7  31   1   62.25   11.42   0
   7  31  -1   58.76   12.17   0
  -7  31   1   56.27   11.43   0
  -7 -31   1   79.71   10.39   0
  -7 -31  -1   75.09   12.34   0
  -7 -31  -1   88.00   12.47   0
  -7 -31  -1   86.35    8.91   0
  -7  31   1   50.37   11.21   0
  -7  31  -1   64.87    9.10   0
   7 -31   1   91.29   11.60   0
  -7 -31   1   72.74   11.19   0
  -7 -31   1   81.80   10.83   0
   7 -31   1   60.21   11.66   0
   7 -31  -1   66.37   13.22   0
  -7  31  -1   80.82   10.83   0
   7 -31  -1   70.43   11.73   0
  -9 -31  -1  155.58   11.14   0
  -9  31  -1  143.39   11.14   0
  -9  31   1  174.54   11.00   0
   9  31  -1  151.92   12.27   0
  -9 -31   1  199.51   10.98   0
  -9  31  -1  144.89    8.93   0
   9 -31   1  170.72    9.45   0
  -9 -31   1  200.82   10.67   0
   9  31   1  177.53   11.11   0
   9 -31  -1  130.96   11.95   0
   9 -31  -1  154.19   11.34   0
  -9 -31  -1  166.20   10.63   0
  -9 -31   1  168.45   11.17   0
  -9 -31  -1  139.78   10.42   0
   9 -31   1  155.66    9.43   0
  -9  31   1  170.63   11.36   0
 -11 -31  -1   16.67   10.26   0
 -11 -31   1   19.29   10.41   0
 -11  31  -1    3.61   10.78   0
 -11  31   1   11.57   10.52   0
  11  31   1   17.59   10.13   0
  11 -31  -1    5.43   11.54   0
  11 -31   1   29.78   10.75   0
  11  31   1   -8.17   10.93   0
 -11 -31   1   16.53    9.94   0
  11  31  -1   18.59   11.16   0
  11 -31  -1   15.31   10.79   0
 -11  31   1   28.79   10.96   0
 -11 -31  -1   19.03   12.13   0
  11 -31   1   27.55    8.64   0
 -11  31  -1    3.19    8.39   0
  13 -31  -1   67.04   10.84   0
 -13  31  -1   66.05   10.59   0
 -13  31   1   72.38   10.69   0
  13  31   1   88.13   10.10   0
 -13  31   1   82.43   10.32   0
  13 -31   1   71.74   10.87   0
  13  31  -1   68.44   11.62   0
  13  31   1   66.30   11.37   0
  13 -31  -1  101.98   13.19   0
 -13 -31   1   76.89   10.16   0
 -13 -31   1   64.21    8.19   0
  13  31  -1   84.41   10.54   0
 -13 -31  -1   64.05   10.41   0
 -13 -31  -1   93.07   10.77   0
  13 -31   1   72.56   10.62   0
 -13  31  -1   79.54   10.63   0
  15  31   1  106.01   10.91   0
  15  31  -1  113.61   10.52   0
 -15  31   1  139.87   10.33   0
  15 -31   1   96.01   10.96   0
 -15  31   1  112.93   10.72   0
 -15  31  -1   93.13    8.96   0
  15  31  -1  104.24   11.56   0
 -15 -31   1  130.08   10.36   0
  15 -31   1   98.22    9.00   0
 -15  31  -1   79.54   10.22   0
  15 -31  -1   90.46   13.43   0
  15  31   1  129.44   10.46   0
 -15 -31  -1   99.86    9.81   0
 -15 -31   1  115.76   10.25   0
  15 -31  -1   97.09   10.74   0
 -15 -31  -1  116.73   11.17   0
 -17  31   1   32.12   11.77   0
 -17  31  -1   38.32    9.92   0
 -17  31  -1   18.85    8.50   0
  17 -31  -1   28.96   11.49   0
  17 -31   1   31.54    8.52   0
  17 -31   1    9.43   11.15   0
  17  31  -1   33.57   11.35   0
  17  31   1    7.31   10.95   0
  17  31  -1   10.84   10.05   0
  17  31   1   27.61   11.46   0
 -17 -31   1   37.40    9.54   0
 -17 -31   1   25.74    9.80   0
 -17  31   1    4.93   10.81   0
  17 -31  -1   18.01   10.86   0
 -17 -31  -1   18.90    8.09   0
 -17 -31  -1    5.70   10.90   0
   1 -33   1   71.67   10.55   0
   1 -33   1   72.83   10.93   0
  -1 -33  -1  105.74   12.46   0
  -1 -33   1   79.13   10.16   0
  -1 -33  -1   94.76   13.08   0
   1  33   1   79.33    9.12   0
  -1  33   1   76.44   11.53   0
  -1 -33   1   78.22   10.63   0
   1 -33   1   50.84   11.60   0
   1 -33  -1   88.88   11.00   0
   1 -33  -1   80.29   12.46   0
  -1 -33  -1   69.93   10.96   0
   1  33  -1   96.43    9.67   0
   1 -33  -1   98.87   13.26   0
  -1 -33   1   78.85    9.19   0
  -1  33  -1   70.46    9.73   0
   3  33   1   84.98    9.41   0
  -3 -33   1   87.40   10.52   0
   3 -33   1   70.20   11.17   0
  -3 -33  -1   78.31   11.97   0
  -3 -33  -1   66.53   11.19   0
  -3 -33   1  110.30   10.76   0
  -3  33  -1   58.35   11.36   0
   3 -33   1   76.51    9.27   0
  -3 -33   1   92.19   11.39   0
  -3 -33  -1   59.24   13.05   0
   3 -33  -1   59.82   11.71   0
   3 -33  -1   67.41    9.85   0
  -3  33   1   91.02   11.36   0
   3  33  -1   72.77    9.93   0
   5  33   1  330.03   12.36   0
  -5  33   1  359.91   13.46   0
  -5  33  -1  281.19   11.45   0
   5 -33   1  342.83   11.79   0
  -5 -33  -1  249.08   13.69   0
   5  33  -1  283.05   10.56   0
  -5 -33  -1  281.94   13.58   0
   5 -33  -1  254.22   12.16   0
  -5 -33   1  351.62   10.98   0
  -5 -33   1  308.29    9.77   0
   5 -33  -1  284.06   10.44   0
  -5 -33   1  347.18    9.76   0
  -5 -33  -1  315.31   11.28   0
   5 -33   1  296.68   12.02   0
  -5  33   1  326.28   12.38   0
  -5  33  -1  257.10    9.68   0
  -7  33  -1   97.68    8.90   0
  -7 -33   1   76.60    8.20   0
  -7  33   1   82.10   11.01   0
   7  33  -1   78.62    9.71   0
   7 -33  -1  105.45   11.44   0
   7 -33   1   72.30    9.16   0
  -7  33   1   83.10   12.44   0
  -7 -33  -1  119.50   12.59   0
  -7 -33  -1   98.15    8.40   0
   7 -33   1   98.40   10.94   0
   7  33   1   86.82    9.14   0
   7 -33  -1  100.18   11.98   0
  -7 -33  -1   89.17   10.73   0
  -7 -33   1   87.93   10.58   0
  -7 -33   1   92.45   11.01   0
  -7  33  -1   86.38   11.10   0
   9 -33  -1   72.38   11.30   0
   9 -33  -1   71.69   11.39   0
  -9  33  -1   83.08   10.27   0
   9  33   1   42.89   10.74   0
  -9  33   1   44.64   10.72   0
   9 -33   1   49.13   11.41   0
  -9 -33   1   58.12   10.15   0
  -9 -33   1   56.58   10.29   0
   9 -33   1   34.04    8.84   0
  -9 -33  -1   74.56   12.04   0
  -9 -33  -1   77.56   10.35   0
  -9  33  -1   69.89   11.01   0
   9  33  -1   60.24   11.46   0
  -9 -33   1   56.40   10.27   0
  -9 -33  -1   72.48   12.57   0
  -9  33   1   40.88   10.94   0
 -11  33  -1  124.92   10.44   0
 -11  33   1  145.13   10.63   0
  11 -33   1  100.75    8.98   0
  11 -33   1  114.39   10.69   0
 -11 -33  -1   90.69    8.44   0
 -11 -33   1  119.99    9.93   0
  11  33   1  123.12    9.30   0
 -11 -33  -1  110.89   10.75   0
  11 -33  -1   96.59   11.56   0
 -11 -33   1  130.87   10.59   0
 -11  33   1  116.37   10.87   0
  11  33  -1  119.91   11.70   0
 -11  33  -1  111.05   10.45   0
  11 -33  -1  104.77   11.01   0
 -11 -33   1  137.46   10.43   0
  13 -33  -1    5.61   10.46   0
  13  33   1   45.82    9.98   0
  13 -33  -1   17.98   11.50   0
 -13  33  -1   19.59    9.91   0
  13  33  -1   25.71   11.44   0
  13 -33   1   29.03   10.98   0
  13 -33   1   27.39   10.29   0
 -13  33   1   49.40   11.82   0
 -13 -33   1   33.27    9.77   0
 -13 -33   1   27.85    9.78   0
 -13 -33  -1   22.45   10.02   0
 -13 -33  -1   18.38   10.46   0
 -13  33   1   31.24   10.60   0
  13  33   1   37.92    8.73   0
 -13  33  -1   23.74   10.16   0
  15  33  -1   17.30    9.81   0
  15  33  -1    1.37   11.61   0
 -15  33  -1   16.53   10.06   0
  15 -33   1   13.31   10.46   0
 -15  33   1   22.75   10.30   0
 -15  33   1    0.77   10.25   0
 -15 -33   1   11.55    9.86   0
  15 -33   1   27.36   10.95   0
  15  33   1   20.67    9.94   0
  15 -33  -1   29.05   12.92   0
 -15 -33   1   23.96   10.23   0
  15  33   1   14.52   10.88   0
 -15 -33  -1   12.31    9.97   0
 -15  33  -1   23.14   10.14   0
 -15 -33  -1   13.45   10.73   0
  15 -33  -1   12.91   10.39   0
  17  33   1   33.59    8.90   0
 -17  33   1   26.51   11.94   0
  17  33  -1   24.78   11.43   0
  17 -33   1   32.70   11.08   0
 -17  33   1   39.30   10.64   0
  17 -33   1   46.04   10.26   0
 -17  33  -1   48.19   10.52   0
  17 -33  -1   39.79   11.64   0
 -17 -33   1   12.60    8.27   0
  17  33   1   49.25    9.86   0
 -17 -33   1   20.68    9.90   0
 -17 -33  -1   26.91    8.09   0
 -17  33  -1   29.57   10.25   0
  17 -33  -1   25.98   10.67   0
 -17 -33  -1   32.83   10.96   0
  17  33  -1   36.82    9.87   0
   1  35  -1   31.23   11.21   0
   1 -35   1   22.21   10.35   0
  -1 -35  -1   46.36   10.80   0
   1 -35  -1   43.47   12.15   0
  -1 -35  -1   39.84   11.20   0
  -1 -35   1   44.50    9.75   0
   1 -35   1   45.74   10.89   0
   1 -35   1   33.31   10.88   0
  -1  35   1   35.05    9.08   0
   1  35   1   38.39    8.87   0
  -1  35  -1   49.88   11.31   0
  -1 -35   1   56.20   10.30   0
  -1 -35   1   58.69   11.17   0
  -1 -35  -1   22.65    8.51   0
   1 -35  -1   20.56   10.84   0
   1 -35  -1   40.92   11.05   0
   3 -35   1   24.51   10.64   0
  -3 -35  -1   46.77   12.81   0
  -3  35  -1   61.68   11.20   0
   3 -35  -1   44.92   12.05   0
  -3  35   1   24.08    9.74   0
  -3 -35  -1   57.96   10.48   0
   3  35   1   39.71    8.98   0
   3  35  -1   58.60    9.41   0
  -3 -35   1   46.64    8.94   0
   3 -35   1   41.90    9.03   0
   3 -35  -1   62.62    9.05   0
  -3 -35  -1   60.75   10.41   0
   3 -35  -1   59.34   13.00   0
  -3 -35   1   42.79   10.60   0
  -3 -35   1   50.68   10.32   0
   5 -35  -1  152.23   13.46   0
  -5  35   1  191.87   12.59   0
  -5 -35   1  177.82   10.99   0
  -5  35  -1  145.76   10.88   0
  -5 -35   1  178.41   10.25   0
  -5 -35   1  177.66   10.57   0
   5  35   1  186.57    9.71   0
   5  35  -1  149.06    9.98   0
  -5 -35  -1  160.30   12.69   0
   5 -35   1  166.31    9.34   0
  -5 -35  -1  149.58   12.79   0
   5 -35  -1  157.12    9.50   0
  -5 -35  -1  159.18   10.96   0
  -5  35   1  174.71   11.79   0
  -5  35  -1  132.84   10.62   0
   5 -35   1  169.60   11.32   0
  -7  35  -1   54.23    8.90   0
  -7  35   1   34.69   10.83   0
   7 -35   1   24.58    9.00   0
  -7  35   1   51.06   10.50   0
   7 -35  -1   46.45   11.10   0
  -7 -35   1   36.35    9.90   0
   7  35   1   56.67   10.63   0
   7 -35  -1   49.66   11.31   0
   7 -35   1   62.12    8.93   0
  -7 -35  -1   34.72   11.80   0
  -7 -35   1   41.91    8.50   0
   7  35  -1   38.15   11.45   0
  -7 -35  -1   39.62    8.26   0
  -7  35  -1   34.11    8.54   0
  -7 -35  -1   59.99   10.84   0
  -7 -35   1   53.61   10.25   0
  -9 -35   1  221.82    9.17   0
  -9  35  -1  245.48    9.33   0
  -9 -35   1  219.11   10.82   0
   9 -35  -1  197.37   11.49   0
   9  35  -1  220.16    9.91   0
   9 -35   1  213.89    9.54   0
  -9  35  -1  232.12   10.79   0
  -9 -35  -1  255.77   12.49   0
  -9  35   1  210.45   12.65   0
   9 -35   1  187.19   10.96   0
   9 -35  -1  214.01   11.95   0
  -9 -35   1  251.39   10.49   0
  -9 -35  -1  230.96   12.71   0
  -9 -35  -1  234.69    8.99   0
  -9  35   1  216.74   11.20   0
   9  35   1  221.34    9.72   0
 -11  35   1   72.00   10.61   0
 -11  35  -1   70.58    8.61   0
 -11  35   1   69.80   10.59   0
  11  35   1   81.12   11.01   0
 -11  35  -1   55.65   10.02   0
  11 -35  -1   51.78   11.49   0
  11  35  -1   47.48   11.52   0
 -11 -35  -1   75.76   11.48   0
 -11 -35   1   78.03   10.07   0
  11 -35   1   69.54   10.93   0
 -11 -35  -1   76.26   12.23   0
  11 -35  -1   51.72   12.10   0
 -11 -35  -1   49.59    9.86   0
  11 -35   1   52.52    8.33   0
 -11 -35   1   87.87   10.25   0
 -11 -35   1   63.80   10.31   0
  13 -35  -1   25.06   10.54   0
 -13  35  -1    9.01   10.10   0
  13 -35   1   22.85   10.11   0
  13  35  -1   -2.70    9.06   0
  13 -35   1   -4.23    8.67   0
 -13 -35   1   11.61    7.82   0
  13 -35  -1   35.86   11.16   0
 -13 -35   1   16.24    9.75   0
 -13 -35   1   23.15    9.84   0
 -13 -35  -1   11.65    7.90   0
 -13 -35  -1   -0.01   12.37   0
 -13  35   1   19.44   10.22   0
 -13  35  -1   -7.52    9.90   0
 -13  35   1   22.94   10.48   0
  13  35   1   15.51   10.78   0
  15 -35   1   38.16   10.59   0
  15  35  -1   50.65   11.38   0
  15 -35   1   59.99   11.18   0
 -15  35   1   34.77   10.35   0
  15  35   1   30.92   10.44   0
  15 -35  -1   54.84   11.49   0
 -15  35   1   35.17   10.53   0
 -15 -35   1   35.39   10.25   0
 -15 -35   1   31.98   10.01   0
 -15 -35  -1   41.21    9.84   0
 -15 -35  -1   57.96   10.83   0
 -15  35  -1   42.32   10.32   0
  15 -35  -1   46.51   10.89   0
 -15  35  -1   36.51   10.31   0
  15  35   1   63.06   10.04   0
  -1 -37  -1  308.34   13.68   0
   1 -37   1  273.09   11.02   0
   1 -37   1  279.09   11.51   0
  -1  37   1  264.07   11.39   0
  -1 -37   1  243.71   10.86   0
   1 -37  -1  283.90   11.50   0
   1  37  -1  313.23   11.78   0
   1 -37   1  275.75   11.42   0
  -1 -37   1  275.79    9.50   0
   1 -37  -1  295.36    9.84   0
   1  37   1  265.18   11.52   0
  -1 -37  -1  290.31   11.43   0
   1 -37  -1  291.41   13.86   0
  -1  37  -1  272.62    9.92   0
  -1 -37  -1  302.59   12.68   0
  -1 -37   1  262.19   11.40   0
  -3 -37   1   26.64   10.63   0
   3  37   1   67.60    8.82   0
  -3 -37   1   45.95   10.08   0
   3 -37   1   42.22   10.17   0
   3  37  -1   48.48    8.86   0
  -3 -37  -1   36.16   11.83   0
  -3 -37  -1   44.87   12.95   0
   3 -37  -1   42.70   12.73   0
   3 -37   1   23.61    9.01   0
  -3  37   1   44.45   11.00   0
  -3 -37   1   40.90   10.62   0
   3 -37  -1   58.71   11.71   0
   3 -37  -1   40.17    9.04   0
  -3  37  -1   30.22    8.83   0
   3 -37   1   47.82   10.69   0
  -3 -37  -1   42.25    8.42   0
   5 -37  -1  116.95   11.32   0
  -5 -37   1  118.11   10.27   0
   5 -37   1  113.17    9.00   0
   5  37  -1  141.87   11.78   0
   5  37   1  127.05    9.12   0
   5 -37  -1  132.26   12.92   0
  -5 -37  -1  133.01   12.46   0
  -5 -37   1  101.16    8.81   0
  -5 -37  -1  120.80   12.98   0
  -5 -37  -1  127.74    8.74   0
   5 -37   1  106.78   11.16   0
  -5  37   1  110.74   11.36   0
  -5  37  -1  125.35   10.80   0
  -5  37  -1  125.14   11.12   0
  -5 -37   1  105.36   10.47   0
   7 -37   1   83.01   10.83   0
   7  37  -1   68.71   11.52   0
   7 -37  -1   57.49   10.87   0
  -7  37  -1   80.07    8.96   0
  -7 -37  -1   77.44   10.45   0
  -7  37   1   82.51   10.86   0
  -7 -37   1   79.05    9.67   0
   7  37   1   82.95   10.76   0
  -7 -37  -1   77.88   10.61   0
  -7 -37  -1   81.82    8.55   0
   7 -37  -1   61.62   11.41   0
  -7 -37   1   81.50   10.07   0
  -7 -37   1   99.07   10.67   0
  -7  37  -1   80.69   10.26   0
   7 -37   1   81.24   10.89   0
  -7  37   1   72.32   10.56   0
  -9  37  -1   48.20   10.30   0
  -9 -37   1   38.96   10.22   0
  -9  37  -1   39.89   10.44   0
  -9  37   1   56.28   10.38   0
   9  37  -1   29.54   11.14   0
   9 -37   1   42.27   10.49   0
   9 -37   1   26.01   10.77   0
  -9 -37   1   38.98    9.80   0
  -9 -37  -1   23.28   10.76   0
  -9 -37   1   37.68   10.17   0
   9 -37  -1   18.05   11.38   0
  -9  37   1   38.56   10.52   0
  -9 -37  -1   33.69   11.51   0
  -9 -37  -1   29.51    8.28   0
   9  37   1   40.61   10.34   0
   9 -37  -1   29.20   10.70   0
  11 -37  -1   14.85   10.50   0
 -11  37  -1   28.08   10.21   0
 -11  37   1   24.62   10.60   0
  11 -37   1   25.63   10.50   0
  11 -37   1    4.81   10.71   0
  11  37   1   34.53   10.57   0
 -11  37  -1   33.72   10.06   0
 -11 -37   1   19.41    9.95   0
 -11 -37   1   34.21    8.26   0
  11  37  -1   29.22   11.13   0
 -11 -37  -1   29.56   11.33   0
 -11 -37  -1   27.42   12.00   0
 -11  37   1   31.80   10.10   0
  11 -37  -1   15.77   11.41   0
 -11 -37   1   34.60    9.80   0
 -11 -37  -1   39.11    9.58   0
  13 -37  -1   40.68   10.78   0
 -13  37   1   43.33   10.54   0
  13 -37   1   42.43   10.81   0
 -13  37  -1   57.51   10.16   0
 -13 -37   1   39.40    9.89   0
 -13 -37   1   48.43    8.49   0
  13  37  -1   45.01   11.16   0
 -13 -37  -1   42.50   10.11   0
 -13  37  -1   29.93   10.34   0
  13 -37  -1   41.64   11.51   0
 -13 -37   1   55.52   10.29   0
  13 -37   1   44.75   10.77   0
 -13 -37  -1   46.74   10.00   0
  13  37   1   51.69   10.99   0
 -13 -37  -1   36.32   10.72   0
 -13  37   1   46.62   10.18   0
 -15  37   1   42.13   10.34   0
  15 -37   1   21.91   11.00   0
 -15 -37   1    6.81    9.91   0
  15  37   1   30.97   10.99   0
  15 -37  -1   23.99   11.52   0
 -15 -37   1   43.59   10.14   0
  15 -37   1   28.99   10.68   0
 -15 -37  -1   21.24   10.18   0
 -15 -37  -1   29.48   10.92   0
  15  37  -1   16.44   11.23   0
 -15  37   1   34.02   12.16   0
 -15  37  -1   18.69    8.06   0
  15 -37  -1   28.41   12.57   0
 -15  37  -1   33.93   10.26   0
 -15 -37   1   11.32    7.96   0
   1 -39   1  128.01   11.15   0
   1 -39   1  139.28   10.07   0
  -1 -39  -1  177.07   12.45   0
  -1 -39   1  153.50   10.57   0
   1  39   1  152.64   10.77   0
  -1 -39   1  151.42   10.61   0
   1  39  -1  165.32   11.10   0
   1 -39   1  139.50    8.92   0
  -1 -39   1  161.63   10.94   0
  -1  39  -1  181.61    9.19   0
   1 -39  -1  172.24    9.52   0
  -1 -39  -1  180.98    9.40   0
   1 -39  -1  165.61   13.42   0
   1 -39  -1  157.60   11.03   0
  -1  39   1  131.46   11.41   0
  -1 -39  -1  173.81   13.60   0
  -3 -39   1  143.24   10.30   0
  -3  39  -1  132.63   10.99   0
  -3 -39   1  151.98   10.53   0
  -3 -39  -1  123.14   10.49   0
   3  39  -1  121.06    9.38   0
  -3 -39  -1  148.21   12.27   0
   3  39   1  131.30    9.21   0
   3 -39  -1  124.40   12.71   0
   3 -39   1  123.95   10.70   0
  -3 -39   1  145.32   10.59   0
   3 -39  -1  129.32    9.08   0
  -3 -39  -1  126.89   12.68   0
  -3  39   1  136.04   11.18   0
   3 -39  -1  116.04   11.89   0
   3 -39   1  140.05    9.91   0
   3 -39   1  115.63    9.03   0
  -5  39   1   54.78   10.76   0
   5 -39  -1   58.43   11.16   0
   5 -39  -1   60.74   10.89   0
  -5 -39  -1   64.29   12.21   0
  -5 -39   1   34.37    8.00   0
   5  39   1   59.27    8.76   0
  -5 -39   1   55.56    8.25   0
  -5 -39  -1   62.68    9.78   0
  -5 -39  -1   61.74   11.95   0
   5  39  -1   34.69   11.12   0
   5 -39   1   45.56   10.55   0
   5 -39   1   34.92    8.35   0
  -5  39  -1   64.06   10.44   0
  -5 -39   1   40.84    8.34   0
  -7 -39  -1  110.23   11.99   0
  -7  39  -1  111.83    8.70   0
  -7  39   1   82.21   10.93   0
   7 -39  -1   78.77   12.92   0
   7  39  -1   91.13    9.69   0
  -7  39   1   92.47   10.58   0
  -7 -39   1  105.88   10.16   0
   7  39   1   73.77   10.50   0
   7 -39   1   90.67   10.57   0
  -7  39  -1  121.64   10.48   0
   7 -39   1  100.95   11.10   0
  -7 -39  -1  128.73   11.81   0
   7 -39  -1  120.35   11.17   0
  -7 -39  -1   99.30    8.45   0
  -7 -39   1   91.26   10.48   0
  -7 -39   1  103.58   10.20   0
  -9  39   1   92.41   10.39   0
   9 -39  -1   67.87   10.82   0
   9  39  -1   96.23    9.36   0
  -9  39  -1   90.33    8.57   0
  -9  39   1   92.77   10.69   0
  -9 -39  -1   97.35   12.50   0
   9 -39   1   73.15   11.04   0
  -9 -39   1   98.43   10.27   0
   9 -39   1   65.12    8.25   0
   9 -39  -1  102.03   11.54   0
  -9 -39  -1   86.42   11.78   0
  -9 -39   1  104.89   10.28   0
  -9  39  -1   68.37   10.55   0
   9  39   1   99.59   10.90   0
  -9 -39  -1  108.84    8.56   0
  -9 -39   1   94.13   10.16   0
 -11  39   1   58.24   10.17   0
  11  39  -1   58.97   11.66   0
 -11 -39   1   60.69    9.87   0
  11 -39   1   52.92   10.49   0
  11  39   1   71.15    8.78   0
  11 -39   1   43.46    8.96   0
 -11  39   1   46.68   10.37   0
 -11  39  -1   61.26   10.61   0
 -11 -39   1   70.57   10.33   0
  11 -39  -1   39.03   11.52   0
  11 -39  -1   54.18   12.22   0
 -11 -39  -1   59.36    9.98   0
 -11 -39  -1   58.22    9.81   0
 -11 -39   1   45.77   10.10   0
 -11  39  -1   54.15   10.30   0
 -11 -39  -1   48.19   12.18   0
  13 -39  -1   49.32   10.75   0
 -13  39   1   31.53   10.52   0
 -13  39  -1   36.47   10.49   0
 -13  39  -1   40.65    8.32   0
 -13 -39   1   45.58    9.99   0
  13  39  -1   48.49   11.50   0
 -13  39   1   43.06   10.44   0
  13  39   1   54.66   10.55   0
  13 -39   1   28.69   10.95   0
 -13 -39  -1   45.75   11.50   0
  13 -39  -1   50.75   11.40   0
 -13 -39   1   47.91   10.21   0
 -13 -39   1    3.50   10.24   0
  13 -39   1   33.72   10.64   0
 -13 -39  -1   46.36   10.45   0
 -13 -39  -1   33.90   11.08   0
   1  41  -1   97.85   10.58   0
  -1 -41   1   92.05   10.26   0
  -1  41   1   71.40   10.88   0
  -1 -41  -1   87.54   12.08   0
   1 -41   1   92.45   10.79   0
   1 -41   1   65.90   10.71   0
  -1 -41   1  103.31    8.79   0
   1 -41  -1   88.73    8.77   0
  -1 -41  -1   88.59    8.81   0
   1 -41  -1   87.50   12.58   0
  -1 -41   1   78.84   10.86   0
  -1  41  -1   98.75   10.89   0
   1 -41  -1   72.29   10.60   0
   1  41   1   92.37    8.80   0
   1 -41   1   89.00   10.39   0
  -1 -41  -1   99.65   12.59   0
   3 -41   1   88.69   10.23   0
  -3 -41   1   85.68    8.64   0
  -3  41   1   88.45    8.70   0
   3  41   1   82.96   10.81   0
  -3 -41  -1  115.86   11.84   0
   3 -41  -1  112.69   12.59   0
  -3  41  -1  118.10   10.97   0
   3  41  -1   98.56   10.98   0
   3 -41  -1  118.04   10.82   0
  -3 -41  -1  119.23   12.39   0
  -3 -41  -1  118.78    8.52   0
   3 -41  -1   87.94   11.98   0
   3 -41   1   80.40   10.69   0
   3 -41   1   94.94   10.43   0
  -3 -41   1   74.13   10.25   0
  -3 -41   1   97.57   10.34   0
   5 -41  -1   79.96   10.29   0
   5  41   1   79.54    8.71   0
  -5  41   1   85.94   10.68   0
  -5 -41   1   83.00   10.05   0
  -5  41  -1   76.15   10.78   0
   5 -41   1   57.50    8.89   0
  -5 -41  -1  115.41   12.06   0
  -5 -41  -1   82.14   10.38   0
   5 -41  -1   91.45   11.01   0
  -5 -41   1   67.41    8.45   0
   5 -41  -1   68.48   12.80   0
   5 -41   1   89.11   10.57   0
   5  41  -1   80.46   11.33   0
  -5 -41  -1   77.82   12.43   0
  -5 -41   1   93.34   10.17   0
  -7  41   1   36.42   10.73   0
  -7  41  -1   45.96   10.04   0
  -7 -41  -1   38.45    9.95   0
  -7  41  -1   61.94   10.70   0
  -7 -41   1   22.95    8.11   0
   7  41   1   60.12   10.23   0
   7 -41   1   66.18   11.18   0
  -7 -41  -1   53.97   12.11   0
   7 -41  -1   23.86   10.93   0
   7 -41   1   40.20    8.47   0
  -7 -41   1   60.70   10.34   0
  -7  41   1   43.62   11.37   0
   7  41  -1   54.93   11.40   0
  -7 -41   1   57.78    9.91   0
  -7 -41  -1   55.75   12.02   0
   7 -41  -1   32.25   10.39   0
  -9  41   1   47.23   10.51   0
  -9 -41   1   52.10   10.04   0
  -9  41  -1   50.49   10.20   0
   9 -41  -1   42.74   12.47   0
   9  41   1   42.54   10.61   0
   9 -41   1   28.48   10.83   0
   9 -41   1   12.59   10.49   0
   9  41  -1   60.61   11.64   0
   9 -41  -1   77.02   11.62   0
  -9 -41  -1   37.65   10.75   0
  -9 -41  -1   43.98   12.34   0
  -9 -41   1   47.91    8.90   0
  -9 -41   1   44.46    9.81   0
  -9 -41  -1   54.47    9.93   0
  -9  41   1   38.56   11.97   0
  -9  41  -1   31.78   10.24   0
 -11 -41   1   42.94   10.35   0
 -11  41   1   37.98   11.95   0
 -11 -41   1   46.33    9.98   0
 -11  41  -1   41.29   10.40   0
 -11  41   1   50.00   10.49   0
 -11 -41  -1   54.25   12.28   0
  11 -41  -1   21.99   11.56   0
  11 -41   1   51.09   10.59   0
  11  41   1   42.73    9.41   0
 -11  41  -1   39.50   10.52   0
  11 -41   1   31.12    9.04   0
  11  41  -1   35.80   11.23   0
 -11 -41   1   31.44   10.32   0
 -11 -41  -1   58.39   10.41   0
  11 -41  -1   62.46   12.54   0
 -11 -41  -1   40.50   11.77   0
  -1 -43   1   18.66   10.16   0
   1 -43   1   14.27   10.10   0
   1  43  -1   26.69   10.55   0
   1 -43   1   16.02    9.60   0
  -1 -43   1   26.53   10.14   0
  -1  43  -1   26.95   10.37   0
   1  43   1   41.45    9.99   0
   1 -43  -1   43.54    8.55   0
  -1 -43   1   36.01    9.80   0
  -1 -43  -1   24.63   10.27   0
   1 -43  -1   39.29   12.39   0
  -1 -43  -1   16.12   11.55   0
  -1 -43  -1   21.72   12.18   0
   1 -43  -1   26.76    9.75   0
  -1  43   1   34.25    8.82   0
   1 -43   1   33.07   10.07   0
  -3 -43  -1   74.08   12.72   0
  -3 -43   1   78.76   10.15   0
   3  43  -1  103.82   10.94   0
   3 -43   1  108.34   10.27   0
  -3  43   1   99.77    8.94   0
  -3 -43  -1   93.35   10.19   0
  -3  43  -1   79.00    8.87   0
   3  43   1  108.69   10.58   0
   3 -43   1   84.79   10.26   0
   3 -43  -1  100.25   10.75   0
  -3 -43  -1  111.04    8.77   0
  -3 -43   1   97.61   10.30   0
   3 -43  -1   91.54   12.95   0
   3 -43   1   92.61   10.60   0
   3 -43  -1   89.98   12.13   0
  -3 -43   1  100.27   10.23   0
  -5  43  -1   32.29   10.81   0
   5  43  -1   29.13   10.96   0
  -5  43   1   36.84   10.73   0
   5  43   1   14.42   10.18   0
   5 -43  -1   28.94   12.36   0
   5 -43   1   36.74    9.94   0
  -5 -43  -1   24.68   12.09   0
   5 -43   1   21.05   10.82   0
   5 -43  -1   30.35    8.95   0
  -5 -43   1    9.12    8.12   0
  -5 -43  -1   29.58    7.93   0
   5 -43   1   24.52   10.26   0
  -5 -43   1   15.10   10.06   0
  -5 -43   1   23.02    9.86   0
   5 -43  -1   17.01    9.78   0
  -5 -43  -1   30.41   11.76   0
  -7 -43   1   27.55    9.95   0
   7 -43  -1   37.96   12.32   0
   7  43  -1   31.16   11.34   0
  -7  43   1   49.95   10.79   0
   7  43   1   54.69   10.38   0
  -7 -43   1   17.51   10.03   0
   7 -43   1   24.38   10.57   0
  -7 -43  -1   31.44   12.06   0
   7 -43  -1   12.25    8.97   0
  -7 -43   1   28.79   10.13   0
  -7  43  -1   34.19   10.60   0
  -7 -43  -1   34.60   10.25   0
  -7 -43  -1   27.37   11.95   0
   7 -43   1   39.77   10.78   0
  -9 -43  -1   46.17   11.93   0
   9 -43  -1   33.55   10.74   0
  -9 -43   1   25.49   10.19   0
   9  43  -1   33.13   11.23   0
  -9  43  -1   20.63   10.15   0
  -9  43   1   21.09   11.91   0
  -9 -43   1   28.23   10.50   0
  -9  43  -1   25.40    8.75   0
  -9 -43  -1   20.00   10.85   0
  -9  43   1   44.89   10.66   0
  -9 -43   1   24.39   10.03   0
   9 -43   1   16.78   11.28   0
   9 -43   1    7.85   10.57   0
   9 -43  -1   33.90   11.22   0
   9  43   1   31.43   10.44   0
  -9 -43  -1   29.39   10.06   0
  -1  45   1    1.60   10.62   0
   1 -45  -1   24.32   11.55   0
   1  45   1   -2.02   10.80   0
  -1 -45   1    0.63   10.23   0
   1  45  -1   -4.80   10.53   0
  -1 -45  -1    8.79   11.58   0
   1 -45  -1   27.95   12.10   0
   1 -45   1   14.95    8.40   0
  -1 -45   1   12.72    9.80   0
   1 -45  -1   13.28    8.58   0
  -1 -45  -1  -10.09   10.66   0
   1 -45   1    9.32    9.90   0
  -1 -45  -1   15.05   11.94   0
  -1 -45   1    2.40    8.42   0
  -1  45  -1   48.50   10.44   0
   1 -45   1   21.46   10.07   0
  -3 -45  -1   21.10   11.77   0
  -3  45   1   35.58   10.80   0
  -3 -45  -1   19.21   12.15   0
  -3 -45   1  -10.79   10.24   0
   3 -45  -1   19.34   11.74   0
   3  45  -1   35.71   10.33   0
  -3 -45   1   11.80    9.81   0
   3 -45  -1    3.15   10.73   0
   3 -45   1   21.83    9.65   0
  -3 -45   1    9.86   10.35   0
   3 -45   1    4.85    8.85   0
   3 -45  -1   12.26   12.50   0
  -3 -45  -1   18.70   10.18   0
  -3  45  -1   11.53   10.82   0
   3  45   1   36.47    8.83   0
   3 -45   1   -1.11   10.42   0
   5  45  -1   34.50    9.08   0
  -5  45   1   43.56   10.73   0
  -5  45  -1   37.25   10.56   0
  -5 -45   1   26.55   10.13   0
   5 -45   1   27.43   10.39   0
  -5 -45  -1   30.69   12.05   0
   5 -45  -1   44.87   11.08   0
  -5 -45   1   55.05   10.80   0
  -5 -45  -1   49.64    9.83   0
   5 -45  -1   37.38   12.04   0
   5 -45   1   25.83   10.36   0
  -5 -45   1   49.18   10.16   0
   5  45   1   40.25   10.40   0
   5 -45   1   42.45    8.26   0
  -5 -45  -1   47.54   12.06   0
   5 -45  -1   54.18   12.81   0
   7 -45  -1    2.71   12.06   0
  -7  45   1   46.78   10.78   0
  -7 -45  -1   18.97   12.19   0
  -7  45  -1   19.37    8.52   0
   7 -45  -1   28.32   12.86   0
   7  45  -1   15.05    8.93   0
   7  45   1   14.07   10.48   0
   7 -45   1   19.78   10.95   0
   7 -45  -1   31.64   11.02   0
   7 -45   1    3.83   10.70   0
  -7 -45   1   29.86   10.30   0
  -7 -45  -1   12.91    8.33   0
  -7 -45  -1   27.94   12.00   0
  -7 -45   1   28.57    8.27   0
  -7 -45   1   29.85   10.15   0
  -1 -47  -1   27.63   11.99   0
  -1  47  -1   12.61    8.68   0
  -1 -47   1   32.38   10.21   0
  -1 -47   1   15.28   10.65   0
   1 -47   1   27.33   10.18   0
   1 -47  -1   21.06   11.97   0
  -1  47   1   38.32    8.62   0
   1  47   1   25.91    8.87   0
  -1 -47   1   26.12   10.35   0
   1 -47  -1   22.13    8.58   0
   1 -47   1   30.30   10.36   0
  -1 -47  -1    6.77   10.75   0
   1 -47  -1   28.64   13.20   0
   1  47  -1   -2.08   10.65   0
  -1 -47  -1    9.53   12.50   0
   1 -47   1   35.16   10.56   0
  -3 -47  -1   20.74   12.36   0
  -3 -47   1   24.97   10.56   0
   0   0   2    1.79   14.19   0
   0   0   2    2.65   16.44   0
   0   0   2    0.12   18.10   0
   0   0   2   51.30   17.38   0
  -2   0   2 3540.75   24.64   0
  -2   0  -2 4048.06   27.16   0
   2   0  -2 4150.15   27.00   0
  -2   0   2 3549.21   28.47   0
   2   0   2 3663.67   22.94   0
  -2   0   2 3595.98   27.87   0
   2   0   2 3681.83   28.09   0
   4   0  -2   -9.65   14.57   0
  -4   0   2   -8.55   13.28   0
  -4   0   2    5.29   20.55   0
  -4   0  -2    1.55   15.11   0
   4   0   2   -9.08   15.28   0
  -4   0   2   -0.29   19.10   0
   4   0   2    5.36   13.85   0
   6   0  -2 1693.70   18.07   0
  -6   0   2 1693.54   17.41   0
   6   0   2 1716.40   19.49   0
   6   0   2 1749.95   17.44   0
  -6   0  -2 1638.40   19.42   0
   8   0  -2    6.52   13.02   0
  -8   0   2    4.02    9.97   0
  -8   0  -2    7.09   14.35   0
   8   0   2    8.97   12.63   0
   8   0   2   15.12   14.08   0
  10   0   2 1718.08   17.46   0
  10   0   2 1665.45   13.72   0
  10   0  -2 1740.40   16.82   0
 -10   0  -2 1641.99   18.04   0
 -10   0   2 1721.57   16.15   0
  10   0   2 1787.07   15.53   0
  12   0  -2   -4.44   10.43   0
  12   0   2    3.69    9.86   0
 -12   0  -2   -0.94   13.91   0
 -12   0   2   18.22   12.48   0
  12   0   2   -8.06    9.82   0
  12   0   2   12.28   13.22   0
  14   0   2 2100.93   14.84   0
  14   0  -2 2307.11   15.40   0
 -14   0  -2 2141.11   18.33   0
  14   0   2 2236.12   16.70   0
 -14   0   2 2193.93   15.20   0
  14   0   2 2125.84   17.57   0
  16   0  -2   18.80   10.44   0
 -16   0   2    8.96    8.47   0
 -16   0  -2    4.30   11.95   0
  16   0   2   -0.54   10.71   0
  16   0   2   -7.48    9.13   0
  16   0   2   22.66   10.11   0
  18   0  -2  331.81    9.28   0
 -18   0   2  241.17   10.70   0
 -18   0  -2  304.25   11.90   0
  18   0   2  213.07    8.94   0
  18   0   2  239.81   11.12   0
  18   0   2  231.27   11.24   0
 -20   0   2   -0.16    8.15   0
 -20   0  -2   12.17    8.94   0
  20   0  -2   14.56   10.15   0
  20   0   2    6.93    9.85   0
  20   0   2  -21.91   10.48   0
  20   0   2   -0.14    9.93   0
  22   0  -2   48.21   10.42   0
 -22   0  -2   47.42    9.21   0
  22   0   2   40.06   10.30   0
  22   0   2   27.77    9.93   0
  22   0   2   58.14   10.35   0
 -22   0   2   40.41    8.26   0
  24   0   2   11.45   10.09   0
 -24   0   2   -5.82   10.09   0
  24   0  -2   24.01    8.27   0
  24   0   2    1.33    9.79   0
 -24   0  -2    1.95   10.73   0
  24   0   2   16.25   10.05   0
   0   2   2  637.10   17.79   0
   0  -2  -2  518.66   16.95   0
   0  -2   2  636.74   16.76   0
   0   2   2  607.21   19.60   0
   0   2   2  639.92   20.39   0
   0  -2   2  608.33   16.03   0
   0  -2   2  639.60   17.12   0
   0  -2   2  625.68   16.83   0
   2  -2   2  430.44   15.52   0
  -2  -2  -2  431.35   15.07   0
  -2  -2   2  440.43   18.38   0
  -2   2   2  420.54   17.57   0
   2  -2  -2  436.88   19.07   0
  -2  -2   2  416.49   17.01   0
  -2  -2   2  426.94   15.70   0
   2  -2   2  432.57   16.79   0
  -2   2   2  422.99   16.01   0
   2  -2  -2  451.87   19.65   0
  -2  -2  -2  444.13   19.77   0
   2  -2   2  421.56   15.22   0
  -2   2  -2  430.52   16.18   0
   2   2   2  433.45   15.17   0
   2   2   2  447.57   19.92   0
  -4  -2  -2 3188.54   18.91   0
  -4  -2   2 3374.99   31.07   0
   4   2  -2 3345.40   22.50   0
   4  -2   2 3330.88   19.41   0
   4  -2   2 3413.30   23.39   0
   4  -2  -2 3359.33   23.88   0
  -4  -2  -2 3274.09   26.58   0
  -4  -2   2 3383.83   33.18   0
  -4  -2   2 3320.28   21.22   0
  -4   2   2 3306.36   33.86   0
   4   2   2 3381.23   25.35   0
  -4   2   2 3336.92   32.89   0
   4   2   2 3357.37   20.98   0
  -4   2  -2 3285.76   22.76   0
   4  -2   2 3420.46   21.68   0
  -4   2   2 3310.18   22.94   0
  -6  -2  -2  129.51   13.70   0
  -6  -2   2  130.34   24.62   0
  -6  -2   2  139.74   26.07   0
   6  -2   2  134.41   11.23   0
   6   2  -2  141.98   14.00   0
   6  -2   2  139.15   15.21   0
   6  -2  -2  141.31   14.38   0
  -6   2  -2  145.68   15.31   0
  -6  -2   2  140.44   13.80   0
  -6   2   2  149.13   13.65   0
   6   2   2  136.89   11.68   0
  -6  -2  -2  114.89   15.44   0
   6  -2   2  139.93   13.60   0
   6   2   2  130.46   15.25   0
  -8  -2  -2 1470.26   13.88   0
   8  -2   2 1290.56   14.82   0
   8  -2  -2 1568.46   16.95   0
   8   2  -2 1559.31   16.34   0
  -8  -2  -2 1543.83   18.19   0
   8   2   2 1337.20   17.12   0
  -8  -2   2 1339.63   15.33   0
  -8   2   2 1309.69   16.26   0
  -8   2  -2 1493.18   17.54   0
   8   2   2 1296.72   15.34   0
   8  -2   2 1283.99   15.50   0
   8  -2   2 1348.32   15.46   0
 -10  -2  -2   36.21    9.82   0
  10   2  -2   38.74   12.38   0
  10  -2  -2   43.77   13.00   0
 -10  -2  -2   39.41   14.50   0
  10  -2   2   35.68   13.14   0
 -10  -2   2   16.32   12.13   0
 -10   2  -2   53.44   13.62   0
 -10   2   2   21.10   12.55   0
  10  -2   2   19.07   11.88   0
  10   2   2   21.43   11.82   0
  10  -2   2   33.32   11.77   0
  10   2   2   22.65   13.72   0
  12  -2   2 1077.03   15.69   0
  12   2  -2 1306.82   13.59   0
  12  -2  -2 1289.25   15.40   0
 -12  -2   2 1127.21   12.84   0
 -12  -2  -2 1224.82   16.87   0
 -12   2  -2 1245.87   16.62   0
  12  -2   2 1088.09   14.55   0
  12   2   2 1132.02   14.41   0
 -12   2   2 1121.75   15.07   0
  12  -2   2 1173.20   14.62   0
  12   2   2 1066.61   15.60   0
  14  -2   2  414.25   12.89   0
  14  -2   2  387.10   12.93   0
  14   2  -2  411.53   13.29   0
 -14   2  -2  407.10   14.37   0
  14  -2  -2  423.53   13.68   0
 -14  -2  -2  375.66   12.43   0
  14   2   2  363.33   10.56   0
  14   2   2  409.11   10.73   0
  14   2   2  370.96   13.75   0
 -14  -2   2  391.50   12.95   0
  14  -2   2  387.76   13.82   0
 -14   2   2  392.81   13.41   0
  16  -2   2  472.82   12.24   0
  16   2  -2  506.81   12.18   0
  16   2   2  483.24   10.30   0
  16  -2  -2  504.12   12.37   0
 -16  -2  -2  480.84   12.56   0
  16   2   2  434.89   12.07   0
 -16   2  -2  452.91   13.04   0
  16   2   2  506.38   12.16   0
  16  -2   2  480.27   10.30   0
  16  -2   2  446.35   10.65   0
 -16  -2   2  502.06   10.31   0
 -16   2   2  486.37   12.18   0
 -18   2   2  145.50   10.92   0
  18  -2   2  122.09   10.14   0
  18   2   2  123.19   10.38   0
  18   2  -2  161.31   10.69   0
 -18  -2  -2  128.38   11.48   0
  18   2   2  122.60   10.39   0
 -18   2  -2  143.56   11.68   0
  18   2   2  144.22   10.85   0
  18  -2   2  130.20    8.93   0
  18  -2   2  129.14   10.17   0
  18  -2  -2  152.25    8.82   0
 -18  -2   2  125.23    8.59   0
 -20  -2   2  169.41   10.41   0
 -20  -2  -2  116.12    9.31   0
 -20   2   2  157.95   10.72   0
 -20   2  -2  116.04    9.29   0
  20  -2  -2  146.26   10.86   0
  20   2   2  138.58   10.77   0
  20   2   2  127.16    9.77   0
  20   2  -2  140.84   10.45   0
  20  -2   2  140.63   10.17   0
  20   2   2  143.28   10.16   0
  20  -2   2  165.31   10.61   0
  20  -2   2  172.28   10.46   0
 -22  -2   2   13.75    8.12   0
  22  -2   2   -2.74   10.01   0
  22   2  -2    2.92    9.74   0
  22  -2  -2  -15.54    8.62   0
  22  -2   2    3.97   10.04   0
 -22  -2  -2   17.41   10.49   0
 -22   2  -2   11.60   10.40   0
  22   2   2    3.02    8.38   0
 -22   2   2   -1.96   10.20   0
  22   2   2    0.37    9.95   0
  22   2   2   14.26   10.03   0
  22  -2   2    0.98    9.96   0
 -24  -2   2   30.64   10.32   0
 -24   2   2   34.00   10.29   0
 -24   2  -2   34.47   10.92   0
  24   2   2   32.12   10.47   0
  24  -2   2   18.61   10.65   0
  24   2  -2   45.31   10.11   0
  24  -2  -2   24.37   10.46   0
  24  -2   2   23.02   10.25   0
  24   2   2   12.33    8.60   0
 -24  -2  -2   18.42   11.12   0
  24   2   2   26.92   10.33   0
  24  -2   2   26.07   10.39   0
   0   4   2    0.88   19.26   0
   0   4  -2    9.39   14.64   0
   0  -4   2    3.06   14.52   0
   0  -4   2   11.49   14.65   0
   0   4   2    0.89   20.31   0
   0  -4  -2    6.93   14.52   0
   0   4   2    6.15   13.73   0
   2   4  -2  402.99   18.80   0
   2  -4  -2  414.90   19.37   0
  -2   4   2  217.59   19.01   0
  -2  -4   2  215.21   14.04   0
   2  -4   2  206.41   14.75   0
   2  -4   2  226.06   15.94   0
  -2  -4  -2  413.04   21.52   0
   2   4   2  223.25   11.74   0
   2   4   2  235.88   18.86   0
  -2  -4   2  218.09   15.89   0
  -2   4   2  226.58   16.57   0
  -2   4  -2  411.18   15.72   0
   2  -4  -2  412.42   18.40   0
  -2  -4  -2  412.48   14.60   0
   4  -4   2 2206.45   19.06   0
  -4  -4   2 2178.87   26.70   0
  -4  -4  -2 2178.41   24.86   0
   4   4  -2 2221.93   18.80   0
   4   4   2 2181.72   24.61   0
  -4   4   2 2105.77   21.80   0
   4  -4  -2 2271.02   21.72   0
   4   4  -2 2165.94   26.54   0
  -4   4  -2 2165.03   17.67   0
  -4   4   2 2168.05   27.89   0
   4   4   2 2131.34   18.54   0
   4  -4   2 2202.61   19.95   0
   4  -4   2 2142.39   18.68   0
  -4  -4   2 2141.53   17.98   0
  -4  -4  -2 2109.37   18.58   0
   4  -4  -2 2206.44   28.62   0
   6  -4   2 4255.52   20.39   0
  -6   4  -2 4142.66   22.94   0
   6   4  -2 4199.27   21.67   0
   6  -4   2 4096.16   21.85   0
   6  -4  -2 4204.14   24.19   0
   6  -4   2 4250.62   22.98   0
   6   4   2 4257.30   25.69   0
  -6   4   2 4126.85   23.55   0
   6   4   2 4238.60   21.55   0
   6   4  -2 4092.56   37.08   0
  -6  -4  -2 4143.70   25.98   0
  -6  -4   2 4182.11   21.35   0
  -6  -4  -2 4035.40   20.91   0
   8  -4   2  226.66   11.55   0
   8   4  -2  234.72   11.27   0
  -8   4  -2  216.06   14.46   0
   8  -4  -2  245.51   14.39   0
  -8  -4   2  230.44   12.47   0
  -8  -4  -2  222.62   17.00   0
  -8  -4   2  224.06   24.51   0
   8  -4   2  204.41   11.16   0
   8   4  -2  227.52   26.19   0
  -8   4   2  210.05   13.84   0
   8   4   2  214.90   10.75   0
   8   4   2  225.46   14.17   0
   8  -4   2  221.37   11.04   0
  -8  -4  -2  225.28   12.67   0
 -10  -4  -2 1593.89   14.93   0
  10   4   2 1558.08   17.62   0
 -10  -4   2 1524.55   15.05   0
 -10  -4  -2 1595.83   18.42   0
  10   4  -2 1642.81   43.94   0
  10  -4  -2 1684.16   15.38   0
  10   4   2 1555.71   14.96   0
 -10   4  -2 1594.50   17.28   0
  10  -4   2 1546.62   15.30   0
 -10   4   2 1555.24   17.18   0
  10   4  -2 1636.33   15.68   0
  10  -4   2 1603.85   15.36   0
  10  -4   2 1539.76   16.44   0
 -10  -4   2 1574.63   39.20   0
  12  -4   2  147.01   12.66   0
  12  -4  -2  164.65   13.16   0
  12   4  -2  164.77   10.57   0
 -12  -4  -2  138.83   11.87   0
  12   4   2  154.37   10.01   0
  12  -4   2  153.76   13.84   0
 -12  -4  -2  165.37    9.96   0
 -12  -4   2  142.05   12.60   0
 -12   4  -2  127.83   14.70   0
  12   4   2  154.94   13.60   0
  12  -4   2  155.07   12.45   0
 -12   4   2  146.31   13.59   0
  14  -4   2   51.62   12.34   0
 -14  -4  -2   53.92    9.30   0
  14  -4  -2   76.31   12.69   0
  14   4  -2   47.30   11.83   0
 -14  -4  -2   69.28   13.81   0
 -14   4  -2   43.87   13.34   0
  14   4   2   51.90    9.82   0
  14   4   2   60.10   12.27   0
 -14  -4   2   49.05    9.76   0
  14  -4   2   63.64   12.13   0
  14  -4   2   45.58   12.49   0
 -14   4   2   69.82   13.17   0
 -16   4   2  127.85    9.65   0
  16  -4   2  111.37   10.74   0
  16   4  -2  137.67   10.76   0
 -16  -4  -2  108.63   11.96   0
  16  -4  -2  134.90    9.60   0
 -16   4  -2  123.25    9.86   0
  16   4   2  132.89   11.16   0
  16   4   2  132.51   10.57   0
  16  -4   2  129.37   10.89   0
 -16  -4   2  133.35   11.08   0
  16  -4   2  116.94   11.61   0
 -18  -4  -2  460.95   12.57   0
  18   4   2  474.29   11.39   0
  18  -4  -2  478.61   11.89   0
  18  -4   2  445.66   11.92   0
 -18   4  -2  449.36   12.13   0
  18   4   2  477.47   12.01   0
  18   4   2  516.31   11.51   0
  18  -4   2  503.93   11.52   0
  18  -4   2  448.96   12.05   0
  18   4  -2  515.55   11.54   0
 -18   4   2  458.45   10.00   0
 -18  -4   2  478.00   11.29   0
 -20   4   2   -5.40    8.28   0
  20   4   2    8.98    9.94   0
  20   4  -2   16.96    7.74   0
  20  -4  -2   -6.32   10.36   0
 -20  -4  -2    7.97   10.66   0
  20   4   2   -2.55    9.96   0
 -20   4  -2  -17.00    8.62   0
  20   4   2    5.09    9.83   0
  20  -4   2   17.49   10.16   0
  20  -4   2   -4.67   10.33   0
  20  -4   2    3.82   10.04   0
 -20  -4   2   12.04    9.98   0
 -22  -4   2   24.15    7.75   0
  22   4   2   48.86    9.79   0
  22  -4   2   36.33   10.17   0
  22   4  -2   31.18    9.98   0
  22  -4  -2   21.04   10.43   0
 -22  -4  -2   48.83   10.69   0
 -22   4   2   48.16    9.84   0
  22   4   2   41.58   10.19   0
 -22   4  -2   30.57   10.68   0
  22   4   2   33.49    9.96   0
  22  -4   2   28.67    9.94   0
  22  -4   2   45.68   10.07   0
  24  -4   2   54.33   10.51   0
 -24   4   2   69.64   10.14   0
  24   4  -2   71.78   10.18   0
  24  -4  -2   71.76   10.58   0
 -24  -4  -2   61.04    8.92   0
  24   4   2   45.79   10.38   0
  24   4   2   35.48   10.66   0
  24  -4   2   54.03   10.24   0
  24   4   2   64.56   10.56   0
 -24   4  -2   67.00   10.89   0
  24  -4   2   68.07   10.37   0
 -24  -4   2   42.84   10.31   0
   0  -6   2  369.47   16.08   0
   0  -6   2  373.48   15.02   0
   0   6   2  365.16   15.14   0
   0   6  -2  570.39   16.25   0
   0   6   2  370.61   25.99   0
   0  -6  -2  579.68   16.11   0
   0   6   2  362.11   24.45   0
   2   6   2  274.55   22.34   0
  -2  -6   2  258.18   15.44   0
   2  -6   2  258.41   14.85   0
  -2  -6   2  251.07   11.85   0
   2  -6   2  266.55   12.12   0
  -2   6   2  248.05   14.53   0
   2  -6  -2  264.66   19.94   0
  -2   6  -2  248.68   14.47   0
  -2   6   2  249.86   20.38   0
  -2   6  -2  228.54   14.24   0
  -2  -6   2  280.71   14.23   0
   2   6   2  255.88   13.52   0
   2   6  -2  256.82   15.85   0
   2  -6  -2  243.57   15.16   0
  -2  -6  -2  246.45   11.50   0
  -2  -6  -2  249.47   23.44   0
   4  -6   2 2612.01   19.79   0
   4   6  -2 2706.47   26.21   0
  -4   6  -2 2675.30   17.91   0
  -4  -6   2 2669.16   17.41   0
  -4  -6   2 2732.13   25.90   0
   4  -6  -2 2779.11   25.10   0
  -4   6   2 2670.95   26.49   0
   4   6   2 2790.13   28.26   0
  -4   6   2 2658.87   24.28   0
  -4   6  -2 2674.83   20.01   0
   4   6   2 2746.52   19.57   0
   4   6  -2 2733.60   19.58   0
   4  -6  -2 2730.06   27.61   0
  -4  -6  -2 2685.93   19.35   0
   4  -6   2 2735.80   20.18   0
  -4  -6  -2 2736.42   28.51   0
  -6   6  -2 1618.47   17.81   0
  -6   6   2 1492.00   30.71   0
   6  -6   2 1618.41   17.16   0
   6   6  -2 1645.57   14.69   0
  -6  -6   2 1536.52   16.49   0
  -6  -6   2 1525.36   23.94   0
   6  -6  -2 1658.10   18.63   0
   6   6  -2 1643.46   25.88   0
   6  -6   2 1552.05   17.72   0
  -6  -6  -2 1604.01   21.88   0
   6   6   2 1534.63   16.37   0
   6  -6   2 1526.89   16.92   0
  -6   6   2 1560.58   18.28   0
   6  -6  -2 1638.74   28.96   0
  -6  -6  -2 1587.52   16.30   0
   6   6   2 1531.76   21.08   0
   8  -6   2 1174.64   13.23   0
   8   6  -2  993.97   24.81   0
   8  -6   2 1139.85   15.00   0
  -8  -6  -2  970.65   18.38   0
   8  -6   2 1184.81   16.18   0
   8  -6  -2 1017.37   15.88   0
  -8  -6   2 1134.66   14.53   0
  -8  -6   2 1166.85   24.27   0
  -8   6  -2  929.38   16.07   0
   8   6  -2 1010.88   14.76   0
   8   6   2 1158.50   14.53   0
   8   6   2 1183.99   18.57   0
  -8   6   2 1142.50   16.09   0
  -8  -6  -2  944.90   13.95   0
  10   6  -2   68.60    9.92   0
  10   6  -2   69.28   24.50   0
 -10  -6  -2   93.08   14.33   0
  10  -6  -2   74.69   13.59   0
  10  -6   2   81.91   12.27   0
 -10  -6   2   62.22   11.86   0
  10   6   2   65.76   11.67   0
 -10  -6   2   75.00   19.49   0
  10   6   2   84.26   13.49   0
 -10   6  -2   56.34   13.49   0
 -10   6   2   50.68   13.79   0
  10  -6   2   76.02   13.12   0
 -10  -6  -2   85.11   11.59   0
  10  -6   2   77.99    9.75   0
 -12  -6  -2  548.54   10.93   0
  12  -6  -2  598.50   14.50   0
  12  -6   2  503.78   13.47   0
  12   6  -2  563.00   27.51   0
  12   6  -2  591.91   11.31   0
 -12  -6  -2  555.37   14.94   0
  12  -6   2  506.42   14.32   0
 -12   6   2  490.26   14.50   0
 -12  -6   2  494.78   12.79   0
  12   6   2  523.27   13.03   0
  12   6   2  495.16   13.80   0
 -12   6  -2  575.22   15.22   0
 -12  -6   2  499.65   22.62   0
  12  -6   2  522.71   11.27   0
  14  -6   2  234.06   10.42   0
 -14   6   2  238.60   13.52   0
  14  -6   2  227.00   12.50   0
  14   6  -2  241.68   26.53   0
  14   6  -2  246.63   12.07   0
 -14  -6  -2  260.09   11.62   0
  14   6   2  234.34   10.22   0
 -14  -6   2  244.32   10.25   0
  14   6   2  259.18   13.00   0
 -14   6  -2  245.31   13.26   0
  14  -6  -2  274.68   10.65   0
  14  -6   2  248.59   10.52   0
 -14  -6  -2  269.54   14.62   0
 -16  -6  -2  234.86   10.55   0
  16  -6   2  257.26   11.46   0
 -16   6  -2  229.11   12.17   0
  16   6  -2  251.62   11.16   0
 -16   6   2  240.45   11.48   0
  16   6  -2  214.66   24.06   0
 -16  -6  -2  220.21   11.80   0
  16   6  -2  221.39   20.56   0
  16  -6  -2  221.07   11.62   0
  16   6   2  230.64    9.24   0
  16   6   2  230.79    8.86   0
 -16  -6   2  234.25    9.18   0
  16  -6   2  250.82   11.24   0
  16  -6   2  227.91   11.59   0
  18   6   2  197.39   10.93   0
 -18   6   2  179.99    9.24   0
 -18   6  -2  178.80    9.52   0
  18   6  -2  164.49   24.53   0
  18   6  -2  199.04    8.78   0
 -18  -6  -2  180.24   11.87   0
  18  -6  -2  190.11   11.22   0
  18   6   2  196.03   10.70   0
  18   6  -2  171.41   23.11   0
  18  -6   2  188.66   10.93   0
  18  -6   2  178.41   10.54   0
 -18  -6   2  192.97   10.55   0
  18  -6   2  179.84    8.92   0
  20   6   2  206.55   10.55   0
 -20   6   2  239.52   11.02   0
  20   6  -2  240.80    8.88   0
 -20  -6  -2  228.13   11.69   0
  20  -6  -2  254.97    9.39   0
  20   6   2  227.00   11.14   0
  20   6   2  233.12   10.93   0
 -20   6  -2  193.95    9.10   0
  20  -6   2  230.25   11.09   0
  20  -6   2  241.33   10.57   0
  20  -6   2  225.32   10.77   0
 -20  -6   2  242.27   10.56   0
 -22  -6   2    2.97    7.95   0
  22   6   2   22.39    9.81   0
  22  -6   2   14.50   10.20   0
  22  -6  -2   27.92   10.39   0
 -22   6   2   21.24    8.33   0
  22   6   2   23.92    8.21   0
  22   6  -2   25.98    9.58   0
 -22  -6  -2   34.48    8.68   0
  22  -6   2    8.89   10.08   0
  22   6   2   36.26    9.70   0
 -22   6  -2   26.12   10.39   0
  22  -6   2   37.77    9.84   0
  24   6   2   -2.96   10.18   0
  24   6   2   18.45    9.81   0
 -24  -6   2   21.56    9.91   0
   0  -8   2   10.32   13.69   0
   0  -8   2   21.86   13.52   0
   0   8  -2    3.54   13.43   0
   0   8   2    0.73   13.19   0
   0  -8  -2   -1.00   13.32   0
  -2  -8   2 4952.48   21.65   0
  -2  -8   2 5128.79   27.33   0
   2  -8   2 5130.78   24.34   0
  -2   8  -2 5011.74   23.75   0
   2   8  -2 5021.26   27.49   0
  -2   8   2 5101.17   27.63   0
  -2  -8   2 5263.29   24.03   0
  -2   8  -2 4952.32   22.52   0
   2   8   2 5031.09   23.13   0
   2  -8  -2 5058.45   27.53   0
  -2  -8  -2 5053.94   23.59   0
   2  -8   2 5177.83   22.70   0
  -4   8  -2  195.20   14.45   0
   4   8  -2  216.84   14.62   0
   4   8  -2  210.77   17.91   0
  -4  -8   2  203.93   13.90   0
  -4  -8   2  212.41   17.42   0
   4  -8  -2  214.33   18.96   0
   4  -8   2  220.33   14.88   0
  -4   8   2  208.17   17.81   0
   4   8   2  201.31   14.12   0
   4  -8  -2  206.49   16.47   0
  -4  -8  -2  198.88   20.07   0
   4   8   2  207.52   19.09   0
  -4  -8  -2  199.00   11.52   0
  -4   8  -2  189.44   14.45   0
  -4   8   2  218.39   19.08   0
   4  -8   2  218.37   15.02   0
  -6   8  -2  554.68   14.47   0
  -6  -8   2  643.51   18.62   0
  -6   8   2  623.96   21.97   0
  -6  -8   2  659.35   14.07   0
  -6   8  -2  534.74   14.93   0
   6   8   2  677.09   17.65   0
   6  -8  -2  565.43   17.52   0
  -6  -8  -2  537.75   18.48   0
   6   8  -2  536.88   18.54   0
   6  -8   2  649.07   12.97   0
   6   8  -2  572.99   14.63   0
   6  -8   2  632.01   15.10   0
   6   8   2  670.66   14.61   0
   6  -8  -2  544.88   20.07   0
  -6  -8  -2  565.36   14.27   0
  -6   8   2  644.78   17.91   0
   8  -8   2  302.01   14.27   0
   8   8  -2  300.51   11.25   0
   8  -8   2  324.42   11.21   0
   8  -8  -2  312.30   24.02   0
   8  -8   2  306.40   11.25   0
   8   8  -2  309.40   19.44   0
  -8   8   2  314.11   25.49   0
  -8   8   2  319.98   14.31   0
  -8  -8  -2  297.61   16.66   0
  -8  -8   2  297.99   12.72   0
   8  -8  -2  314.55   14.02   0
  -8  -8   2  302.12   17.73   0
  -8   8  -2  292.96   14.47   0
   8   8   2  296.02   10.58   0
   8   8   2  306.76   13.52   0
  -8  -8  -2  303.28   10.47   0
 -10   8  -2  529.75   14.72   0
  10  -8   2  528.59   13.04   0
 -10   8   2  484.99   14.78   0
  10  -8   2  503.53   13.38   0
 -10  -8   2  485.54   13.14   0
 -10  -8  -2  551.31   15.49   0
  10   8  -2  577.86   13.31   0
  10   8  -2  545.38   23.19   0
  10  -8  -2  562.49   14.77   0
 -10  -8   2  521.20   20.14   0
  10   8   2  519.31   10.85   0
  10   8   2  507.13   13.98   0
  10  -8   2  458.73   13.95   0
 -10  -8  -2  563.13   13.05   0
 -12  -8   2  317.08   10.07   0
 -12   8   2  298.06   13.54   0
  12  -8   2  288.10   12.68   0
  12  -8   2  309.26   13.97   0
  12   8  -2  304.09   21.61   0
  12   8  -2  315.86   10.25   0
  12  -8  -2  339.30   11.04   0
  12   8   2  304.20   13.06   0
  12   8   2  288.36   10.47   0
 -12  -8  -2  317.05   14.25   0
 -12  -8   2  315.47   18.88   0
 -12   8  -2  306.85   12.17   0
 -12  -8  -2  300.30    9.89   0
  12  -8   2  297.04   10.86   0
 -14  -8  -2  693.38   12.70   0
  14  -8   2  644.18   11.54   0
 -14  -8  -2  668.71   14.68   0
 -14   8   2  642.72   14.13   0
  14  -8   2  671.07   13.58   0
  14   8  -2  724.89   11.58   0
  14   8   2  675.49   13.07   0
  14  -8  -2  708.58   14.13   0
  14   8   2  713.70   12.70   0
 -14  -8   2  669.35   12.75   0
 -14   8  -2  679.13   12.14   0
  14   8  -2  657.74   23.80   0
  14  -8   2  721.53   13.01   0
 -14  -8   2  702.65   20.90   0
 -16  -8  -2   83.92    8.29   0
  16  -8   2   86.46   10.86   0
 -16   8   2   81.58   11.21   0
  16  -8  -2   85.15   11.35   0
  16   8  -2   67.92   19.17   0
  16   8  -2   84.94    8.55   0
  16   8   2   91.87   10.73   0
 -16  -8  -2  110.98   11.84   0
  16   8   2   81.10   10.42   0
 -16  -8   2   86.08   10.47   0
 -16   8  -2   88.34   11.20   0
  16  -8   2   90.37   10.39   0
  16  -8   2   78.24   10.98   0
 -18  -8  -2  160.21   10.21   0
  18   8  -2  139.03   20.78   0
  18  -8   2  191.24   10.57   0
 -18   8   2  195.74    9.30   0
  18   8  -2  168.77   10.37   0
 -18  -8  -2  152.61   11.64   0
  18  -8  -2  161.24   11.17   0
  18   8   2  190.49    9.09   0
  18   8  -2  157.14   17.67   0
  18   8   2  208.97   11.12   0
 -18   8  -2  142.10    9.38   0
 -18  -8   2  197.87   10.71   0
  18  -8   2  211.64   10.59   0
  18  -8   2  181.07    9.47   0
  20   8  -2   -0.03   21.78   0
  20   8  -2    5.78   18.82   0
  20   8  -2    8.61    9.41   0
 -20  -8  -2    9.85   10.98   0
  20  -8  -2   27.49   10.44   0
  20   8   2    8.36   10.37   0
  20  -8   2   -8.87   10.19   0
  20   8   2    4.37    9.87   0
 -20   8   2   16.36   10.30   0
  20  -8   2    5.63   10.31   0
 -20   8  -2   -0.87    8.74   0
  20  -8   2   10.27    9.61   0
 -20  -8   2  -11.06    9.51   0
  22  -8   2   73.74   10.35   0
 -22   8   2   62.30   10.49   0
  22   8   2   56.09   10.22   0
 -22  -8  -2   81.27   10.78   0
  22  -8  -2   51.91   10.37   0
  22   8   2   56.33   10.01   0
  22   8   2   72.11   10.11   0
  22  -8   2   78.95   10.21   0
 -22   8  -2   72.32   10.46   0
  22  -8   2   77.95   10.43   0
  22   8  -2   70.12    9.82   0
 -22  -8   2   63.98    9.92   0
   0  10  -2 3796.56   22.76   0
   0 -10   2 3807.08   22.62   0
   0 -10   2 3851.72   22.08   0
   0  10   2 3783.86   22.40   0
   0 -10  -2 3798.49   22.25   0
   2  10  -2  965.62   17.81   0
  -2  10  -2  907.92   14.29   0
  -2 -10   2  868.83   13.54   0
   2  10   2  918.82   14.99   0
   2 -10   2  890.82   14.29   0
   2 -10   2  907.74   16.47   0
   2 -10  -2  944.02   27.24   0
  -2  10   2  940.81   28.16   0
  -2  10   2  872.24   17.19   0
   2 -10  -2  918.06   16.93   0
  -2 -10  -2  939.91   15.64   0
  -2 -10   2  901.17   17.44   0
  -2  10  -2  910.87   13.79   0
  -2 -10   2  923.35   16.01   0
   4 -10   2 2441.60   17.27   0
   4  10  -2 2461.18   23.92   0
  -4  10  -2 2411.50   19.05   0
  -4  10   2 2353.34   25.84   0
  -4  10   2 2325.87   23.87   0
  -4 -10   2 2294.42   16.29   0
   4 -10   2 2335.14   19.04   0
  -4 -10   2 2353.10   23.34   0
   4 -10  -2 2540.07   24.95   0
   4  10  -2 2460.69   18.72   0
   4  10   2 2375.01   28.58   0
   4  10   2 2379.09   18.35   0
  -4 -10  -2 2464.77   30.32   0
   4 -10  -2 2468.06   23.42   0
  -4 -10  -2 2460.55   16.75   0
  -4  10  -2 2403.88   17.27   0
  -6 -10   2  150.34   10.76   0
   6  10  -2  143.04   13.25   0
  -6  10  -2  131.53   11.60   0
   6  10  -2  143.16   16.57   0
   6 -10   2  151.18   13.62   0
  -6  10   2  130.26   17.45   0
  -6  10  -2  129.30   10.96   0
  -6 -10  -2  160.41   18.33   0
  -6 -10   2  152.28   15.82   0
   6 -10  -2  149.94   15.27   0
   6  10   2  154.39   13.00   0
   6  10   2  146.92   15.08   0
   6 -10  -2  149.57   16.37   0
   6 -10   2  143.37   11.45   0
  -6  10   2  130.01   15.75   0
  -6 -10  -2  153.01   10.61   0
   8  10  -2 2179.38   15.20   0
  -8 -10   2 2270.06   14.88   0
   8 -10  -2 2201.38   18.48   0
  -8  10   2 2214.96   28.93   0
   8  10  -2 2212.50   24.90   0
   8 -10  -2 2177.26   27.85   0
  -8 -10  -2 2154.99   21.13   0
  -8  10  -2 2119.67   14.87   0
  -8  10  -2 2129.59   17.45   0
   8  10   2 2285.26   14.95   0
   8 -10   2 2237.37   17.63   0
  -8 -10   2 2286.56   23.55   0
   8  10   2 2246.39   18.73   0
  -8  10   2 2246.05   18.40   0
   8 -10   2 2268.86   17.29   0
  -8 -10  -2 2119.19   14.44   0
  10 -10   2   63.49   11.51   0
 -10 -10  -2   66.15   13.92   0
 -10  10  -2   69.50   13.41   0
 -10  10   2   64.25   13.63   0
 -10 -10  -2   77.79   11.58   0
  10 -10   2   73.15   12.91   0
  10 -10   2   62.47   13.29   0
  10  10  -2   81.29   12.42   0
  10  10  -2   66.89   19.37   0
  10 -10  -2   73.84   13.49   0
  10 -10  -2   75.97   23.09   0
  10  10   2   69.20   14.34   0
  10  10   2   48.00    9.70   0
 -10 -10   2   50.20    9.84   0
 -10  10   2   64.77   21.19   0
 -10 -10   2   62.50   16.48   0
  12 -10   2 1165.32   15.70   0
  12 -10   2 1189.73   14.76   0
  12 -10  -2 1084.22   30.68   0
 -12 -10   2 1173.58   13.98   0
 -12  10   2 1170.25   15.17   0
  12  10  -2 1061.14   24.29   0
  12  10  -2 1110.74   12.50   0
  12 -10   2 1165.13   13.53   0
 -12 -10  -2 1043.52   16.87   0
  12 -10  -2 1106.84   14.71   0
  12 -10  -2 1094.03   31.97   0
  12  10   2 1162.15   15.49   0
  12  10   2 1237.59   14.62   0
 -12 -10   2 1209.31   19.63   0
 -12 -10  -2 1087.76   14.49   0
 -12  10  -2 1074.88   13.82   0
 -14  10   2   28.51   12.58   0
  14  10  -2   12.20   19.52   0
  14  10  -2   19.28   11.49   0
 -14 -10  -2   19.70   12.32   0
  14 -10  -2   16.41   12.20   0
  14 -10   2   29.96    9.81   0
  14  10   2   12.75   11.12   0
  14 -10  -2   11.87   31.00   0
  14  10   2    3.93    9.23   0
 -14 -10   2   11.13   11.04   0
  14 -10  -2   14.36   27.39   0
 -14 -10   2   16.61   15.47   0
 -14  10  -2   23.21   11.85   0
  14 -10   2   12.99   12.01   0
 -14 -10  -2   13.69   10.85   0
  14 -10   2   15.24   11.46   0
 -16 -10  -2   75.47    8.27   0
  16 -10   2   99.17   11.23   0
  16 -10   2   82.36    8.95   0
 -16  10   2   96.55   11.12   0
  16  10  -2  112.23   10.50   0
 -16 -10  -2   84.79   11.53   0
  16  10  -2   70.07   18.06   0
  16 -10  -2   79.83   11.24   0
  16  10   2  104.60   10.66   0
  16  10   2  101.41   10.20   0
 -16 -10   2   77.82   10.33   0
 -16  10  -2   89.94    9.42   0
  16 -10   2   87.80   10.64   0
 -16 -10   2   92.93   14.21   0
 -18 -10  -2   15.90    9.56   0
  18 -10  -2   18.86   10.35   0
 -18 -10  -2   22.99   10.97   0
  18  10  -2    1.86   18.23   0
  18  10  -2   15.48   10.41   0
  18 -10   2  -11.54   10.42   0
  18  10   2    2.17   10.45   0
 -18  10   2   24.28    8.85   0
  18  10   2   -3.93    8.28   0
 -18 -10   2    6.45   10.16   0
 -18  10  -2   31.76   10.55   0
  18 -10   2    0.41   10.02   0
  18 -10   2    2.54   10.27   0
  20  10  -2  116.72   17.26   0
 -20  10   2  117.77    8.71   0
  20  10  -2  145.91    9.98   0
  20  10  -2  115.97   19.86   0
 -20 -10  -2  127.06   11.19   0
  20 -10  -2  124.95   10.62   0
  20  10   2  131.01   10.10   0
  20  10   2  122.70    8.28   0
  20 -10   2  109.22   10.40   0
 -20  10  -2  124.70    9.09   0
  20 -10   2   99.71   10.42   0
  20 -10   2  111.74    8.67   0
 -20 -10   2  102.98    9.82   0
  22  10   2   11.60    9.76   0
  22  10  -2    7.00   15.90   0
 -22 -10  -2    5.72   11.18   0
  22  10  -2   -1.38   17.75   0
  22  10  -2   23.52    9.76   0
 -22  10   2    5.38   10.45   0
  22 -10  -2   33.09   10.61   0
  22  10   2   33.64   10.04   0
  22 -10   2   29.73   10.11   0
  22  10   2    8.61   10.17   0
  22 -10   2   11.11    9.68   0
 -22  10  -2    2.39   10.42   0
  22 -10   2    3.36   10.15   0
 -22 -10   2   20.87    9.77   0
   0 -12   2    0.88   14.20   0
   0  12  -2    4.14   13.87   0
   0  12   2   10.64   10.97   0
   0 -12   2   -4.86   11.81   0
   0 -12  -2    2.25   12.94   0
   2  12  -2 4323.93   24.71   0
  -2 -12   2 4447.65   24.49   0
  -2 -12   2 4540.23   21.98   0
  -2  12  -2 4230.18   22.78   0
  -2 -12   2 4265.46   19.56   0
   2  12   2 4387.61   21.97   0
   2 -12   2 4469.14   22.86   0
   2 -12  -2 4306.45   25.40   0
  -2  12   2 4339.37   24.40   0
  -2 -12  -2 4268.03   21.56   0
   2 -12   2 4404.57   20.84   0
  -2  12  -2 4251.66   21.88   0
   4  12   2   44.38   13.24   0
  -4  12   2   58.61   17.97   0
   4 -12   2   66.25   13.98   0
  -4 -12   2   78.74   12.97   0
   4 -12   2   70.45   14.26   0
   4  12   2   56.24   18.87   0
  -4  12   2   51.35   16.36   0
  -4  12  -2   65.03   11.71   0
  -4 -12  -2   56.55   20.96   0
   4 -12  -2   68.34   16.93   0
  -4 -12   2   53.57   14.25   0
   4 -12  -2   55.52   15.28   0
  -4 -12  -2   57.80   13.13   0
  -4  12  -2   66.38   13.67   0
   4  12  -2   51.38   16.97   0
  -6  12  -2 2360.43   15.86   0
   6  12  -2 2482.98   17.35   0
   6  12  -2 2513.06   22.95   0
  -6  12   2 2292.02   21.46   0
  -6 -12   2 2235.10   14.99   0
  -6  12   2 2186.44   22.64   0
  -6 -12   2 2278.24   21.60   0
   6  12   2 2306.58   23.94   0
   6 -12   2 2234.11   17.45   0
   6 -12  -2 2478.19   21.97   0
   6 -12  -2 2499.11   22.89   0
  -6  12  -2 2443.83   18.10   0
   6  12   2 2271.57   16.79   0
   6 -12   2 2270.45   17.74   0
  -6 -12  -2 2410.93   24.87   0
  -6 -12  -2 2478.26   15.44   0
  -8  12   2  189.69   18.58   0
  -8  12   2  212.67   12.77   0
   8  12  -2  227.56   12.58   0
   8 -12   2  193.31   13.61   0
  -8 -12  -2  204.02   15.24   0
  -8  12  -2  205.62   11.14   0
   8  12  -2  231.87   16.61   0
  -8 -12   2  191.26   10.15   0
  -8  12  -2  206.68   10.64   0
   8 -12   2  186.22   13.05   0
  -8 -12   2  211.91   15.39   0
   8  12   2  228.34   14.02   0
   8 -12  -2  200.96   18.44   0
   8 -12  -2  185.68   13.43   0
   8  12   2  214.42   10.12   0
  -8 -12  -2  198.31   10.12   0
 -10  12   2  761.20   21.47   0
  10 -12   2  755.18   12.50   0
  10  12  -2  863.29   14.28   0
 -10  12  -2  804.61   13.25   0
 -10  12   2  749.86   16.95   0
 -10 -12  -2  822.35   18.00   0
  10 -12   2  746.42   15.21   0
  10  12  -2  843.27   19.66   0
 -10 -12   2  776.04   13.91   0
 -10 -12   2  809.18   17.30   0
  10 -12  -2  839.94   14.95   0
  10 -12  -2  848.46   23.81   0
  10  12   2  770.04   13.55   0
 -10 -12  -2  854.69   11.56   0
  10  12   2  752.04   14.49   0
  12 -12   2   24.81   11.95   0
 -12  12   2    5.50   19.86   0
  12 -12   2   25.57   13.30   0
  12  12   2   18.50   12.47   0
 -12 -12  -2   -6.15   13.67   0
  12 -12   2   20.43   10.63   0
 -12  12   2   22.67   12.80   0
  12  12  -2   19.10   15.78   0
  12 -12  -2    6.24   11.88   0
  12  12   2   -4.09   11.26   0
  12 -12  -2   24.72   22.20   0
  12  12  -2    9.76    9.68   0
 -12 -12   2   -5.80   11.66   0
 -12  12  -2   20.10   12.96   0
 -12 -12   2   19.95   12.57   0
 -12 -12  -2  -13.88    8.87   0
  14 -12   2    3.51   10.87   0
 -14 -12  -2   35.55   12.43   0
  14  12  -2   32.73   17.13   0
  14  12   2   16.15   11.14   0
  14 -12  -2   50.85   11.93   0
  14  12  -2   29.00   11.12   0
  14 -12   2   23.04   11.69   0
  14  12   2    5.38    8.66   0
  14 -12  -2   36.44   21.69   0
 -14 -12   2   14.67   10.86   0
  14 -12   2   21.22   11.52   0
 -14 -12   2   12.85   13.97   0
 -14  12   2   26.35   11.86   0
 -14 -12  -2   44.08    8.61   0
 -14  12  -2   25.41    9.59   0
  14 -12  -2   44.84   19.86   0
  16 -12   2   51.50   10.47   0
  16 -12  -2   42.09   24.79   0
  16  12  -2   40.65    8.64   0
 -16  12   2   34.17   11.14   0
 -16 -12  -2   45.65   11.39   0
  16  12  -2   35.87   15.42   0
  16  12   2   36.70   10.49   0
  16 -12  -2   29.60   10.99   0
  16  12   2   51.97    8.48   0
 -16 -12   2   44.34   10.14   0
  16 -12  -2   46.25   21.32   0
 -16 -12   2   39.11   13.20   0
 -16  12  -2   28.89   10.78   0
  16 -12   2   30.71   10.50   0
 -16 -12  -2   38.77    8.44   0
  16 -12   2   46.12   10.76   0
 -18 -12  -2  396.58   11.04   0
 -18  12   2  388.31   11.77   0
 -18 -12  -2  344.72   12.15   0
  18  12  -2  313.89   16.97   0
  18 -12   2  380.92   11.90   0
  18 -12  -2  380.71    9.85   0
  18  12   2  403.29   11.47   0
  18  12  -2  409.53    9.70   0
 -18 -12   2  398.53   10.84   0
  18  12   2  428.43   11.86   0
 -18  12  -2  385.90   11.89   0
  18 -12   2  385.88   11.36   0
  18 -12   2  362.18   11.81   0
 -18 -12   2  424.06   15.96   0
  20 -12   2   26.62   10.12   0
 -20 -12  -2   18.61    9.88   0
  20  12   2   24.45    9.87   0
  20  12  -2   45.07    9.76   0
 -20  12   2   13.61    8.30   0
  20  12  -2   24.27   17.89   0
 -20 -12  -2   23.84   10.80   0
  20 -12  -2   28.73   10.43   0
  20  12   2   27.61    9.93   0
 -20 -12   2    1.20    7.94   0
  20 -12   2   20.51    7.87   0
 -20  12  -2   14.48    8.72   0
  20 -12   2   32.42   10.00   0
  22  12  -2    0.73   12.94   0
  22  12  -2   77.11    8.22   0
 -22  12   2   77.53    9.05   0
  22  12  -2   -2.32   14.45   0
 -22 -12  -2   79.79   11.53   0
  22  12   2   91.34   10.57   0
  22  12   2   74.57   10.49   0
  22 -12  -2   72.10   10.77   0
  22 -12   2   84.95   10.97   0
  22 -12   2   86.32    8.86   0
  22 -12   2   67.37   10.46   0
 -22  12  -2   76.11   10.61   0
 -22 -12   2   97.99    8.19   0
   0 -14   2 4932.90   20.64   0
   0 -14   2 4800.08   23.70   0
   0  14  -2 5304.01   24.68   0
   0  14   2 4757.22   23.21   0
   0 -14  -2 5260.08   23.83   0
  -2 -14   2 2217.92   17.71   0
   2  14  -2 2382.79   20.24   0
   2 -14   2 2207.49   18.57   0
  -2 -14   2 2206.35   19.93   0
  -2  14  -2 2235.63   16.44   0
  -2  14  -2 2236.98   17.71   0
   2 -14   2 2213.46   16.11   0
  -2  14   2 2245.45   21.01   0
   2 -14  -2 2366.03   37.67   0
   2  14   2 2170.66   15.80   0
  -2 -14   2 2117.16   17.20   0
   2 -14  -2 2347.46   19.43   0
  -2 -14  -2 2276.52   17.47   0
  -2  14   2 2330.16   37.51   0
   4 -14  -2  439.50   16.04   0
   4  14   2  323.48   21.48   0
   4 -14   2  317.14   11.69   0
  -4  14  -2  428.84   11.68   0
   4 -14   2  312.39   14.21   0
  -4 -14  -2  441.18   25.89   0
  -4  14  -2  438.38   14.20   0
  -4 -14   2  322.70   16.69   0
   4  14  -2  439.65   15.56   0
   4 -14  -2  448.17   18.73   0
   4  14   2  337.78   13.18   0
  -4  14   2  326.37   18.78   0
  -4 -14  -2  428.45   11.37   0
  -4 -14   2  330.36   12.85   0
  -4  14   2  325.00   14.59   0
   6  14  -2  239.70   14.24   0
  -6 -14   2  254.04   10.03   0
  -6  14  -2  257.58   12.93   0
  -6  14   2  243.86   15.81   0
   6  14   2  252.14   16.56   0
  -6  14   2  257.74   16.15   0
   6  14  -2  285.20   12.71   0
  -6 -14  -2  242.29   18.87   0
   6  14   2  250.28   12.44   0
   6 -14  -2  258.35   15.25   0
  -6  14  -2  252.49   11.19   0
   6 -14   2  268.92   11.42   0
  -6 -14  -2  250.73   12.44   0
   6 -14  -2  260.60   15.29   0
   6 -14   2  270.04   13.03   0
  -6 -14   2  250.34   15.64   0
  -8 -14  -2 2102.15   21.74   0
   8 -14   2 2083.34   15.02   0
  -8 -14   2 2156.85   20.39   0
  -8  14   2 2068.22   18.91   0
  -8 -14   2 2100.76   14.57   0
  -8  14   2 2025.83   22.24   0
   8  14   2 2120.76   20.24   0
  -8  14  -2 2051.05   17.50   0
  -8  14  -2 2086.41   16.41   0
   8 -14   2 2052.88   17.60   0
   8 -14  -2 2122.25   24.28   0
   8  14  -2 2147.71   16.61   0
   8  14   2 2173.25   16.81   0
   8 -14  -2 2137.30   20.18   0
   8  14  -2 2191.96   20.79   0
  -8 -14  -2 2142.06   16.53   0
 -10  14  -2  163.22   12.40   0
 -10 -14  -2  175.18   15.97   0
  10 -14  -2  168.80   17.83   0
 -10  14  -2  148.62   13.67   0
  10  14   2  161.05   14.28   0
  10  14  -2  181.08   17.20   0
 -10  14   2  164.24   13.67   0
  10 -14   2  186.09   13.55   0
 -10 -14   2  171.00   14.84   0
  10  14   2  177.32   12.96   0
  10 -14  -2  161.94   13.44   0
  10  14  -2  186.56   13.06   0
 -10 -14  -2  176.27    9.79   0
 -10  14   2  158.68   17.12   0
 -10 -14   2  192.50   12.61   0
  10 -14   2  165.61   12.77   0
 -12 -14  -2  115.45   16.07   0
  12 -14   2  168.01   12.91   0
 -12  14   2  162.93   18.05   0
 -12  14  -2  114.44   10.67   0
  12  14  -2  138.30   16.75   0
  12 -14   2  169.56   12.99   0
 -12  14   2  150.18   13.57   0
  12  14   2  140.27   12.95   0
  12  14  -2  133.86   10.01   0
 -12 -14   2  170.51   11.83   0
  12 -14  -2  117.30   19.68   0
  12 -14  -2  133.44   13.15   0
  12  14   2  147.97   11.94   0
 -12 -14   2  179.30   13.20   0
 -12 -14  -2  134.78    9.42   0
  14 -14   2   82.35   11.03   0
  14 -14   2   66.61   11.47   0
  14 -14   2   75.83   11.70   0
 -14 -14  -2   76.44   12.10   0
  14  14  -2   85.27   10.93   0
  14  14   2  115.39   10.71   0
  14 -14  -2   71.31   18.68   0
  14 -14  -2   84.07   11.65   0
  14  14   2   88.92   10.88   0
 -14 -14   2   84.68   10.73   0
 -14 -14   2   87.59   13.61   0
 -14  14   2   74.99   11.21   0
 -14 -14  -2   89.82   10.61   0
  14  14  -2   83.42   16.74   0
 -14  14  -2   76.53   12.12   0
 -16  14  -2  295.23    9.69   0
  16 -14   2  256.26    9.75   0
 -16  14   2  240.58   11.69   0
  16 -14   2  258.66   11.61   0
  16  14  -2  272.80   15.13   0
  16  14  -2  304.98   10.89   0
  16  14   2  257.91   11.37   0
  16 -14  -2  264.07   21.22   0
  16 -14  -2  279.54   11.58   0
  16  14   2  269.93   10.98   0
 -16 -14   2  263.96    8.51   0
 -16 -14  -2  249.46   12.38   0
 -16 -14   2  274.02   14.32   0
  16 -14  -2  289.86   18.98   0
 -16 -14  -2  312.57   10.88   0
  16 -14   2  268.92   11.31   0
  18 -14   2   -3.42   10.59   0
  18  14  -2   20.77    9.76   0
 -18 -14  -2   21.75   10.92   0
  18  14  -2    9.70   15.32   0
 -18  14   2    4.29   10.38   0
  18  14   2   -3.86    9.91   0
  18 -14  -2    2.29   22.74   0
  18  14   2   14.20   10.20   0
 -18 -14   2   16.20    8.06   0
  18 -14  -2   14.17   19.24   0
  18 -14  -2   -4.79   10.44   0
 -18 -14   2    6.17   12.48   0
  18 -14   2   -4.95    8.57   0
  18 -14   2   -0.55    8.37   0
 -18  14  -2   22.51   10.35   0
 -18 -14  -2   12.38    9.79   0
 -20 -14  -2   63.22    9.89   0
 -20 -14   2   48.31   14.01   0
  20  14  -2   55.24    7.94   0
  20  14  -2   38.74   17.04   0
 -20 -14  -2   56.75   10.98   0
 -20  14   2   27.93    8.56   0
  20  14   2   32.83    9.96   0
  20 -14  -2   45.92   10.57   0
  20  14   2   47.61    9.90   0
  20 -14   2   25.28   10.30   0
 -20 -14   2   48.27    9.68   0
  20 -14   2   17.74    9.99   0
  20 -14   2   47.67    9.89   0
 -20  14  -2   53.89   10.28   0
 -22 -14  -2   -3.33    9.70   0
  22  14  -2    0.54   12.11   0
  22  14   2   14.00    9.97   0
  22  14  -2   17.98    8.04   0
  22  14  -2    3.83   13.88   0
 -22 -14  -2    5.24   10.78   0
 -22  14   2    3.43   10.05   0
  22 -14   2    8.02   10.44   0
  22 -14  -2   -0.58   10.29   0
  22  14   2   -1.82   10.29   0
  22 -14   2  -15.21    9.67   0
  22 -14   2    2.42   10.04   0
 -22 -14   2    7.45    9.81   0
 -22  14  -2   -0.08   10.15   0
   0 -16   2   -1.04   10.45   0
   0  16   2    1.51   13.41   0
   0 -16   2    0.29   13.54   0
   0 -16  -2    2.60   13.11   0
   0  16  -2    3.59   13.41   0
  -2 -16   2 1920.00   18.49   0
  -2 -16   2 1852.51   15.78   0
  -2  16  -2 2114.66   18.05   0
   2  16  -2 2146.94   19.34   0
  -2  16   2 1897.26   20.37   0
   2 -16   2 1906.74   16.83   0
   2  16   2 1890.05   16.99   0
   2 -16  -2 2137.99   18.79   0
  -2 -16  -2 2129.70   17.48   0
   2 -16  -2 2129.58   34.97   0
  -2  16  -2 2059.41   15.01   0
  -2  16   2 1968.41   33.81   0
   2 -16   2 1906.69   15.74   0
  -2 -16   2 1909.81   14.63   0
  -4  16   2  574.44   21.82   0
  -4  16   2  541.11   14.62   0
  -4  16  -2  551.88   11.66   0
  -4 -16   2  534.31   12.70   0
   4  16   2  536.66   23.54   0
   4  16   2  566.02   11.60   0
   4 -16  -2  549.25   16.32   0
  -4 -16   2  571.02   15.70   0
  -4 -16  -2  563.13   11.47   0
   4 -16  -2  534.17   19.64   0
  -4 -16   2  589.87   11.22   0
   4 -16   2  542.13   11.99   0
   4  16  -2  573.46   16.01   0
  -4  16  -2  524.68   14.01   0
  -4 -16  -2  539.35   26.01   0
   4 -16   2  560.76   14.14   0
  -6 -16  -2  378.96   20.12   0
   6 -16   2  350.86   11.68   0
   6  16  -2  352.19   15.58   0
   6  16   2  349.20   17.69   0
  -6 -16   2  365.31   10.48   0
  -6 -16   2  355.14   16.89   0
  -6  16   2  339.19   15.67   0
   6  16   2  359.55   10.73   0
   6 -16  -2  373.43   13.81   0
  -6  16   2  362.15   16.44   0
   6 -16  -2  383.99   16.37   0
   6  16  -2  374.79   12.96   0
  -6  16  -2  385.20   13.35   0
  -6 -16  -2  384.73   12.66   0
   6 -16   2  347.92   11.43   0
  -6  16  -2  388.29   13.72   0
   8 -16   2  372.81   13.80   0
   8  16  -2  401.83   15.50   0
  -8  16  -2  384.60   13.21   0
  -8 -16  -2  391.99   13.36   0
   8  16  -2  396.88   11.29   0
  -8 -16   2  375.38   13.67   0
  -8 -16  -2  389.49   16.65   0
  -8  16   2  356.65   16.12   0
   8 -16  -2  396.57   18.20   0
   8  16   2  365.38   16.81   0
  -8 -16   2  378.20   13.28   0
  -8  16   2  395.02   16.37   0
  -8  16  -2  358.75   11.43   0
   8 -16   2  350.35   14.65   0
   8  16   2  389.32   11.13   0
   8 -16  -2  389.25   14.26   0
 -10  16  -2   56.72    9.87   0
  10  16  -2   79.57   12.16   0
  10 -16   2   35.02   12.41   0
 -10  16   2   35.07   15.85   0
  10  16  -2   60.11   16.85   0
  10 -16   2   32.58   10.58   0
  10  16   2   42.62   13.52   0
 -10  16   2   34.51   13.13   0
 -10 -16   2   34.74    9.81   0
 -10 -16   2   49.06   12.34   0
  10  16   2   62.24   11.92   0
 -10 -16  -2   73.37   16.23   0
 -10  16  -2   66.56   13.13   0
  10 -16  -2   57.83   15.58   0
  10 -16  -2   69.71   16.86   0
 -10 -16  -2   74.79    9.43   0
 -12  16  -2  227.34    9.29   0
 -12 -16  -2  232.00   13.78   0
 -12  16  -2  206.88   12.78   0
  12 -16   2  215.95   10.50   0
  12  16  -2  239.00   16.08   0
 -12  16   2  228.61   13.25   0
  12  16   2  250.17   13.91   0
  12 -16  -2  216.49   18.03   0
 -12 -16   2  218.10    9.78   0
  12  16   2  236.20    9.66   0
 -12 -16   2  238.14   13.54   0
  12 -16  -2  235.94   12.91   0
  12 -16   2  237.78   12.72   0
  12  16  -2  222.99   12.00   0
 -12 -16  -2  249.92   11.13   0
 -12  16   2  238.79   16.71   0
  14 -16  -2  501.08   12.78   0
  14  16  -2  522.83   10.04   0
  14 -16   2  412.31   10.30   0
  14 -16   2  465.57   11.73   0
 -14  16   2  405.59   16.85   0
 -14 -16  -2  453.92   13.18   0
  14  16  -2  448.54   17.90   0
 -14  16   2  399.72   12.28   0
 -14  16  -2  449.67   10.48   0
  14  16   2  467.00   13.27   0
  14 -16  -2  404.79   18.94   0
  14  16   2  429.48   11.75   0
 -14 -16   2  437.49    9.68   0
 -14 -16   2  438.97   13.39   0
  14 -16   2  386.76   10.20   0
 -14 -16  -2  483.01   11.42   0
  16 -16   2   76.13   10.66   0
 -16  16  -2   83.70   10.78   0
  16  16  -2   71.51   15.49   0
  16 -16   2   71.17   10.69   0
  16 -16   2   78.78   10.94   0
 -16 -16  -2   69.97   11.37   0
  16 -16  -2   60.63   18.69   0
  16 -16  -2   94.46   15.98   0
  16  16   2  108.96   11.79   0
  16  16   2   99.73   10.48   0
  16 -16  -2   88.56   11.04   0
  16  16  -2   97.23    8.68   0
 -16 -16   2   78.96   10.20   0
 -16 -16   2   91.89   13.15   0
 -16 -16  -2   90.48   10.11   0
 -16  16   2  103.51   11.06   0
  18 -16   2   16.05   10.12   0
 -18  16  -2   32.73    8.30   0
  18 -16   2   22.91   10.23   0
 -18 -16  -2   27.06   11.26   0
  18  16  -2   40.28   15.13   0
 -18  16   2   30.49    8.84   0
  18  16   2   26.82   10.25   0
  18 -16  -2   30.91   19.93   0
  18 -16  -2   14.57   10.73   0
  18  16   2   27.44   10.26   0
 -18 -16   2   38.41    9.91   0
  18  16  -2   38.42    8.24   0
  18 -16  -2   31.19   17.07   0
 -18 -16   2   35.69   12.78   0
 -18 -16  -2   45.13    9.83   0
  18 -16   2   35.93    9.90   0
 -20 -16  -2    8.01    7.93   0
 -20  16  -2   18.04    9.98   0
  20  16  -2    4.59   16.49   0
  20  16   2   -1.91    9.99   0
 -20  16   2   24.49   10.01   0
  20 -16  -2   -4.61   20.83   0
  20  16   2   -2.96   10.08   0
  20 -16   2    3.57    8.38   0
  20 -16  -2    6.38   19.78   0
 -20 -16   2    2.67    7.75   0
 -20 -16  -2   15.37   10.95   0
  20 -16   2   -1.79    9.46   0
  20 -16   2    5.73    7.96   0
  20 -16  -2    3.28    8.52   0
  20  16  -2  -14.04    9.52   0
 -20 -16   2    1.07   12.93   0
 -22 -16  -2   91.32   10.19   0
 -22  16  -2  105.52   10.20   0
  22  16   2   72.86   10.66   0
  22 -16   2   56.51   10.81   0
  22  16  -2   81.58    8.40   0
  22  16  -2   -0.45   14.29   0
 -22 -16  -2   59.00    9.30   0
 -22  16   2   51.68   10.46   0
  22 -16  -2   91.33   10.82   0
  22  16   2   91.01   10.54   0
  22 -16   2   75.78   10.05   0
  22 -16   2   97.24   10.31   0
 -22 -16   2   68.83    9.95   0
   0  18  -2  841.36   15.45   0
   0  18   2  773.67   14.88   0
   0 -18  -2  807.68   14.67   0
   0 -18   2  773.70   12.27   0
   0 -18   2  764.02   13.22   0
  -2 -18   2  130.35   12.12   0
   2 -18   2  144.83   11.06   0
  -2 -18   2  128.85   13.97   0
  -2  18   2  139.90   14.17   0
   2 -18   2  126.98   12.78   0
   2 -18  -2  139.85   14.03   0
  -2  18  -2  135.88   11.16   0
  -2 -18  -2  148.66   12.64   0
   2  18   2  130.77   10.44   0
  -2 -18   2  137.98   12.37   0
   2  18  -2  147.15   14.00   0
   2 -18  -2  131.45   24.78   0
  -2  18   2  135.71   22.22   0
  -2  18  -2  136.01   12.24   0
  -4 -18  -2  381.64   25.19   0
   4 -18   2  391.75   13.64   0
  -4 -18   2  367.56   10.41   0
   4  18  -2  398.45   16.10   0
   4 -18   2  368.55   11.62   0
  -4 -18   2  390.29   12.87   0
  -4 -18  -2  401.64   21.50   0
  -4  18   2  390.58   19.88   0
  -4  18  -2  386.60   11.16   0
  -4  18   2  356.67   15.05   0
  -4 -18   2  361.70   14.85   0
   4  18   2  369.07   13.13   0
  -4  18  -2  393.54   13.81   0
  -4 -18  -2  394.73   13.02   0
   4 -18  -2  393.48   14.22   0
   4 -18  -2  391.88   21.29   0
  -6 -18  -2  292.50   20.85   0
   6 -18   2  255.72   12.09   0
   6  18   2  274.69   17.05   0
  -6 -18   2  269.80   10.60   0
  -6  18  -2  262.35   14.55   0
  -6  18   2  282.86   16.09   0
  -6  18  -2  286.38   13.71   0
  -6 -18   2  275.39   14.12   0
   6  18   2  281.85   10.92   0
   6 -18  -2  291.25   15.71   0
  -6 -18  -2  296.59   13.60   0
   6  18  -2  287.93   15.16   0
   6 -18  -2  292.49   15.96   0
   6 -18   2  277.24   14.69   0
  -6  18   2  278.41   16.45   0
   8  18  -2 1054.66   17.45   0
  -8 -18  -2 1028.95   19.45   0
  -8 -18   2  900.15   12.00   0
  -8  18  -2 1005.90   12.60   0
  -8  18   2  854.87   17.90   0
   8  18  -2 1053.18   12.44   0
   8  18   2  918.49   18.41   0
  -8 -18   2  886.87   15.36   0
   8 -18  -2 1012.48   18.75   0
   8  18   2  893.55   12.39   0
   8 -18   2  856.65   15.16   0
  -8  18   2  912.60   18.66   0
  -8  18  -2 1026.71   15.26   0
   8 -18  -2 1028.31   18.61   0
  -8 -18  -2 1012.14   12.60   0
   8 -18   2  885.36   15.20   0
 -10  18  -2   56.72   10.75   0
  10  18  -2   46.72    9.87   0
 -10  18  -2   67.43   11.54   0
  10 -18   2   58.89   12.40   0
  10  18  -2   50.87   14.48   0
  10  18   2   53.45   14.17   0
  10 -18   2   37.69   11.10   0
 -10 -18   2   44.21   11.86   0
 -10 -18  -2   55.18   15.24   0
  10 -18  -2   60.86   15.43   0
 -10 -18   2   48.19   12.62   0
 -10  18   2   32.81   16.02   0
  10  18   2   71.78   11.66   0
 -10  18   2   50.20   14.42   0
  10 -18  -2   57.63   13.38   0
 -10 -18  -2   60.04   11.21   0
  12  18  -2  300.12   15.93   0
 -12  18  -2  305.48   11.87   0
 -12  18   2  242.94   16.00   0
  12 -18   2  241.14   12.65   0
 -12  18  -2  253.79   12.60   0
 -12 -18   2  275.37   11.29   0
  12  18   2  242.25   11.68   0
  12  18  -2  317.38   11.82   0
 -12  18   2  225.66   12.61   0
  12  18   2  248.11   11.39   0
 -12 -18   2  251.39   13.42   0
 -12 -18  -2  286.55   13.19   0
  12 -18  -2  283.13   17.14   0
  12 -18  -2  288.27   12.73   0
  12 -18   2  238.26   11.73   0
 -12 -18  -2  294.73    9.40   0
 -14  18   2  144.82   14.14   0
 -14 -18  -2  145.46   12.43   0
  14 -18   2  132.58   11.41   0
  14 -18   2  159.82   11.80   0
 -14  18  -2  148.21   11.90   0
  14  18  -2  152.87   15.21   0
  14  18   2  147.13   12.84   0
 -14  18   2  143.10   11.42   0
  14  18   2  126.28   10.57   0
 -14 -18   2  171.41   10.40   0
  14  18  -2  176.61   10.72   0
  14 -18  -2  148.51   11.56   0
 -14 -18   2  153.59   12.59   0
  14 -18  -2  124.53   15.25   0
 -14 -18  -2  155.69    8.65   0
  16 -18   2  145.84   10.09   0
  16  18  -2  143.14   10.29   0
  16 -18   2  127.03   10.75   0
 -16 -18  -2  112.70   11.79   0
  16  18  -2  108.32   14.22   0
  16  18   2  141.80   10.54   0
  16 -18   2  103.09    8.86   0
 -16  18  -2  128.79   11.08   0
 -16  18   2  158.42   11.00   0
  16  18   2  131.47    8.63   0
  16 -18  -2   99.10   11.01   0
 -16 -18   2  121.98    8.33   0
  16 -18  -2   93.70   16.88   0
 -16 -18   2  149.69   12.18   0
 -16 -18  -2  116.98   10.19   0
  18 -18   2   42.09    8.07   0
  18 -18   2   45.76   10.47   0
  18  18  -2   53.89    9.77   0
  18  18  -2   35.13   13.56   0
 -18 -18  -2   50.29   10.98   0
  18  18   2   38.64   10.32   0
 -18  18   2   56.93   10.41   0
  18 -18  -2   45.33   18.85   0
 -18  18  -2   23.56   10.30   0
  18  18   2   48.39    8.07   0
  18 -18  -2   47.27   10.85   0
 -18 -18   2   57.73    7.90   0
 -18 -18   2   51.68   12.72   0
 -18 -18  -2   73.75    9.74   0
  18 -18  -2   34.63   16.62   0
  18 -18   2   36.09   10.19   0
  20 -18  -2   21.45   10.42   0
  20  18  -2   16.09    9.47   0
 -20 -18  -2   10.01   10.84   0
  20  18   2   37.27    9.94   0
  20  18  -2   34.21   15.19   0
  20 -18  -2    1.66   17.44   0
 -20  18   2   41.27   10.38   0
  20  18   2   20.10    8.21   0
 -20  18  -2   -6.34    9.93   0
 -20 -18   2   33.52    7.54   0
  20 -18  -2    2.14   16.28   0
  20 -18   2   42.29   10.58   0
  20 -18   2   18.34    8.00   0
 -20 -18   2   33.00   12.86   0
  20 -18   2   25.00    8.21   0
 -20 -18  -2   47.93    9.47   0
 -22 -18  -2   28.74    8.24   0
 -22 -18   2   14.19   13.17   0
  22 -18   2   30.20   10.64   0
 -22 -18  -2   17.09   11.12   0
  22  18  -2   12.62    9.74   0
  22  18  -2    1.80   13.43   0
  22  18   2   25.80   10.22   0
  22 -18  -2   23.14    8.57   0
 -22  18   2   27.51   10.73   0
  22  18   2   15.32   10.54   0
 -22  18  -2    4.89   10.32   0
 -22 -18   2    1.34    9.70   0
  22 -18   2   13.60    8.20   0
  22 -18   2    9.09   10.09   0
   0 -20   2    2.89   11.99   0
   0  20  -2   -5.03   10.73   0
   0 -20  -2    1.59   29.98   0
   0 -20   2   -5.22   10.58   0
   0 -20  -2    6.81   26.27   0
   0  20   2   32.41   13.19   0
   0 -20  -2    3.32   13.17   0
   0 -20   2   14.19   12.67   0
   2  20  -2  615.37   15.13   0
   2 -20  -2  607.49   26.43   0
  -2 -20   2  552.28   12.47   0
  -2 -20   2  517.13   13.09   0
  -2  20  -2  606.04   13.67   0
   2 -20   2  548.54   14.51   0
  -2  20   2  519.80   14.36   0
   2 -20   2  568.23   14.00   0
   2  20   2  565.25   13.79   0
  -2 -20   2  560.85   13.67   0
   2 -20  -2  622.84   14.93   0
  -2 -20  -2  619.28   13.54   0
  -2 -20  -2  587.91   30.78   0
  -2 -20  -2  631.32   31.66   0
  -2  20  -2  597.11   12.46   0
  -4  20  -2   64.64   13.94   0
  -4 -20   2   73.46   12.42   0
   4 -20   2   82.70   13.92   0
   4 -20   2   64.96   13.57   0
  -4 -20  -2   62.39   21.01   0
  -4  20   2   62.61   14.09   0
  -4 -20   2   86.74   14.26   0
   4  20   2   63.29   12.52   0
   4 -20  -2   72.12   13.78   0
  -4 -20  -2  103.29   10.28   0
  -4  20   2   82.19   19.61   0
  -4 -20   2   77.67   12.67   0
   4  20  -2   88.63   14.83   0
  -4  20  -2   78.72   10.47   0
  -4 -20  -2   80.08   21.77   0
   4 -20  -2   86.58   20.07   0
  -6  20   2  945.39   15.93   0
  -6  20  -2  998.69   13.07   0
   6  20  -2 1063.74   17.02   0
   6 -20   2  946.19   13.30   0
  -6 -20   2  948.34   13.73   0
  -6  20   2  996.40   21.01   0
  -6  20  -2 1017.21   15.50   0
  -6 -20   2  992.40   15.92   0
   6  20   2  990.05   12.84   0
   6 -20  -2 1074.65   18.46   0
  -6 -20  -2 1085.19   14.79   0
   6 -20  -2 1035.25   21.31   0
   6 -20   2  963.52   15.57   0
   6  20   2  976.78   19.66   0
  -6 -20  -2 1020.33   21.75   0
  -8 -20  -2   30.37   16.94   0
   8  20  -2   33.92   12.31   0
   8  20  -2   42.32   15.76   0
   8  20   2   45.32   15.00   0
   8 -20   2   14.90   12.38   0
  -8  20   2   32.04   13.54   0
   8 -20  -2   30.58   13.96   0
  -8 -20   2   36.09    9.43   0
  -8 -20   2   32.30   11.91   0
   8  20   2   35.11   12.45   0
   8 -20   2   21.95   13.10   0
  -8  20  -2   41.67   10.16   0
  -8 -20  -2   46.54    9.72   0
   8 -20  -2   48.83   15.45   0
  -8  20  -2   40.62   10.21   0
  -8  20   2   36.95   13.34   0
 -10 -20  -2  673.64   15.28   0
 -10 -20   2  757.11   12.53   0
  10  20  -2  710.59   11.54   0
 -10  20  -2  674.11   11.44   0
 -10 -20   2  722.17   14.48   0
  10 -20   2  718.44   13.73   0
  10  20  -2  714.48   17.72   0
 -10  20   2  712.95   16.51   0
  10 -20  -2  654.34   17.09   0
  10  20   2  736.22   11.28   0
 -10  20  -2  669.87   13.80   0
 -10  20   2  746.67   15.16   0
  10 -20  -2  687.30   16.65   0
 -10 -20  -2  697.01   12.65   0
  10  20   2  749.51   15.24   0
  10 -20   2  691.86   12.05   0
 -12  20  -2    8.48   11.08   0
 -12  20  -2   16.28    8.60   0
 -12  20   2    9.22   12.96   0
  12 -20   2   10.81    9.21   0
  12  20  -2   23.80   10.37   0
  12  20  -2   11.37   12.25   0
  12 -20   2   16.99   11.23   0
 -12 -20   2   25.38    8.38   0
  12 -20  -2   20.63   13.85   0
  12  20   2   31.52   10.86   0
 -12 -20   2   -2.84   10.55   0
 -12 -20  -2   12.22   13.17   0
 -12  20   2   14.73   13.35   0
  12 -20  -2   10.75   11.33   0
  12  20   2   19.15   12.06   0
 -12 -20  -2   22.63   10.19   0
 -14  20  -2  170.24    9.25   0
  14 -20   2  193.17   11.95   0
 -14  20   2  191.32   14.16   0
  14  20  -2  148.78   14.85   0
  14  20   2  208.24   12.62   0
 -14 -20  -2  131.46   11.54   0
  14 -20  -2  135.38   16.08   0
  14  20  -2  178.59   10.61   0
  14  20   2  176.59    9.18   0
 -14 -20   2  200.89   10.52   0
 -14  20   2  178.65   11.66   0
  14 -20  -2  184.37   11.46   0
 -14 -20   2  215.70   12.78   0
  14 -20   2  156.03   10.97   0
 -14 -20  -2  167.76    8.52   0
 -16 -20  -2   33.53   11.32   0
  16 -20   2   36.59    8.30   0
  16 -20   2   25.17    8.40   0
  16 -20   2   27.71   10.79   0
  16  20  -2   26.90   13.68   0
  16  20   2   37.62   10.24   0
  16 -20  -2   32.84   16.50   0
  16  20   2   56.09   10.03   0
 -16  20   2   20.77   10.59   0
  16  20  -2   29.37    9.77   0
 -16 -20   2    7.82    9.59   0
  16 -20  -2   31.82   10.61   0
 -16 -20   2   26.95   11.62   0
 -16  20  -2   37.14    8.48   0
 -16 -20  -2   34.22    9.93   0
  18 -20   2  117.11    8.72   0
  18 -20  -2  136.49   15.32   0
  18 -20   2  103.85    8.57   0
  18  20  -2  168.38    8.66   0
 -18  20  -2  131.34   10.59   0
  18  20  -2  120.53   15.32   0
  18  20   2  137.54   10.14   0
  18 -20  -2  141.99   17.20   0
  18  20   2  112.48   10.61   0
 -18  20   2  130.15   10.93   0
  18 -20  -2  137.58   10.94   0
 -18 -20   2  128.58    8.21   0
  18 -20   2  119.41   11.18   0
 -18 -20   2  136.70   12.08   0
 -18 -20  -2  142.88   11.12   0
 -18 -20  -2  161.63   10.15   0
 -20 -20  -2   31.21   11.11   0
 -20  20  -2   28.41   10.14   0
 -20  20   2   38.84   10.44   0
  20  20  -2   32.87   15.64   0
  20  20  -2   53.98    8.07   0
  20 -20  -2   -0.38   15.63   0
  20  20   2   61.22    8.49   0
  20 -20  -2   15.51   10.22   0
  20 -20   2   54.51   10.50   0
 -20 -20   2   28.30    9.56   0
  20 -20  -2    2.10   14.55   0
 -20 -20   2   56.98   13.14   0
  20  20   2   49.20    9.97   0
 -20 -20  -2   30.55    9.83   0
  20 -20   2   34.44    9.87   0
  20 -20   2   24.29   10.07   0
   0  22  -2 2031.38   17.58   0
   0 -22  -2 2047.59   32.39   0
   0 -22   2 2126.11   15.97   0
   0 -22  -2 2017.34   34.42   0
   0  22   2 2094.63   17.26   0
   0 -22   2 2058.99   16.33   0
   0 -22  -2 2052.04   15.42   0
   0 -22   2 2158.29   16.77   0
  -2 -22   2  195.74   13.03   0
  -2 -22  -2  204.21   24.45   0
  -2  22   2  196.06   14.05   0
  -2 -22   2  190.11   10.21   0
   2 -22  -2  192.74   21.99   0
  -2  22  -2  186.46   13.91   0
   2  22  -2  178.95   11.63   0
   2 -22   2  186.36   13.78   0
  -2 -22   2  185.86   14.24   0
   2 -22   2  178.58   10.79   0
   2  22   2  171.75   13.27   0
  -2  22  -2  191.00   10.48   0
   2 -22  -2  197.31   13.75   0
  -2 -22  -2  213.42   24.70   0
  -2 -22  -2  208.00   11.20   0
  -4  22  -2  980.17   14.81   0
  -4 -22   2 1021.97   13.80   0
  -4  22  -2 1034.01   15.84   0
   4 -22   2 1040.69   15.69   0
  -4 -22   2 1033.23   14.30   0
  -4  22   2  989.22   15.87   0
  -4 -22   2 1029.15   16.19   0
   4  22   2  991.91   12.86   0
  -4 -22  -2 1019.96   23.18   0
  -4  22   2 1062.80   22.12   0
   4 -22  -2 1080.43   16.33   0
   4  22  -2 1035.28   16.63   0
  -4 -22  -2 1030.65   14.44   0
   4 -22   2 1013.11   15.22   0
  -4 -22  -2 1042.87   24.39   0
   4 -22  -2 1015.93   21.40   0
  -6 -22   2   75.00    9.66   0
  -6 -22   2   76.03   11.60   0
  -6  22   2   75.02   16.79   0
   6 -22   2   82.58   13.28   0
  -6  22   2   64.64   12.88   0
  -6 -22   2   80.28   12.24   0
  -6  22  -2   72.11   13.06   0
   6  22   2   90.21   12.66   0
   6 -22  -2   71.17   13.38   0
   6  22  -2   73.71   14.23   0
  -6 -22  -2   92.24   12.29   0
  -6  22  -2   68.41   10.10   0
   6 -22   2  106.93   13.26   0
  -6 -22  -2   72.49   18.78   0
   6 -22  -2   71.54   15.14   0
  -8  22  -2  412.04   13.09   0
  -8  22   2  393.07   15.80   0
  -8  22   2  364.87   14.12   0
  -8  22  -2  436.44   10.72   0
   8  22   2  390.98   15.79   0
   8  22  -2  439.81   15.10   0
  -8 -22   2  392.10   12.02   0
  -8 -22   2  408.39   15.34   0
   8  22   2  404.34   13.00   0
   8 -22  -2  415.80   16.97   0
   8 -22   2  357.64   11.26   0
  -8 -22  -2  428.86   10.83   0
   8 -22   2  375.00   11.43   0
   8 -22  -2  444.60   16.35   0
  -8 -22  -2  444.36   18.59   0
 -10 -22  -2   21.50   13.87   0
 -10  22  -2   17.27    9.38   0
  10  22  -2   18.89   12.85   0
 -10  22   2   29.43   13.70   0
  10  22   2    8.80   12.35   0
  10 -22   2    6.42   11.15   0
 -10 -22   2   29.87   10.96   0
  10 -22   2   18.52    9.81   0
  10 -22  -2   12.30   14.48   0
  10  22   2    6.25   11.30   0
 -10 -22   2   31.63   12.80   0
 -10  22  -2   28.92   11.70   0
 -10 -22  -2   21.68   11.18   0
  10 -22  -2   31.15   13.86   0
  10  22  -2   18.31   11.13   0
 -10  22   2   22.86   13.98   0
 -12 -22  -2  446.39   14.96   0
  12 -22   2  452.84   11.75   0
  12  22  -2  479.29   15.71   0
 -12  22  -2  466.47   10.23   0
  12 -22   2  424.44   11.96   0
 -12 -22   2  485.34    9.64   0
 -12  22  -2  447.43    9.99   0
  12  22  -2  467.62    9.85   0
  12 -22  -2  420.20   16.00   0
  12  22   2  463.67   11.59   0
 -12 -22   2  483.72   12.17   0
  12  22   2  499.63   13.55   0
 -12  22   2  451.59   12.54   0
  12 -22  -2  455.29   14.45   0
 -12 -22  -2  477.55   10.99   0
 -12  22   2  466.46   14.28   0
 -14  22   2   10.94   11.81   0
  14  22  -2   10.77    8.20   0
  14  22   2    7.42   12.17   0
  14 -22   2   40.10   10.37   0
 -14  22  -2   18.53    8.30   0
 -14 -22  -2   19.73   12.97   0
  14  22  -2    6.69   11.97   0
 -14  22  -2   17.61   10.61   0
  14 -22  -2   24.83   13.18   0
  14  22   2   14.81    8.23   0
 -14 -22   2    0.25    9.80   0
 -14 -22   2    0.18    9.96   0
  14 -22  -2   21.06   11.05   0
 -14  22   2    0.85   10.78   0
 -14 -22  -2   -3.23    7.98   0
  14 -22   2   35.00   10.83   0
  16  22  -2  311.46    8.98   0
 -16  22   2  246.18   14.26   0
  16 -22   2  233.18   11.41   0
  16  22   2  276.04   11.20   0
  16  22  -2  245.88   12.85   0
 -16  22  -2  241.41   10.98   0
 -16 -22  -2  266.63   13.57   0
  16 -22  -2  237.24   16.11   0
  16  22   2  244.76   11.13   0
 -16 -22   2  247.11   10.33   0
  16 -22  -2  261.68   11.54   0
 -16  22   2  238.50   11.59   0
 -16 -22   2  294.78   12.19   0
 -16 -22  -2  254.61   10.60   0
  16 -22   2  231.96    8.99   0
  18 -22   2   30.67    7.90   0
  18 -22  -2   25.14   14.18   0
  18 -22   2   35.81    7.96   0
  18  22  -2   37.47    9.91   0
 -18 -22  -2   19.42   10.87   0
  18 -22   2   17.61   10.34   0
 -18  22  -2   40.19   10.30   0
  18  22   2   11.85    9.66   0
  18  22  -2   21.85   13.26   0
  18 -22  -2   19.32   15.04   0
  18  22   2   32.35   10.08   0
  18 -22  -2   39.31   10.55   0
 -18  22   2   32.48   10.42   0
 -18 -22   2   16.36    8.04   0
 -18 -22   2   21.74   11.19   0
 -18 -22  -2   43.16    9.50   0
 -20 -22  -2   73.90   11.32   0
  20 -22   2   50.34   10.73   0
  20  22  -2   75.09   10.20   0
  20  22   2   56.26   10.17   0
  20  22  -2   39.59   13.93   0
  20 -22  -2    4.08   14.65   0
  20  22   2   72.49   10.89   0
  20 -22  -2   38.97   11.10   0
 -20  22   2   63.80   10.96   0
 -20  22  -2   55.47    8.44   0
 -20 -22   2   51.63   10.16   0
 -20 -22   2   69.94   11.85   0
  20 -22  -2    3.06   12.47   0
 -20 -22  -2   46.94    8.47   0
  20 -22   2   83.15   10.22   0
  20 -22   2   12.21   10.05   0
   0 -24   2   26.33   13.40   0
   0  24  -2   14.99   10.91   0
   0  24   2  -23.72   13.38   0
   0 -24  -2   -0.58   21.31   0
   0 -24  -2   11.40   12.98   0
   0 -24   2    0.38   12.61   0
   0 -24   2   -6.40   11.55   0
   0 -24  -2    1.70   20.36   0
  -2 -24  -2  640.88   24.18   0
  -2 -24   2  632.53   11.61   0
   2 -24  -2  608.87   23.26   0
   2  24  -2  646.72   15.26   0
  -2 -24   2  614.86   12.91   0
   2 -24   2  625.03   14.54   0
  -2  24   2  605.24   14.63   0
  -2 -24  -2  655.90   23.77   0
   2 -24  -2  646.26   14.78   0
  -2 -24   2  649.12   15.22   0
  -2 -24  -2  671.38   12.63   0
   2 -24  -2  609.03   19.76   0
  -2  24  -2  610.94   13.24   0
  -2  24  -2  614.57   14.55   0
   2  24   2  642.52   15.16   0
   2 -24   2  635.70   13.67   0
   4 -24  -2  225.78   18.23   0
   4 -24   2  221.57   13.17   0
  -4 -24  -2  240.41   20.02   0
  -4 -24   2  216.45   11.53   0
   4 -24   2  233.77   13.75   0
  -4  24  -2  236.13   12.11   0
  -4  24   2  198.39   12.98   0
  -4 -24   2  224.67   14.17   0
   4 -24  -2  246.52   13.60   0
  -4 -24   2  228.61   11.97   0
  -4 -24  -2  260.48   10.40   0
   4  24   2  214.38   12.40   0
  -4  24   2  219.30   18.31   0
  -4 -24  -2  235.14   19.27   0
   4  24  -2  221.90   14.58   0
  -4  24  -2  234.66   13.67   0
  -6  24  -2  479.06   13.69   0
  -6 -24   2  527.61   12.91   0
   6  24  -2  502.21   14.33   0
   6 -24   2  504.61   11.59   0
  -6  24   2  506.13   14.19   0
  -6 -24   2  554.76   13.69   0
   6  24   2  516.87   11.22   0
  -6  24  -2  479.57   11.17   0
   6 -24  -2  542.02   16.49   0
  -6  24   2  541.85   16.44   0
  -6 -24  -2  519.05   12.80   0
  -6 -24   2  524.44   12.34   0
  -6 -24  -2  537.51   19.09   0
   6 -24   2  523.47   13.62   0
   6 -24  -2  494.30   18.01   0
  -6 -24  -2  532.69   17.74   0
  -8  24  -2   43.74   11.27   0
   8  24   2   56.30   14.44   0
  -8  24  -2   38.33   11.30   0
  -8  24   2   63.08   14.91   0
  -8  24   2   52.86   14.23   0
   8 -24   2   52.32   11.88   0
  -8 -24   2   42.59    9.02   0
   8  24  -2   57.78   13.07   0
   8 -24  -2   24.56   14.73   0
  -8 -24   2   33.15   11.44   0
   8  24   2   16.27   11.52   0
   8 -24   2   54.13   11.91   0
  -8 -24  -2   43.31   11.14   0
   8 -24  -2   64.28   14.61   0
  -8 -24  -2   39.14   15.96   0
  10  24   2  738.92   14.80   0
 -10  24   2  709.14   13.41   0
 -10  24   2  695.49   15.10   0
 -10  24  -2  686.15   12.39   0
  10  24  -2  704.46   11.86   0
  10 -24   2  680.79   11.09   0
  10  24  -2  665.18   14.22   0
  10 -24   2  679.04   12.73   0
 -10 -24   2  711.94   10.03   0
  10  24   2  716.72   10.58   0
  10 -24  -2  660.38   14.50   0
 -10 -24   2  704.34   12.70   0
 -10 -24  -2  746.17   12.00   0
  10 -24  -2  647.81   15.31   0
 -10  24  -2  668.25   10.35   0
 -10 -24  -2  682.22   15.84   0
 -12 -24  -2   26.89   11.55   0
 -12  24  -2   15.84   10.57   0
  12  24  -2    7.21    9.88   0
  12 -24   2   19.94    8.52   0
  12 -24   2   29.61   11.02   0
  12  24  -2   11.19   11.65   0
 -12 -24   2    9.57    9.78   0
  12 -24  -2   21.83   13.87   0
  12  24   2   17.52   10.30   0
 -12  24   2    5.71   12.83   0
  12  24   2    9.51   12.38   0
 -12 -24   2   30.51   10.33   0
 -12  24  -2   -4.81   10.27   0
  12 -24  -2   11.71   10.87   0
 -12 -24  -2   11.65    8.28   0
 -12  24   2    5.13   10.81   0
 -14 -24  -2  734.63   13.86   0
  14 -24   2  718.60   10.99   0
  14  24   2  780.64   14.32   0
  14 -24   2  709.95   12.30   0
  14  24  -2  802.01   12.13   0
 -14  24  -2  709.46   12.12   0
  14 -24  -2  643.12   17.49   0
  14  24   2  790.28   12.52   0
 -14 -24   2  797.19   12.04   0
 -14  24   2  741.04   16.42   0
 -14 -24   2  819.57   14.10   0
 -14  24  -2  653.54   11.92   0
  14 -24  -2  663.39   13.40   0
 -14 -24  -2  736.17   12.04   0
 -14  24   2  740.93   15.02   0
  14  24  -2  710.77   16.02   0
  16 -24   2    7.42    8.00   0
 -16 -24  -2   19.70   10.98   0
  16  24   2   -1.72   10.23   0
  16  24   2    1.39    9.92   0
  16 -24   2    8.69   10.43   0
 -16  24  -2   -2.02    9.94   0
 -16  24   2   12.06   11.53   0
  16 -24  -2    0.47   14.57   0
  16 -24  -2   11.17   10.62   0
 -16 -24   2   14.92   11.01   0
 -16 -24   2   -3.16    9.66   0
  16  24  -2    5.16   11.75   0
 -16  24   2    6.73   10.54   0
 -16 -24  -2   25.06    9.60   0
  16  24  -2   12.25    9.63   0
  18 -24   2   39.89    9.80   0
 -18 -24  -2   42.46   10.93   0
  18 -24  -2   45.54   15.95   0
  18 -24   2   46.42   10.67   0
  18  24   2   37.03   10.00   0
 -18  24  -2   29.21    8.26   0
  18  24   2   27.29   10.28   0
  18 -24  -2   39.12   10.57   0
 -18 -24   2   29.64    8.07   0
 -18  24   2   14.07   10.54   0
 -18 -24   2   30.06    9.86   0
  18  24  -2   63.81    9.61   0
  18  24  -2   49.25   13.65   0
 -18 -24  -2   34.56    7.98   0
  18 -24   2   21.28    7.90   0
  20  24  -2   15.05   13.80   0
  20 -24   2   20.74   10.47   0
  20  24  -2   12.74    9.57   0
 -20 -24  -2    6.64   11.06   0
  20  24   2   19.82   11.40   0
 -20  24  -2    1.04    8.14   0
  20  24   2   21.10   10.47   0
  20 -24  -2    7.26   13.71   0
  20 -24  -2   -1.17   10.69   0
 -20 -24   2    9.98   10.06   0
 -20  24   2   10.76   10.68   0
 -20 -24   2   14.45   11.62   0
 -20 -24  -2   19.72    9.74   0
  20 -24  -2    2.62   12.36   0
  20 -24   2   18.74    7.98   0
  20 -24   2    5.01   10.08   0
   0  26  -2  341.03   13.75   0
   0 -26  -2  351.27   12.20   0
   0 -26  -2  343.91   21.74   0
   0 -26   2  398.79   13.71   0
   0  26   2  386.63   14.25   0
   0 -26  -2  323.78   22.82   0
   0 -26   2  390.01   11.13   0
   0 -26   2  362.47   12.21   0
  -2 -26   2  199.52   12.35   0
  -2 -26   2  201.70    9.65   0
   2  26  -2  224.38   11.90   0
   2 -26  -2  215.51   18.24   0
   2 -26   2  227.34   12.59   0
  -2  26  -2  231.84   13.29   0
   2 -26  -2  214.27   20.37   0
   2 -26   2  206.63   12.91   0
  -2  26   2  196.41   11.45   0
   2  26   2  205.79   13.32   0
  -2 -26  -2  238.03   20.87   0
   2 -26  -2  242.97   13.66   0
  -2 -26   2  200.06   11.54   0
  -2 -26  -2  221.46   10.90   0
  -2  26  -2  239.75   10.20   0
  -2 -26  -2  229.14   22.98   0
   4 -26  -2  607.35   19.60   0
  -4  26  -2  647.22   14.03   0
   4 -26   2  681.13   12.02   0
   4 -26  -2  657.29   12.16   0
  -4 -26   2  640.35   10.70   0
   4  26  -2  657.45   15.19   0
   4 -26   2  676.93   14.35   0
  -4  26   2  702.63   18.91   0
  -4  26   2  665.66   14.54   0
  -4 -26   2  687.19   12.36   0
   4  26   2  676.24   13.69   0
  -4 -26  -2  654.64   21.36   0
  -4 -26  -2  632.01   11.23   0
  -4  26  -2  600.78   13.41   0
  -4 -26  -2  635.21   20.74   0
  -4 -26   2  646.77   12.83   0
  -6  26   2  189.87   16.31   0
  -6  26  -2  195.83   10.34   0
   6  26  -2  202.62   14.12   0
  -6  26   2  199.22   12.98   0
   6 -26   2  191.61   10.62   0
  -6 -26  -2  201.86   15.42   0
  -6 -26   2  189.47   12.65   0
   6  26   2  221.70    9.99   0
   6 -26  -2  201.26   12.84   0
  -6 -26  -2  194.83    9.84   0
  -6  26  -2  184.92   10.12   0
  -6 -26  -2  204.38   16.75   0
  -6 -26   2  218.24   11.38   0
  -6 -26   2  212.82   10.79   0
   6 -26   2  206.15   12.54   0
   6 -26  -2  169.92   16.53   0
  -8  26   2  170.69   11.53   0
   8 -26   2  153.57   11.67   0
  -8 -26   2  163.45   10.96   0
   8  26  -2  225.23   12.77   0
  -8  26  -2  207.91    9.69   0
   8 -26   2  180.75   11.77   0
  -8 -26   2  178.85   10.59   0
  -8  26   2  181.08   13.78   0
   8  26   2  157.86   11.70   0
  -8 -26   2  183.98   11.47   0
   8 -26  -2  202.49   13.90   0
  -8 -26  -2  229.66   11.30   0
  -8  26  -2  181.91    9.37   0
  -8 -26  -2  218.70   15.88   0
   8 -26  -2  202.31   14.31   0
 -10  26  -2   32.66   10.50   0
  10  26   2   43.96   12.60   0
 -10  26   2   32.69   11.12   0
 -10  26   2   37.15   12.77   0
  10  26  -2   18.73   12.56   0
  10 -26   2   55.14   10.69   0
 -10 -26   2   29.10    9.71   0
 -10  26  -2   41.07    8.69   0
  10 -26   2   36.92    8.87   0
  10  26   2   41.52    9.01   0
  10 -26  -2   32.32   13.36   0
 -10 -26   2   38.29   10.58   0
 -10 -26  -2   36.78   10.63   0
  10 -26  -2   22.84   11.72   0
 -10 -26  -2   14.41   13.91   0
 -12 -26  -2  330.67   14.50   0
 -12  26   2  309.36   13.63   0
 -12  26   2  326.84   13.54   0
  12  26  -2  326.12   13.55   0
  12 -26   2  292.41   11.28   0
 -12 -26   2  364.34   11.57   0
 -12 -26   2  362.20   10.86   0
  12 -26   2  345.85    9.92   0
  12  26   2  358.71   11.61   0
  12 -26  -2  323.21   14.89   0
 -12  26  -2  355.81   11.41   0
 -12  26  -2  283.69    9.44   0
  12 -26  -2  325.69   14.04   0
 -12 -26  -2  351.47   10.82   0
  12  26  -2  363.32    9.42   0
  12  26   2  347.14   12.18   0
 -14 -26  -2   56.33   11.29   0
 -14  26   2   55.00   12.49   0
  14 -26   2   55.20    8.71   0
  14 -26   2   51.84    8.83   0
  14  26  -2   63.93   13.55   0
 -14  26  -2   38.09   10.19   0
  14  26  -2   63.63    8.30   0
  14  26   2   71.88   10.45   0
  14 -26  -2   56.83   13.61   0
 -14 -26   2   54.34    9.79   0
 -14  26  -2   58.24    8.44   0
 -14 -26   2   32.66   11.42   0
  14 -26  -2   54.25   12.78   0
 -14 -26  -2   66.11    8.11   0
  14  26   2   68.20   10.48   0
 -14  26   2   60.51   10.82   0
 -16  26  -2  136.27   10.26   0
  16 -26   2   94.63   10.29   0
  16  26   2  149.24   11.80   0
 -16 -26  -2  104.68   11.26   0
  16 -26   2  138.88   11.07   0
  16  26  -2  110.59   12.68   0
  16  26   2  120.63    8.92   0
  16 -26  -2  116.84   13.83   0
 -16  26  -2  118.22    8.96   0
 -16 -26   2  100.79    8.59   0
 -16  26   2  138.60   12.64   0
  16  26  -2  132.26    8.34   0
  16 -26  -2  126.75   12.68   0
 -16 -26   2  142.45   11.98   0
 -16 -26  -2  131.68    9.98   0
 -16  26   2  123.79   11.06   0
  18 -26   2   -6.60    9.83   0
  18 -26   2    7.13    9.60   0
  18  26  -2   24.47    9.68   0
  18  26   2    5.09    9.70   0
  18 -26  -2   13.76   14.81   0
  18 -26   2   23.32   10.58   0
  18  26  -2   20.92   13.60   0
 -18  26  -2    4.95    9.84   0
  18  26   2    4.59   10.16   0
 -18 -26  -2    4.78   10.89   0
  18 -26  -2   22.37   10.54   0
 -18 -26   2   -2.92    9.77   0
 -18 -26   2    7.96    9.82   0
 -18  26   2   13.39   10.26   0
 -18 -26  -2   -4.84    9.43   0
   0  28  -2   19.58   10.16   0
   0 -28  -2   -0.85   18.31   0
   0 -28   2    8.42   10.89   0
   0 -28   2   -2.24   12.07   0
   0  28   2   16.34   12.21   0
   0 -28  -2    4.13   20.06   0
   0 -28  -2   12.09   11.79   0
   0 -28   2   20.09   11.30   0
  -2 -28   2   62.27   11.00   0
   2 -28   2   85.64   11.73   0
   2  28  -2   33.46   10.81   0
   2 -28  -2   70.73   18.51   0
  -2 -28   2   88.08   10.61   0
   2 -28   2   90.55   12.05   0
  -2 -28   2   63.74   10.21   0
   2  28   2   87.19    9.83   0
   2 -28  -2   69.78   12.82   0
  -2 -28  -2   76.38   11.50   0
  -2  28  -2   70.10    9.47   0
  -2 -28  -2   64.62   19.06   0
   2 -28  -2   66.39   16.66   0
  -2 -28  -2   73.05   18.33   0
  -2  28   2   64.05   12.85   0
  -4 -28   2  119.31    9.10   0
  -4 -28  -2  125.17    9.17   0
  -4  28   2  124.50   15.62   0
   4 -28   2  114.93   12.54   0
  -4  28   2  122.55   12.68   0
  -4 -28   2  139.58   12.69   0
   4  28   2  123.63   12.07   0
  -4 -28   2  120.44    9.44   0
   4 -28  -2  110.66   12.34   0
  -4 -28  -2  119.81   17.03   0
  -4 -28  -2  111.02   18.44   0
   4 -28   2  110.27   11.73   0
   4 -28  -2  105.90   16.46   0
   4  28  -2  110.54   13.11   0
  -4  28  -2  119.48   12.50   0
  -4  28  -2  114.58    9.37   0
   6 -28  -2  348.13   16.51   0
  -6  28   2  357.87   15.96   0
  -6 -28   2  383.95    9.70   0
  -6 -28   2  355.84   11.13   0
  -6  28   2  345.03   12.44   0
   6 -28   2  365.03   10.35   0
  -6  28  -2  364.00   10.28   0
   6  28   2  351.31   10.17   0
  -6 -28   2  376.23   10.50   0
   6 -28  -2  342.43   14.65   0
  -6 -28  -2  380.54   10.04   0
  -6 -28  -2  362.14   15.60   0
  -6 -28  -2  359.09   16.59   0
   6 -28   2  343.02   11.98   0
   6  28  -2  381.77   13.28   0
  -6  28  -2  336.41    9.79   0
  -8  28  -2   54.32    8.85   0
  -8  28   2   61.00   11.22   0
   8  28  -2   62.31   12.02   0
   8 -28   2   73.50   10.92   0
  -8 -28   2   42.36   10.08   0
  -8  28  -2   63.35    8.69   0
   8  28   2   75.10   10.97   0
  -8 -28   2   63.73   11.07   0
   8 -28  -2   68.57   12.23   0
   8 -28   2   33.30   10.61   0
  -8  28   2   74.05   13.26   0
  -8 -28  -2   57.33    9.08   0
  -8 -28  -2   71.91   11.94   0
  -8 -28   2   53.41   10.44   0
  -8 -28  -2   58.46   14.88   0
   8 -28  -2   57.24   13.59   0
 -10  28   2  275.88   11.80   0
  10  28   2  332.76   13.40   0
 -10  28  -2  326.03   11.28   0
  10  28  -2  355.10   14.59   0
  10 -28   2  310.46   11.54   0
 -10  28   2  336.24   14.08   0
 -10 -28   2  323.51    8.90   0
  10  28   2  326.97    9.52   0
  10 -28   2  311.68    9.45   0
  10 -28  -2  312.61   12.67   0
 -10  28  -2  316.81   11.11   0
 -10 -28   2  320.22   12.83   0
 -10 -28  -2  334.59   11.13   0
  10 -28  -2  315.16   14.05   0
 -10 -28  -2  353.81   16.31   0
 -12  28   2   69.50   12.41   0
  12  28  -2   74.95   10.21   0
 -12  28  -2   56.79   10.55   0
  12 -28   2   78.66    9.21   0
  12  28  -2   66.52   11.78   0
  12 -28   2   67.42    8.90   0
 -12 -28   2   83.66    8.10   0
 -12  28   2   67.41   11.28   0
  12  28   2   83.18   10.52   0
  12 -28  -2   62.42   13.53   0
  12  28   2   84.86   12.38   0
 -12 -28   2   75.42    9.92   0
 -12 -28  -2   59.10    9.77   0
  12 -28  -2   61.49   13.08   0
 -12  28  -2   74.66   10.33   0
 -12 -28  -2   68.37   13.29   0
 -14 -28  -2   91.57   13.22   0
  14  28   2   88.81   10.40   0
  14 -28   2   58.35   10.22   0
  14 -28   2   92.95    8.95   0
  14  28  -2  115.15   13.71   0
  14  28  -2  108.50    9.75   0
  14  28   2   90.88    8.86   0
 -14  28  -2   86.56   10.22   0
 -14  28   2   79.79   12.44   0
  14 -28  -2   86.89   13.62   0
 -14 -28   2  111.11    7.83   0
 -14  28   2  110.15   10.74   0
 -14 -28   2   83.16   11.18   0
  14 -28  -2  110.33   12.75   0
 -14 -28  -2  109.10    9.83   0
 -14  28  -2   86.23   10.54   0
 -16  28   2   25.69   10.43   0
 -16  28   2   33.01   11.85   0
  16 -28   2   14.83    8.28   0
  16  28   2    4.83    9.66   0
  16  28  -2   19.23   11.54   0
  16 -28   2   10.04   10.65   0
 -16 -28  -2    8.61   10.93   0
  16  28   2   13.31   10.56   0
  16 -28  -2   12.27   13.11   0
 -16  28  -2    1.71    8.34   0
 -16 -28   2   20.66    9.80   0
  16 -28  -2   25.84   10.74   0
 -16 -28   2   23.33   11.35   0
 -16 -28  -2    1.05   10.04   0
  16  28  -2    8.57   10.13   0
 -16  28  -2    7.62   10.03   0
 -18  28   2   64.05   10.77   0
  18 -28   2   45.19    8.41   0
  18  28  -2   78.09   10.17   0
 -18 -28  -2   32.29   11.22   0
  18  28   2   63.94   10.33   0
  18 -28   2   55.07   11.22   0
  18  28  -2   59.84   11.89   0
  18  28   2   61.83    9.01   0
  18 -28  -2   43.43   15.45   0
 -18  28  -2   62.43   10.44   0
 -18 -28   2   64.14   10.08   0
  18 -28  -2   76.54   12.61   0
 -18 -28   2   61.38   11.62   0
 -18 -28  -2   72.04    8.22   0
 -18  28   2   54.90   13.58   0
   0 -30   2  459.41   11.51   0
   0 -30  -2  545.26   18.03   0
   0  30   2  424.07   10.77   0
   0 -30   2  449.48   10.77   0
   0 -30  -2  497.63   19.31   0
   0 -30   2  490.67   11.99   0
   0  30  -2  492.69   12.87   0
   0 -30  -2  533.66   12.97   0
   2 -30   2  103.58   11.79   0
   2 -30  -2  125.48    9.61   0
   2 -30  -2  124.63   15.48   0
   2  30  -2  129.96   10.27   0
  -2  30  -2  133.98   11.62   0
  -2 -30   2  135.79   10.58   0
   2 -30   2  116.12   11.39   0
   2 -30  -2  127.89   17.09   0
  -2  30   2  131.02   12.21   0
   2  30   2  154.00   11.54   0
  -2 -30   2  136.09   11.72   0
  -2 -30  -2  148.49   16.08   0
  -2 -30  -2  145.50    9.72   0
  -2 -30  -2  134.67   16.74   0
  -2 -30   2  142.77    9.55   0
   4 -30   2  144.97   11.55   0
  -4  30   2  151.15   13.43   0
  -4 -30   2  147.51   10.78   0
  -4 -30  -2  171.78   15.15   0
  -4 -30   2  126.14   10.75   0
   4 -30   2  140.77    9.61   0
   4  30  -2  186.46   12.63   0
  -4  30   2  148.70   11.81   0
   4  30   2  141.09    9.18   0
  -4 -30  -2  171.57   16.60   0
  -4 -30   2  139.94   11.83   0
   4 -30  -2  166.78   16.73   0
   4 -30  -2  185.53   10.11   0
  -4  30  -2  179.29   11.12   0
  -4  30  -2  192.54    9.69   0
  -4 -30  -2  173.73   11.08   0
   6 -30  -2   79.63   13.63   0
  -6  30  -2   59.39   11.21   0
  -6  30  -2   80.90    8.71   0
   6  30  -2   94.61   12.38   0
  -6 -30   2   74.41   10.02   0
  -6 -30  -2   78.66   13.58   0
  -6  30   2   82.02   11.89   0
   6 -30   2   63.21    9.20   0
   6  30   2   60.53    9.25   0
  -6 -30   2   86.43   10.75   0
   6 -30  -2   74.83   11.24   0
  -6 -30  -2   79.26   10.73   0
  -6 -30  -2   73.82   13.83   0
   6 -30   2   71.19    9.02   0
  -6  30   2   87.57   14.06   0
  -6 -30   2   86.55    8.71   0
  -8  30   2  199.33   13.29   0
  -8  30  -2  179.32    9.21   0
  -8  30   2  156.72   11.42   0
   8  30  -2  174.20   12.03   0
   8 -30   2  175.89   11.18   0
  -8 -30   2  185.96   10.44   0
   8  30   2  178.57   11.04   0
  -8 -30   2  204.52   11.05   0
   8 -30  -2  205.11   13.42   0
   8 -30   2  191.46   10.81   0
  -8 -30  -2  178.66   10.59   0
  -8  30  -2  177.01   10.52   0
  -8 -30  -2  176.51   13.91   0
  -8 -30   2  216.38    9.07   0
  -8 -30  -2  188.16   13.77   0
   8 -30  -2  160.35   14.02   0
 -10  30  -2   24.98   10.99   0
 -10  30   2   17.59   10.74   0
  10  30  -2   26.81   11.47   0
 -10  30  -2   43.59    8.78   0
  10 -30   2   40.85   10.86   0
 -10 -30   2   27.61   10.06   0
  10  30   2   43.57   10.51   0
  10 -30   2   22.88    8.59   0
  10 -30  -2   16.98   13.51   0
 -10 -30   2   31.10   10.25   0
 -10 -30   2   26.79   10.52   0
 -10  30   2   30.89   12.64   0
 -10 -30  -2   53.21   10.01   0
  10 -30  -2   32.00   13.06   0
 -10 -30  -2   29.25   13.27   0
 -12  30   2   78.65   10.76   0
 -12  30   2  101.98   12.73   0
  12  30   2   83.99   12.05   0
 -12  30  -2   65.64   10.29   0
  12  30  -2   61.73   11.52   0
  12 -30   2   90.16    8.98   0
  12 -30   2   85.11   10.37   0
 -12 -30   2   99.64    9.88   0
  12  30   2   57.75   10.38   0
  12 -30  -2   66.27   11.61   0
 -12 -30   2   79.23   10.28   0
 -12 -30  -2   98.73    9.78   0
  12 -30  -2   56.55   12.88   0
 -12  30  -2  101.41   10.45   0
 -12 -30  -2   84.23   13.42   0
  14  30   2    1.14   10.27   0
 -14 -30  -2    9.81   12.60   0
  14  30  -2    8.41    7.78   0
 -14  30   2    7.24   10.13   0
 -14  30  -2   14.71    9.94   0
  14  30   2   11.46   11.47   0
 -14  30   2   11.96   10.25   0
  14  30  -2   30.44   13.18   0
  14 -30   2   11.45    9.94   0
  14 -30   2   -4.05    8.48   0
 -14 -30   2   -4.96    9.64   0
  14 -30  -2   -9.02   13.01   0
 -14 -30   2    1.66    9.48   0
  14 -30  -2    1.28   11.96   0
 -14 -30  -2  -11.00   10.32   0
 -14  30  -2   -9.26    9.94   0
 -16  30   2   81.81   11.09   0
 -16  30  -2  120.44    8.43   0
  16  30   2   88.27   11.88   0
 -16  30   2   99.03   12.31   0
  16 -30   2   88.27   10.33   0
  16  30  -2  102.79   11.56   0
  16 -30   2  100.17   11.10   0
  16  30   2  113.84   10.66   0
  16 -30  -2  102.60   13.37   0
 -16 -30   2   69.28    8.69   0
 -16 -30   2  109.53   11.63   0
  16 -30  -2   90.18   11.09   0
 -16  30  -2  132.18   10.55   0
 -16 -30  -2  103.45    9.99   0
  16  30  -2  128.65    8.36   0
 -16 -30  -2   96.19   13.29   0
 -18  30   2    3.80   11.76   0
  18 -30   2   13.72    9.57   0
 -18  30   2   -2.29   10.43   0
  18  30  -2    4.85   11.95   0
  18 -30   2   -6.40   10.91   0
  18  30  -2    7.71    8.25   0
  18  30   2    5.65   10.59   0
 -18 -30  -2   -7.54   12.95   0
  18 -30  -2   12.12   14.83   0
  18  30   2    7.25   10.10   0
 -18 -30   2   10.32    8.19   0
 -18  30  -2   20.44   10.23   0
  18 -30  -2    6.72   10.76   0
 -18 -30   2   12.93   10.11   0
 -18 -30  -2    2.78    8.10   0
   0 -32   2   -6.87    8.41   0
   0 -32  -2   -0.13   15.13   0
   0  32   2    8.34   11.44   0
   0 -32   2   -4.28    9.00   0
   0 -32   2    5.24    8.87   0
   0 -32  -2    9.42   16.13   0
   0 -32  -2   13.82   11.09   0
   0  32  -2    6.16   10.97   0
  -2 -32   2  487.06   12.61   0
   2 -32   2  450.56   11.44   0
   2 -32  -2  495.72   15.61   0
  -2  32  -2  491.32   12.49   0
   2  32  -2  491.36   10.83   0
   2 -32   2  477.11   11.78   0
   2 -32  -2  430.29   17.86   0
  -2  32   2  498.50   12.53   0
  -2 -32   2  491.95   11.71   0
   2 -32   2  471.04   10.35   0
   2  32   2  476.08   10.30   0
  -2 -32  -2  506.19   18.96   0
   2 -32  -2  477.27   11.24   0
  -2 -32  -2  485.88   11.95   0
  -2 -32  -2  467.81   18.99   0
  -2 -32   2  519.12   12.03   0
   4 -32   2   39.07    9.11   0
   4 -32  -2   27.96   14.22   0
  -4  32  -2   45.46   10.76   0
  -4 -32   2   44.53   10.12   0
   4  32  -2   25.55   10.05   0
  -4 -32   2   35.04   10.42   0
  -4 -32  -2   35.78   14.40   0
  -4  32   2   39.35   11.57   0
   4 -32   2   44.63   10.73   0
   4  32   2   11.05   10.80   0
  -4 -32   2   45.72   11.60   0
   4 -32  -2   44.84   11.02   0
  -4 -32  -2   35.11   15.05   0
  -4  32  -2   41.65   10.47   0
  -4 -32  -2   33.06    8.50   0
  -6 -32  -2  203.86   15.49   0
   6 -32  -2  152.84   13.58   0
  -6  32  -2  202.48    9.30   0
  -6 -32   2  123.54    8.50   0
  -6  32   2  131.37   11.13   0
   6 -32   2  148.97   10.83   0
  -6  32   2  138.43   12.81   0
   6  32   2  130.98   11.01   0
  -6 -32   2  131.91   11.21   0
  -6  32  -2  208.90    8.93   0
   6 -32  -2  202.87   11.68   0
  -6 -32  -2  209.44   10.92   0
  -6 -32  -2  221.16   16.56   0
  -6 -32   2  173.57   10.59   0
   6 -32   2  193.39   10.79   0
   6  32  -2  216.48   10.16   0
  -8  32  -2   28.26   10.22   0
  -8 -32  -2   14.95   13.25   0
  -8  32  -2   34.08   10.54   0
  -8  32   2   28.75   10.74   0
   8  32  -2   33.34   11.71   0
   8 -32   2   18.28    8.95   0
  -8 -32   2   41.97    9.70   0
  -8 -32   2   34.65   10.17   0
   8  32   2   32.83    8.57   0
  -8 -32   2   25.90   10.44   0
   8 -32  -2   28.90   11.34   0
   8 -32   2   30.20    8.71   0
  -8 -32  -2   23.80   10.15   0
  -8 -32  -2   27.75   14.34   0
  -8  32   2   44.35   14.02   0
   8 -32  -2   27.72   12.86   0
 -10  32   2  159.42   12.61   0
  10  32  -2  208.06   12.39   0
 -10  32  -2  186.14   10.96   0
  10 -32   2  146.79    9.23   0
 -10 -32   2  150.19    9.98   0
 -10 -32  -2  201.15   13.80   0
  10  32   2  193.49   10.99   0
 -10 -32   2  198.24    8.76   0
  10 -32  -2  187.09   11.83   0
 -10 -32   2  182.70   10.79   0
 -10  32  -2  200.34   10.59   0
 -10 -32  -2  183.12   10.37   0
 -10  32   2  155.33   12.58   0
  10 -32   2  145.49    9.26   0
 -10 -32  -2  182.94   14.02   0
  10 -32  -2  160.50   13.52   0
 -12  32  -2   52.15   10.05   0
  12 -32   2   29.88   10.53   0
  12  32  -2   28.37   13.20   0
 -12  32  -2   28.05    9.94   0
  12 -32   2   36.52   10.33   0
  12  32   2   25.14    8.48   0
 -12 -32   2   23.53    9.55   0
  12 -32  -2   25.71   10.65   0
 -12  32   2   34.55   12.54   0
 -12 -32   2   25.36   10.15   0
 -12 -32  -2   43.67    9.69   0
  12 -32  -2   40.80   12.69   0
 -12  32   2   35.99   11.29   0
 -12 -32  -2   39.06   14.29   0
 -12 -32   2   27.33    9.74   0
 -14 -32  -2   79.83   11.73   0
 -14  32  -2   92.74    8.66   0
  14  32   2   84.41   10.43   0
  14 -32   2   80.66    8.36   0
 -14  32   2  111.88   12.50   0
 -14 -32   2   82.26   10.54   0
 -14  32   2   94.64   10.96   0
  14  32   2   96.77   10.84   0
  14 -32  -2   95.06   13.85   0
 -14 -32   2   94.16   10.12   0
  14 -32   2   67.73   10.62   0
 -14  32  -2  106.68   10.31   0
  14 -32  -2   83.08   10.91   0
  14  32  -2   97.66   13.71   0
 -14 -32  -2   94.99   10.18   0
  16  32  -2   -3.98   10.37   0
 -16  32  -2   -8.63    8.21   0
  16  32   2   11.01   11.86   0
 -16  32   2    6.59   11.94   0
  16  32  -2   15.73   11.37   0
  16 -32   2   24.05   10.56   0
 -16  32   2    2.63   11.91   0
  16 -32   2   -1.32   10.55   0
  16  32   2   -0.20    8.84   0
 -16 -32  -2   14.96   13.04   0
  16 -32  -2   13.06   13.09   0
 -16 -32   2   17.38   10.08   0
 -16 -32   2    6.84    9.71   0
  16 -32  -2   -1.19   10.67   0
 -16 -32  -2   26.81   10.20   0
 -16  32  -2    5.89   10.50   0
   0 -34  -2  238.36   15.84   0
   0  34  -2  247.80   11.62   0
   0 -34   2  222.06    8.83   0
   0  34   2  232.47   11.96   0
   0 -34   2  256.20    9.60   0
   0 -34   2  231.67   11.47   0
   0 -34  -2  217.32   16.95   0
   0 -34  -2  258.51   11.73   0
  -2 -34   2   -2.92    9.87   0
   2 -34  -2    3.07   14.49   0
   2 -34   2    1.69   10.72   0
   2  34  -2    2.23   11.14   0
   2 -34  -2   12.20   14.30   0
  -2  34   2    4.96   11.19   0
   2  34   2   -6.97   10.67   0
   2 -34   2  -16.27   11.07   0
  -2 -34  -2   -0.07   14.86   0
  -2 -34   2   14.55   10.88   0
   2 -34  -2   28.83   11.02   0
  -2  34  -2   15.24   10.92   0
  -2 -34  -2    4.79   10.64   0
  -2 -34   2   -2.65   10.66   0
  -2 -34  -2   10.61   17.08   0
   2 -34   2   24.05    8.00   0
  -4 -34  -2  390.66   16.07   0
   4 -34  -2  377.19   15.05   0
   4 -34  -2  337.63   16.25   0
  -4 -34   2  350.63    9.16   0
   4  34  -2  363.70   12.61   0
  -4  34   2  303.61   11.82   0
   4 -34   2  344.06    9.88   0
   4  34   2  325.47    9.66   0
  -4 -34  -2  407.84   17.35   0
   4 -34  -2  380.69   12.33   0
  -4 -34  -2  407.21    9.63   0
  -4 -34   2  362.84   11.67   0
  -4 -34   2  346.42   11.09   0
   4 -34   2  325.27    9.78   0
  -4  34  -2  378.87   11.90   0
  -6  34  -2   54.58    8.86   0
   6 -34  -2   50.45   14.44   0
  -6  34  -2   52.24   10.85   0
   6  34  -2   71.25   11.55   0
  -6 -34   2   52.69    9.81   0
  -6  34   2   58.98   10.87   0
  -6  34   2   60.56   12.78   0
   6 -34   2   74.10    8.92   0
   6  34   2   39.35    8.68   0
  -6 -34   2   52.60   11.01   0
  -6 -34   2   80.19   10.09   0
   6 -34  -2   64.13   11.02   0
  -6 -34  -2   52.62   10.01   0
  -6 -34  -2   55.17   15.60   0
  -6 -34  -2   49.25   13.37   0
   6 -34   2   47.99    8.90   0
  -8  34  -2  121.56   11.35   0
  -8  34   2  118.64   11.02   0
  -8 -34   2  118.83   10.32   0
  -8  34  -2  100.63   10.35   0
   8  34  -2  137.38   11.83   0
  -8 -34   2   98.75   10.42   0
   8 -34   2  103.86   10.99   0
   8  34   2  101.75   10.87   0
  -8 -34  -2  129.32    8.37   0
  -8 -34  -2  131.89   11.98   0
  -8 -34   2  133.67   10.50   0
   8 -34  -2  127.79   11.56   0
   8 -34   2  102.67   10.54   0
  -8  34   2  106.46   12.49   0
  -8 -34  -2  105.80   13.09   0
   8 -34  -2   96.60   13.03   0
 -10  34   2   -9.91   12.52   0
 -10  34  -2  -14.68    8.51   0
  10  34  -2    3.00   11.32   0
  10 -34   2   21.77    9.99   0
 -10 -34   2   11.04    9.56   0
  10  34   2   12.12    8.32   0
  10 -34   2   -8.60    8.58   0
  10 -34  -2   10.27   10.93   0
 -10 -34   2   17.63   10.38   0
 -10 -34  -2   -2.50   12.67   0
 -10 -34  -2    3.18    7.99   0
 -10  34  -2   13.75   10.01   0
 -10  34   2   -0.97   10.51   0
 -10 -34  -2   -6.68   12.56   0
 -10 -34   2   10.52    9.65   0
  10 -34  -2   12.20   10.89   0
 -12  34  -2  226.76   10.75   0
 -12  34  -2  197.53    9.14   0
 -12  34   2  205.85   12.60   0
  12  34  -2  218.58   13.77   0
 -12 -34   2  218.55   10.74   0
 -12 -34  -2  214.24   12.33   0
  12 -34   2  196.67   11.17   0
  12 -34   2  210.06   11.13   0
  12  34   2  213.14   10.90   0
 -12 -34   2  221.62   10.13   0
  12 -34  -2  192.53   12.19   0
 -12 -34  -2  231.44    9.13   0
 -12  34   2  206.58   11.90   0
  12 -34  -2  180.53   12.00   0
 -12 -34  -2  208.72   13.83   0
 -12 -34   2  231.54    8.73   0
 -14 -34  -2    7.31   12.74   0
 -14 -34   2    7.69    8.22   0
 -14  34   2    8.22   11.68   0
 -14  34  -2    4.85    7.85   0
  14 -34   2    8.38    8.04   0
  14  34  -2   22.61   13.19   0
  14 -34   2  -10.98   10.54   0
  14  34   2    2.43    8.27   0
 -14 -34   2    8.22    7.62   0
  14 -34  -2   21.97   12.78   0
 -14  34   2    8.21   10.52   0
 -14 -34   2   -8.52   10.98   0
 -14  34  -2  -11.01    9.84   0
  14 -34  -2   10.89   12.48   0
 -14 -34  -2    2.11    9.75   0
 -16  34  -2   -6.04    8.43   0
 -16 -34  -2    5.83   13.27   0
 -16  34  -2    4.55    8.41   0
 -16  34   2    3.91   11.87   0
 -16  34   2    7.58   10.54   0
  16 -34   2   16.66    8.24   0
  16  34   2   17.76   10.03   0
  16  34  -2   33.14   11.45   0
  16  34   2    6.78   10.53   0
  16 -34  -2   12.70   13.38   0
 -16 -34   2   11.47    9.72   0
 -16 -34   2   12.31    9.92   0
  16 -34  -2   12.03   10.92   0
  16 -34   2   -5.27    9.18   0
 -16 -34  -2   11.95    8.25   0
   0  36  -2    0.73    8.83   0
   0 -36   2   20.83    9.83   0
   0 -36  -2    0.33   13.02   0
   0  36   2    6.39   10.83   0
   0 -36   2    0.69   10.30   0
   0 -36   2    6.37    8.56   0
   0 -36  -2    5.24   15.08   0
   0 -36  -2   -2.76   10.65   0
  -2 -36   2  341.83   10.85   0
   2 -36   2  337.75   11.43   0
   2  36  -2  373.84   12.05   0
  -2 -36  -2  377.06   11.77   0
   2 -36  -2  316.39   16.19   0
  -2  36   2  357.35    9.99   0
   2 -36   2  351.42   11.34   0
  -2 -36   2  366.60   12.01   0
  -2 -36  -2  378.33   16.98   0
   2  36   2  346.86   11.84   0
   2 -36   2  337.94   11.09   0
   2 -36  -2  365.70   12.08   0
  -2  36  -2  369.77   11.72   0
  -2 -36   2  381.29    9.52   0
  -2 -36  -2  346.36   17.06   0
   2 -36  -2  365.29   15.17   0
   4  36  -2    7.40    9.61   0
   4 -36  -2    9.27   12.96   0
   4 -36  -2   22.34   12.92   0
  -4  36  -2   20.74   10.59   0
  -4 -36   2   13.22    9.74   0
  -4  36   2   -1.77    8.66   0
   4 -36   2   -7.55    8.77   0
   4  36   2   23.73   10.43   0
  -4 -36  -2   16.76   14.78   0
  -4 -36   2    4.51   11.01   0
  -4 -36  -2   20.67   14.78   0
   4 -36  -2   14.87    9.14   0
  -4 -36  -2   19.22   10.23   0
   4 -36   2    3.08   10.87   0
  -4 -36   2   17.07   10.10   0
   6 -36   2  101.76   10.87   0
   6 -36  -2   73.18   12.86   0
   6  36  -2   94.98   11.41   0
  -6 -36   2   91.62    8.10   0
  -6 -36   2  106.86   10.26   0
   6  36   2   95.72   10.76   0
  -6 -36   2   92.76   10.68   0
  -6 -36  -2   99.42   13.63   0
  -6  36   2  104.23   12.71   0
   6 -36  -2  110.81   11.32   0
  -6 -36  -2  108.80    8.67   0
  -6 -36  -2  102.12   13.97   0
  -6  36  -2   82.84    8.46   0
   6 -36   2   87.23   10.84   0
  -6  36  -2   57.46   10.58   0
  -6  36   2   74.11   11.05   0
  -8 -36  -2    9.13   12.84   0
  -8  36  -2    3.67    9.96   0
  -8  36   2   14.14   12.06   0
   8  36  -2   13.26   11.18   0
  -8  36   2    8.30   10.70   0
  -8 -36   2   11.17    7.79   0
   8 -36   2   16.85    8.28   0
  -8 -36   2   11.61   10.29   0
   8 -36  -2   34.99   11.15   0
   8  36   2  -24.47   10.24   0
  -8  36  -2   29.31    9.67   0
   8 -36   2   24.65   10.06   0
  -8 -36  -2    9.00    9.92   0
  -8 -36   2   15.52    7.99   0
  -8 -36  -2    3.60   14.06   0
   8 -36  -2    2.00   12.36   0
 -10  36  -2   72.81   10.04   0
  10  36   2  101.12   10.24   0
 -10  36  -2   74.61   10.77   0
  10  36  -2  106.08   11.68   0
 -10 -36   2  102.39    8.31   0
  10 -36   2  115.93   10.71   0
 -10 -36   2   81.47    9.91   0
 -10  36   2   70.90   12.29   0
  10 -36   2   83.72   10.19   0
 -10  36   2   96.86   10.94   0
  10 -36  -2   93.34   11.73   0
 -10 -36   2  104.51   10.37   0
 -10 -36  -2   82.37    9.96   0
 -10 -36  -2   97.50   14.76   0
  10 -36  -2   93.68   12.63   0
 -10 -36  -2   93.42   12.16   0
 -12  36   2    2.76   10.31   0
  12  36  -2    7.84    9.63   0
 -12  36  -2   -3.06    8.56   0
 -12 -36   2   18.21    9.95   0
 -12 -36  -2   -2.99   11.39   0
 -12  36   2   17.99   11.57   0
  12 -36   2   23.82    8.61   0
  12  36   2    9.69   10.21   0
 -12 -36   2   29.79    9.96   0
  12 -36   2  -14.05   10.20   0
  12 -36  -2   13.54   11.02   0
 -12 -36   2    4.46   10.25   0
 -12  36  -2   28.66    9.78   0
 -12 -36  -2    2.99    9.63   0
  12 -36  -2    0.45   12.27   0
 -12 -36  -2   -4.63   14.43   0
 -14 -36  -2    0.50   12.94   0
 -14  36  -2   14.18   10.30   0
 -14  36   2    7.22   10.48   0
  14 -36   2  -12.07    8.54   0
  14  36  -2   -3.20   11.48   0
  14 -36   2   30.79    8.73   0
 -14  36  -2   -2.60   10.44   0
  14  36   2    9.83   10.65   0
 -14 -36   2   -5.90    7.86   0
 -14 -36  -2   19.54   11.58   0
  14 -36  -2    6.37   13.13   0
 -14 -36   2   10.69   11.40   0
 -14 -36   2   18.33    9.58   0
 -14  36   2   -1.12   10.12   0
  14 -36  -2   -3.75   10.59   0
 -14 -36  -2    6.27    9.95   0
   0  38  -2  122.37   10.84   0
   0 -38   2  118.33   10.64   0
   0  38   2  150.90   11.17   0
   0 -38  -2  130.61   15.25   0
   0 -38   2  136.21    9.25   0
   0 -38  -2  115.94   16.13   0
   0 -38   2  127.91   10.28   0
   0 -38  -2  121.37   10.85   0
   2 -38  -2   12.42   15.23   0
   2 -38   2   16.17    8.62   0
   2  38  -2    1.82   11.00   0
  -2 -38   2   16.60    8.38   0
  -2 -38   2   34.36    9.96   0
  -2  38  -2   18.80   10.25   0
  -2  38   2   20.28   10.81   0
   2  38   2   34.17   10.03   0
   2 -38   2   -4.01   10.27   0
  -2 -38  -2   13.35   14.74   0
  -2 -38   2   26.71   10.29   0
   2 -38  -2   15.36    8.50   0
   2 -38   2   25.25    7.85   0
  -2 -38  -2   22.29   10.33   0
  -2 -38  -2   18.91   15.17   0
   2 -38  -2   17.36   13.13   0
  -4 -38  -2  148.35   15.98   0
   4 -38  -2  143.52   13.53   0
  -4  38  -2  139.19   10.70   0
   4  38  -2  146.36   11.48   0
  -4 -38   2  133.78   10.10   0
  -4  38   2  128.26   10.90   0
   4  38   2  141.86   10.81   0
   4 -38   2  129.69   10.74   0
  -4 -38   2  158.64   10.81   0
  -4 -38  -2  144.91   15.74   0
   4 -38  -2  129.58   14.33   0
   4 -38  -2  122.24   11.13   0
  -4 -38  -2  154.51   10.75   0
  -4 -38   2  141.89   10.33   0
   4 -38   2  134.75   10.76   0
   6 -38  -2   22.61   12.46   0
  -6  38  -2    8.92    8.39   0
  -6 -38   2   25.74    9.72   0
   6  38  -2   26.54    8.96   0
  -6  38   2    7.68   10.67   0
  -6 -38   2   26.24    9.35   0
  -6 -38  -2    9.34   13.52   0
   6 -38   2   19.41   10.31   0
   6  38   2   -3.92   10.34   0
  -6 -38   2    8.98    8.29   0
   6 -38  -2   -3.28   10.93   0
  -6 -38  -2   -0.58    8.19   0
  -6 -38  -2    9.15   13.49   0
   6 -38   2   36.50   10.13   0
  -6  38  -2    0.20   10.16   0
  -8  38  -2   85.02    8.76   0
  -8  38  -2   92.08   10.14   0
   8  38  -2   76.44    9.45   0
  -8  38   2   76.43   11.02   0
  -8 -38   2   91.71    9.84   0
   8 -38   2  106.92   10.91   0
   8  38   2  104.60   10.33   0
  -8  38   2  122.45   12.46   0
  -8 -38   2  107.55   10.30   0
  -8 -38   2   99.34    9.92   0
   8 -38  -2   62.37   11.32   0
   8 -38   2  110.86   10.50   0
  -8 -38  -2   83.72   13.48   0
  -8 -38  -2   80.87   13.60   0
  -8 -38  -2   85.04    9.87   0
   8 -38  -2   68.89   13.18   0
 -10 -38   2   14.55    9.77   0
 -10  38   2    8.58   10.44   0
  10  38  -2   15.48   10.79   0
 -10  38  -2   14.68   10.11   0
 -10  38  -2   14.68   10.39   0
  10 -38   2  -15.15   10.47   0
 -10 -38   2   27.23    7.83   0
  10  38   2   23.90    8.38   0
 -10 -38  -2   16.98   13.29   0
  10 -38   2   17.53   10.24   0
  10 -38  -2   17.71   11.29   0
 -10 -38   2   -7.64    9.79   0
 -10 -38  -2   26.37    7.97   0
 -10 -38  -2   13.68   14.30   0
 -10  38   2   12.80   11.92   0
  10 -38  -2    4.50   12.76   0
 -12  38  -2   39.20   10.36   0
 -12  38   2   12.29   10.31   0
  12  38  -2   39.38   11.52   0
 -12  38   2   21.16   10.72   0
 -12 -38  -2   31.80   13.01   0
  12 -38   2   45.97    8.41   0
  12 -38   2   33.45   11.05   0
  12  38   2   36.35   10.03   0
 -12 -38   2   45.13   10.23   0
  12 -38  -2   38.19   11.45   0
 -12 -38   2   14.32    9.97   0
 -12 -38   2   28.03   10.02   0
 -12 -38  -2   15.06    8.42   0
  12 -38  -2   28.79   12.79   0
 -12 -38  -2   37.00   12.93   0
 -12  38  -2   34.08   10.16   0
   0 -40   2   18.07    7.70   0
   0  40  -2    9.83   11.01   0
   0 -40   2   21.23   10.00   0
   0  40   2    3.47   10.68   0
   0 -40  -2    0.70   13.06   0
   0 -40  -2    6.98   15.14   0
   0 -40   2    7.72   10.07   0
   0 -40  -2   -7.61    8.44   0
   2 -40   2  128.45   10.60   0
   2 -40   2  140.85   10.23   0
   2  40   2  134.79   11.23   0
  -2  40  -2  132.37    9.12   0
  -2 -40   2  134.28   10.26   0
   2  40  -2  139.79   11.27   0
   2 -40  -2  135.56   15.10   0
   2 -40  -2  125.77   14.85   0
  -2  40   2  163.84   10.94   0
   2 -40   2  162.75   10.69   0
  -2 -40   2  132.37   11.15   0
  -2 -40  -2  144.43   15.52   0
  -2 -40   2  114.28   10.34   0
   2 -40  -2  140.77   10.73   0
  -2 -40  -2  131.77    9.24   0
  -2 -40  -2  116.40   16.43   0
   4 -40  -2   28.87   13.15   0
  -4  40  -2   50.93   10.28   0
   4  40  -2   22.32   11.20   0
   4 -40  -2   36.08   10.78   0
  -4 -40   2   44.84    9.56   0
   4 -40   2   66.57   10.32   0
  -4  40   2   13.77    8.78   0
   4 -40   2   23.84   10.00   0
   4  40   2   13.29   10.64   0
  -4 -40   2   47.18   10.29   0
  -4 -40  -2   33.64   13.52   0
  -4 -40  -2   30.91    8.53   0
   4 -40  -2   31.16   14.23   0
  -4 -40   2   35.50    9.94   0
   4 -40   2   26.22   10.10   0
  -4 -40  -2   22.26   15.69   0
  -6  40  -2   55.61    8.39   0
   6  40  -2   57.04    9.00   0
   6 -40  -2   44.06   13.41   0
  -6 -40   2   58.08   10.18   0
   6 -40  -2   48.42   12.96   0
  -6 -40  -2   54.03   14.91   0
  -6  40   2   73.11   11.05   0
  -6 -40   2   67.44    9.99   0
   6  40   2   57.76    8.52   0
   6 -40   2   53.37    8.54   0
  -6 -40   2   65.82   10.39   0
   6 -40  -2   56.62   11.65   0
  -6 -40  -2   44.52    8.25   0
  -6 -40  -2   60.31   13.57   0
   6 -40   2   58.73   10.38   0
   8  40  -2   23.65    9.00   0
  -8  40  -2    7.78    8.63   0
  -8 -40   2   22.62    9.98   0
  -8  40   2    9.70   10.17   0
  -8 -40   2    1.91    8.21   0
  -8 -40   2   -3.21    9.90   0
   8 -40   2    9.88    8.73   0
   8  40   2   -7.77    8.47   0
   8 -40  -2    0.52   11.08   0
   8 -40   2   13.00    8.41   0
  -8  40   2    8.04   12.15   0
  -8 -40  -2   -0.96   13.50   0
  -8 -40  -2   15.21    9.59   0
  -8 -40  -2    9.33   13.86   0
  -8  40  -2   10.15    9.80   0
   8 -40  -2   10.49   12.59   0
 -10 -40  -2   17.62   13.34   0
 -10  40  -2  -12.38    8.74   0
 -10  40   2   19.02   10.43   0
  10  40  -2   27.16   11.59   0
  10 -40   2   21.43    8.58   0
  10  40   2   47.35   10.31   0
 -10 -40   2   60.43    9.86   0
 -10  40   2   49.89   12.35   0
  10 -40   2   16.60   10.21   0
  10 -40  -2   16.11   11.26   0
 -10 -40   2   34.69   10.25   0
 -10  40  -2   31.24   10.05   0
 -10 -40  -2   22.18    7.85   0
 -10 -40   2   36.76    9.78   0
 -10 -40  -2    4.10   14.43   0
  10 -40  -2   16.58   13.00   0
   0 -42   2   92.03   10.19   0
   0 -42   2  109.72   10.51   0
   0  42   2  110.90   10.89   0
   0  42  -2   67.89   10.78   0
   0 -42  -2   78.37   15.03   0
   0 -42  -2   97.66   15.99   0
   0 -42   2   72.21   10.45   0
   0 -42  -2  104.44   10.85   0
  -2 -42   2   23.54   10.11   0
   2 -42   2    7.84   10.09   0
   2 -42   2    4.61    9.96   0
  -2  42  -2   -3.61   10.08   0
  -2 -42   2    6.54    8.00   0
   2  42  -2   15.84   10.93   0
   2 -42  -2   12.54   13.94   0
   2 -42  -2   18.25   12.95   0
  -2  42   2   16.28    8.40   0
   2  42   2   -3.95   10.55   0
  -2 -42   2  -19.09   10.28   0
   2 -42   2    8.59   10.08   0
  -2 -42  -2    7.10   14.93   0
  -2 -42  -2   19.22   15.13   0
   2 -42  -2  -11.71    8.42   0
  -2 -42  -2   17.42   10.27   0
   4 -42   2   63.38   10.31   0
   4 -42  -2   75.00   14.50   0
  -4  42  -2   86.67   10.50   0
   4 -42  -2   83.43   14.01   0
   4  42  -2   56.19    9.41   0
  -4 -42   2   57.32   10.36   0
  -4  42   2   77.32   10.79   0
   4  42   2   89.24   10.74   0
   4 -42   2   75.08   10.47   0
  -4 -42   2   94.30    8.89   0
  -4 -42  -2   42.43   15.21   0
   4 -42  -2   76.76    9.07   0
  -4 -42   2   87.99   10.21   0
  -4 -42  -2   87.93    8.72   0
  -4 -42  -2   80.47   15.48   0
   4 -42   2   54.17    8.66   0
   6 -42  -2   -2.59   13.11   0
  -6 -42  -2    4.87   13.23   0
  -6  42  -2    5.88   10.45   0
   6  42  -2   32.93   10.56   0
  -6  42   2  -15.30   10.26   0
  -6 -42   2   -0.18    7.96   0
   6  42   2    0.32   10.27   0
   6 -42  -2   12.81   14.06   0
   6 -42   2    0.82    8.64   0
  -6 -42   2    7.24   10.18   0
   6 -42  -2   -4.18    8.66   0
  -6 -42  -2   -1.49    9.74   0
  -6 -42  -2    0.71   14.92   0
   6 -42   2  -21.71   10.53   0
  -6 -42   2    0.48    9.80   0
  -8  42   2   27.12   10.72   0
  -8  42  -2   54.70    8.68   0
  -8  42  -2   43.26   10.31   0
  -8 -42   2   36.19   10.03   0
   8  42  -2   34.03   11.25   0
  -8 -42   2   15.71   10.06   0
   8  42   2   46.53    8.38   0
   8 -42   2   18.01    8.93   0
  -8 -42  -2   16.72   12.66   0
  -8 -42   2   23.59   10.35   0
   8 -42  -2   48.11   11.52   0
   8 -42   2   21.08   10.45   0
  -8 -42  -2   29.58    9.83   0
  -8 -42  -2    6.10   12.96   0
   8 -42  -2   24.99   12.95   0
   0 -44   2   -0.14   10.49   0
   0 -44   2   -4.25   10.09   0
   0  44   2   12.22    8.69   0
   0 -44  -2   -2.72   13.27   0
   0 -44  -2    2.33   13.34   0
   0 -44   2   16.17   10.58   0
   0 -44  -2   18.88    8.69   0
   0  44  -2   21.42    8.78   0
   2 -44   2   56.30   10.08   0
  -2  44  -2   58.41    8.75   0
  -2 -44   2   69.07    8.50   0
   2 -44  -2   13.17   13.77   0
   2  44  -2   59.59    8.95   0
   2 -44  -2    5.75   13.96   0
  -2  44   2   69.32   11.08   0
  -2 -44   2   44.69   10.48   0
   2 -44   2   63.97   10.53   0
  -2 -44   2   50.48   10.80   0
  -2 -44  -2   -3.21   13.04   0
  -2 -44  -2    0.08   12.70   0
   2 -44  -2   82.04   10.88   0
  -2 -44  -2   55.99   10.69   0
   2  44   2   46.69   10.81   0
   2 -44   2   70.16    8.37   0
   4 -44   2   17.32    7.95   0
   4 -44  -2    9.93   13.29   0
   4 -44  -2    2.16   12.74   0
   4  44  -2   16.76   10.89   0
  -4 -44   2   -2.01    9.68   0
  -4  44   2    2.35    8.45   0
   4  44   2  -15.04   10.32   0
   4 -44   2   15.43   10.15   0
  -4 -44   2   15.43   10.72   0
  -4 -44   2   11.56   10.10   0
   4 -44  -2   -8.75   10.70   0
  -4 -44  -2   -1.67   13.00   0
  -4  44  -2   -2.64    8.36   0
  -4 -44  -2   17.58   10.05   0
  -4 -44  -2   -4.49   12.77   0
   4 -44   2   11.25    8.07   0
  -6 -44  -2    4.86   12.66   0
   6 -44  -2   32.51   12.80   0
   6 -44  -2   17.45   13.29   0
  -6  44  -2   41.40   10.29   0
   6  44  -2   34.39   11.11   0
  -6  44   2   49.17   10.86   0
  -6 -44   2   45.65    8.25   0
   6  44   2   60.64   10.41   0
   6 -44   2   34.26   10.34   0
  -6 -44   2   49.09   10.33   0
   6 -44  -2   53.53   11.56   0
  -6 -44  -2   55.39   10.31   0
  -6 -44  -2    0.33   12.36   0
   6 -44   2   59.01   10.70   0
  -6 -44   2   64.95   10.29   0
   6 -44   2   27.18   10.28   0
   1  -1   3  773.89   14.55   0
   1   1   3  748.01   14.89   0
  -1  -1   3  778.13   16.21   0
  -1   1   3  786.87   14.71   0
  -1  -1   3  776.72   14.68   0
   1  -1   3  801.17   14.80   0
   1   1   3  767.29   14.59   0
   1   1   3  835.15   17.34   0
   1  -1   3  819.54   15.55   0
  -1   1   3  834.20   17.09   0
  -1  -1   3  809.19   16.80   0
  -1   1   3  784.82   16.26   0
  -1   1   3  810.69   15.99   0
   1   1   3  794.67   14.26   0
   1  -1   3  822.86   14.58   0
  -1  -1   3  805.68   14.13   0
   3   1   3 1138.52   15.24   0
  -3  -1   3 1240.01   16.09   0
   3  -1   3 1104.18   13.52   0
  -3   1  -3 1214.07   18.05   0
  -3  -1  -3 1284.06   17.99   0
  -3  -1   3 1140.52   16.92   0
  -3   1   3 1121.37   15.17   0
  -3   1   3 1137.38   16.94   0
   3   1   3 1185.53   16.92   0
   3   1   3 1192.03   15.02   0
  -3   1   3 1115.09   17.68   0
  -3  -1   3 1140.90   16.89   0
   3  -1   3 1168.63   15.21   0
  -3  -1   3 1178.49   17.88   0
   3  -1   3 1182.86   16.77   0
   5   1  -3  587.10   14.89   0
  -5   1   3  447.10   19.07   0
  -5  -1   3  450.99   18.88   0
  -5  -1   3  448.41   13.60   0
   5  -1   3  448.26   13.13   0
  -5   1   3  478.84   14.48   0
   5   1   3  457.39   16.67   0
   5  -1   3  448.54   15.00   0
   5  -1  -3  580.97   14.68   0
  -5   1   3  466.20   19.23   0
   5   1   3  454.99   12.34   0
  -5  -1   3  443.47   18.75   0
   5  -1   3  462.89   11.00   0
  -5  -1  -3  560.03   14.12   0
  -5   1  -3  566.47   14.55   0
   7   1   3  779.96   11.72   0
   7  -1   3  753.76   13.74   0
   7  -1  -3  728.05   14.92   0
   7   1   3  799.09   15.32   0
  -7  -1   3  776.00   28.24   0
   7  -1   3  786.32   15.80   0
  -7  -1  -3  683.23   15.30   0
   7   1  -3  740.47   16.88   0
  -7   1  -3  702.20   15.36   0
  -7  -1   3  801.35   14.34   0
  -7   1   3  800.59   16.18   0
  -7   1   3  764.16   28.46   0
  -7   1   3  797.53   30.10   0
  -7  -1   3  780.43   25.43   0
   7   1   3  798.98   13.60   0
   7  -1   3  802.34   13.88   0
   9  -1   3  468.45   11.29   0
   9   1   3  441.72   13.27   0
   9   1   3  468.92   14.50   0
  -9  -1  -3  449.26   14.40   0
  -9   1  -3  436.92   15.08   0
   9  -1  -3  479.90   13.99   0
   9  -1   3  475.20   14.95   0
  -9  -1   3  487.97   11.38   0
  -9   1   3  492.75   13.53   0
   9   1  -3  476.67   11.89   0
   9   1   3  477.18   11.01   0
   9  -1   3  450.53   13.34   0
 -11  -1  -3  227.54   13.73   0
  11  -1   3  186.44   10.06   0
  11  -1   3  187.49   13.37   0
  11   1   3  200.98   13.02   0
  11   1  -3  248.04   11.13   0
  11  -1  -3  250.66   12.97   0
  11   1   3  185.10    9.87   0
 -11   1  -3  240.16   13.75   0
 -11  -1   3  186.62   12.73   0
 -11   1   3  205.51   12.36   0
  11   1   3  216.61   11.99   0
  11  -1   3  220.33   11.88   0
  13  -1   3  258.59   10.40   0
  13  -1   3  249.22    9.65   0
  13  -1  -3  246.04   12.45   0
 -13  -1   3  268.88   11.74   0
 -13   1   3  267.13   12.21   0
  13   1   3  241.23   11.23   0
  13   1   3  255.93   11.07   0
  13   1  -3  272.86   12.05   0
  13  -1   3  279.38    9.51   0
 -13  -1  -3  223.04   13.35   0
  13   1   3  237.01   12.10   0
 -13   1  -3  238.48   13.05   0
  15   1   3  291.35   10.64   0
  15   1  -3  307.36   11.79   0
  15  -1  -3  316.07   11.23   0
  15   1   3  288.96    9.22   0
  15  -1   3  263.19    8.96   0
  15  -1   3  279.04   10.89   0
 -15  -1   3  290.09   11.35   0
 -15  -1  -3  303.96   12.18   0
 -15   1   3  264.33   12.00   0
  15   1   3  266.39   11.71   0
 -15   1  -3  260.22   12.38   0
  15  -1   3  282.09   10.01   0
  17  -1   3  174.02   10.63   0
  17   1  -3  180.24   10.63   0
  17  -1  -3  131.14   11.06   0
  17   1   3  166.22   10.62   0
  17   1   3  202.68   10.65   0
  17  -1   3  209.63   10.58   0
  17   1   3  186.70   11.01   0
 -17  -1  -3  145.94   11.62   0
 -17   1  -3  136.18   11.79   0
  17  -1   3  175.98   11.25   0
 -17  -1   3  186.17   10.92   0
 -17   1   3  176.15   10.70   0
  19  -1   3  126.80    8.50   0
  19   1   3  141.19    8.58   0
  19   1  -3  159.36   10.67   0
  19  -1  -3  173.62   10.73   0
  19   1   3  132.07   10.28   0
  19   1   3  100.24   10.20   0
  19  -1   3  121.82   10.11   0
 -19  -1  -3  137.18   11.43   0
  19  -1   3  149.18   10.70   0
 -19   1  -3  142.42   11.30   0
 -19  -1   3  134.01   10.83   0
 -19   1   3  133.62    8.74   0
 -21  -1   3   52.93   10.53   0
 -21   1   3   34.14   10.10   0
  21   1   3   55.83   10.19   0
  21  -1   3   28.70   10.10   0
  21   1  -3   41.55   10.29   0
  21  -1  -3   58.36   10.58   0
  21   1   3   51.43    8.62   0
  21   1   3   56.56    8.37   0
  21  -1   3   68.41   10.16   0
  21  -1   3   45.53    9.87   0
 -21  -1  -3   63.23   10.97   0
 -21   1  -3   19.25   11.19   0
  -1  -3  -3  361.21   13.79   0
  -1  -3   3  263.89   12.99   0
   1   3   3  273.26   14.76   0
   1  -3   3  278.23   13.39   0
  -1  -3   3  280.82   13.36   0
  -1   3   3  280.48   14.44   0
   1   3   3  290.74   17.35   0
  -1   3   3  287.91   15.54   0
  -1  -3   3  297.35   15.48   0
   1  -3   3  286.16   15.73   0
  -1   3   3  294.21   14.37   0
   1   3   3  306.18   13.00   0
   1  -3   3  289.55   13.22   0
  -1  -3   3  285.55   14.19   0
  -3  -3  -3   82.89   12.36   0
  -3   3   3  138.10   13.82   0
  -3  -3   3  165.21   12.75   0
   3  -3   3  141.19   13.58   0
  -3   3  -3   75.16   14.76   0
  -3  -3  -3   82.03   14.18   0
  -3  -3   3  132.60   12.37   0
  -3   3   3  147.89   11.95   0
  -3  -3   3  144.05   14.64   0
   3  -3   3  135.76   12.71   0
   3   3   3  132.63   15.16   0
  -3   3   3  144.34   13.33   0
   3   3   3  147.95   12.08   0
   3  -3   3  143.29   10.45   0
  -3  -3   3  142.62   11.82   0
  -5  -3  -3 2147.18   16.13   0
  -5   3  -3 2123.90   18.78   0
   5   3  -3 2248.25   18.66   0
   5  -3   3 2036.60   14.70   0
  -5  -3   3 2115.92   24.00   0
   5  -3  -3 2276.88   20.03   0
  -5   3   3 2066.01   24.76   0
  -5  -3   3 2076.10   17.22   0
   5   3   3 2093.61   19.57   0
  -5   3   3 2084.86   17.55   0
  -5   3   3 2082.71   24.44   0
   5  -3   3 2055.02   19.08   0
   5   3   3 2105.08   16.27   0
  -5  -3  -3 2190.11   19.06   0
   5  -3   3 2112.43   14.81   0
  -5  -3   3 2109.20   22.62   0
  -7  -3  -3 1059.27   14.29   0
   7   3  -3 1158.35   15.44   0
   7   3   3 1116.03   16.69   0
  -7   3   3 1157.52   32.94   0
   7  -3  -3 1206.78   17.56   0
  -7  -3  -3 1088.64   16.44   0
  -7  -3   3 1114.86   26.44   0
   7  -3   3 1164.95   16.82   0
  -7  -3   3 1146.25   14.78   0
  -7   3  -3 1092.00   16.48   0
  -7   3   3 1145.93   31.41   0
  -7   3   3 1140.88   16.75   0
   7  -3   3 1111.33   14.76   0
   7   3   3 1160.32   12.67   0
  -7  -3   3 1106.86   24.24   0
   7  -3   3 1145.22   12.92   0
   9   3  -3 1199.44   15.63   0
   9  -3  -3 1214.65   15.88   0
   9  -3   3 1013.08   16.34   0
  -9   3  -3 1091.32   16.28   0
   9   3   3 1047.73   16.26   0
  -9  -3   3 1050.88   14.29   0
  -9   3   3 1020.71   14.93   0
   9   3   3 1059.63   12.45   0
  -9  -3  -3 1122.68   18.66   0
   9  -3   3 1073.13   14.69   0
   9  -3   3 1010.09   14.69   0
 -11   3  -3  609.08   14.67   0
  11  -3   3  588.78   11.15   0
  11  -3   3  615.83   14.32   0
  11   3  -3  651.13   14.04   0
  11  -3  -3  688.38   13.76   0
 -11  -3   3  614.61   11.66   0
 -11   3   3  613.85   13.56   0
  11   3   3  637.59   12.77   0
  11  -3   3  658.67   11.22   0
 -11  -3  -3  612.22   14.72   0
  11   3   3  602.81   14.74   0
 -13   3  -3  225.17   13.32   0
  13  -3   3  235.83   12.89   0
  13  -3   3  254.03    9.67   0
  13   3  -3  225.09   11.99   0
  13  -3  -3  230.86   11.87   0
 -13  -3   3  248.31   11.93   0
  13   3   3  243.60    9.34   0
  13   3   3  273.40   11.20   0
 -13  -3  -3  220.16   12.82   0
 -13   3   3  263.48   11.84   0
  13  -3   3  273.73   11.29   0
  13   3   3  245.10   12.23   0
  15   3   3  123.14   10.10   0
  15   3  -3   55.15   10.72   0
  15  -3  -3   87.00   10.95   0
  15  -3   3   82.39   10.37   0
  15   3   3  116.86   10.17   0
 -15  -3   3   93.22   11.09   0
 -15  -3  -3   76.03   11.89   0
  15   3   3   99.41   11.54   0
  15  -3   3  117.11   10.54   0
 -15   3   3  100.05   10.98   0
 -15   3  -3   78.01   11.28   0
  15  -3   3   87.56   10.70   0
  17  -3   3  126.68    8.71   0
  17  -3  -3  152.00   10.59   0
  17   3  -3  183.65   10.88   0
  17   3   3  125.43   10.23   0
  17   3   3  148.16   10.59   0
 -17  -3  -3  162.85   11.57   0
  17   3   3  131.53   11.04   0
  17  -3   3  150.28   10.41   0
 -17  -3   3  142.32    8.69   0
  17  -3   3  141.71    9.13   0
 -17   3  -3  131.75   11.41   0
 -17   3   3  113.74   10.57   0
 -19   3   3   96.27   10.63   0
  19   3  -3   81.11    8.76   0
  19  -3  -3   92.26   10.65   0
  19   3   3   73.58    8.34   0
  19   3   3   83.47   10.30   0
  19   3   3   71.93    8.19   0
 -19  -3  -3   92.14    8.91   0
  19  -3   3   89.35   10.11   0
  19  -3   3   78.09   10.62   0
 -19   3  -3   97.65    9.23   0
  19  -3   3   81.39    8.34   0
 -19  -3   3   74.18   10.26   0
 -21   3   3    7.64    8.24   0
  21   3   3    7.17    9.71   0
  21  -3   3   19.86   10.01   0
  21   3  -3   19.70    7.98   0
  21  -3  -3   33.91    8.55   0
  21   3   3   31.88   10.04   0
  21   3   3   15.19   10.11   0
  21  -3   3   19.40   10.21   0
 -21  -3  -3   20.12   11.08   0
  21  -3   3   11.74    9.78   0
 -21   3  -3   -5.95    8.87   0
 -21  -3   3   15.56    8.24   0
  -1  -5  -3  705.61   14.50   0
   1  -5  -3  726.99   15.87   0
   1  -5   3  795.59   14.47   0
  -1  -5   3  761.91   14.22   0
  -1  -5   3  802.96   16.39   0
   1  -5   3  763.50   15.06   0
   1   5   3  759.88   19.35   0
  -1  -5   3  796.12   16.76   0
  -1   5   3  803.00   17.98   0
  -1   5   3  793.07   18.45   0
   1   5   3  786.16   20.51   0
  -1  -5   3  787.10   14.87   0
   1  -5   3  799.18   15.31   0
  -1   5   3  765.59   13.89   0
   1   5   3  766.39   14.28   0
  -3  -5  -3 1451.64   15.62   0
   3  -5   3 1576.80   15.99   0
   3  -5  -3 1453.14   18.17   0
  -3  -5   3 1568.46   18.00   0
   3  -5   3 1467.56   16.19   0
   3  -5   3 1543.38   17.67   0
  -3   5  -3 1508.30   16.89   0
  -3  -5   3 1552.17   19.01   0
  -3  -5   3 1492.30   15.99   0
  -3   5   3 1537.67   18.71   0
  -3  -5  -3 1494.60   20.07   0
   3   5   3 1581.74   22.70   0
  -3  -5   3 1598.84   16.47   0
  -3   5   3 1500.50   17.96   0
   3   5   3 1521.44   15.80   0
  -5  -5  -3  914.00   13.93   0
  -5  -5   3  914.08   17.25   0
   5  -5   3  897.03   14.16   0
  -5   5  -3  941.81   13.94   0
   5  -5  -3 1000.38   15.92   0
  -5  -5   3  909.00   19.72   0
   5   5   3  864.29   19.36   0
  -5  -5   3  881.07   14.20   0
  -5   5   3  888.59   14.55   0
  -5   5   3  908.83   19.43   0
   5   5  -3  957.80   15.23   0
   5  -5   3  920.58   16.11   0
   5   5   3  875.08   11.89   0
  -5  -5  -3  942.62   19.10   0
   5  -5   3  953.49   12.29   0
  -7  -5  -3  881.85   11.89   0
  -7  -5   3  802.24   21.03   0
   7  -5   3  793.32   12.38   0
   7   5   3  790.05   17.65   0
  -7   5   3  791.68   27.07   0
   7   5  -3  973.42   15.03   0
   7  -5  -3  936.07   17.19   0
  -7  -5  -3  896.12   16.34   0
  -7  -5   3  801.69   14.32   0
  -7   5   3  770.41   27.35   0
   7  -5   3  826.14   15.28   0
  -7   5  -3  886.76   15.68   0
  -7   5   3  786.32   16.21   0
   7   5   3  823.63   11.44   0
  -7  -5   3  781.39   22.63   0
   7  -5   3  798.58   14.18   0
   9   5   3   76.67   13.39   0
  -9  -5   3   84.94   22.45   0
  -9  -5  -3   93.92   15.99   0
  -9  -5  -3   68.19   12.14   0
   9  -5   3   95.79   12.75   0
   9   5  -3   71.33   11.03   0
   9  -5  -3   80.60   13.00   0
   9  -5   3   69.59   13.59   0
  -9   5  -3   64.05   13.69   0
  -9  -5   3   96.74   12.27   0
  -9  -5   3   91.05   23.82   0
  -9   5   3   83.88   12.93   0
   9   5   3   91.20   11.99   0
   9  -5   3   66.85   12.54   0
 -11  -5  -3  148.21   11.77   0
 -11   5  -3  152.99   13.85   0
  11  -5   3  120.67   13.91   0
  11   5  -3  156.75   12.66   0
  11  -5   3  111.77    9.91   0
  11  -5  -3  138.24   12.42   0
 -11  -5   3  123.68    9.95   0
  11   5   3  122.46   11.95   0
 -11   5   3  116.01   12.48   0
 -11  -5  -3  141.91   15.87   0
  11   5   3   97.15   15.05   0
  11  -5   3  107.07   11.91   0
 -13   5  -3    9.81   12.29   0
  13  -5   3   48.98   11.84   0
  13   5  -3   25.43   11.05   0
  13  -5  -3    3.52   11.06   0
  13  -5   3   31.42   10.66   0
 -13  -5   3   39.73    8.76   0
  13   5   3   34.87    8.75   0
 -13  -5  -3   16.06   12.03   0
  13   5   3   22.39   11.49   0
  13  -5   3   38.05   10.20   0
 -13   5   3   26.85   10.87   0
 -15   5  -3   70.37    9.81   0
  15  -5   3   66.33   11.67   0
  15  -5   3   84.17   10.13   0
  15   5  -3   79.99    9.08   0
  15  -5  -3   94.34   10.89   0
 -15  -5  -3   65.91   11.90   0
 -15  -5   3   67.55    8.90   0
  15   5   3   92.13   10.29   0
  15   5   3   81.79   10.73   0
  15  -5   3   85.52   10.11   0
 -15   5   3   86.37   10.85   0
 -17   5   3  363.79   11.48   0
  17   5   3  329.25   11.12   0
  17  -5   3  321.65   11.16   0
  17   5  -3  388.25   11.76   0
  17  -5  -3  402.64   11.70   0
 -17  -5  -3  357.20   11.78   0
  17   5   3  327.42   11.28   0
  17   5   3  379.24   11.22   0
 -17  -5   3  357.18   11.26   0
  17  -5   3  384.75   11.09   0
  17  -5   3  322.72   11.61   0
 -17   5  -3  329.30   12.04   0
 -19   5   3   95.00   10.57   0
  19  -5   3   90.96    8.54   0
  19   5  -3  114.07    8.76   0
  19  -5  -3  148.25   10.76   0
  19   5   3  114.27   10.01   0
  19   5   3  106.28   10.73   0
 -19  -5  -3  126.41   11.13   0
  19   5   3  106.48    8.23   0
  19  -5   3   90.83   10.01   0
  19  -5   3   98.11    8.75   0
 -19  -5   3  113.54    8.48   0
 -19   5  -3  112.74   11.15   0
  21   5   3   83.89   10.17   0
  21   5  -3   78.78    8.60   0
  21  -5  -3   73.19   10.79   0
 -21   5   3   64.10   10.34   0
  21   5   3   82.92   10.18   0
  21   5   3   83.34    9.93   0
 -21  -5  -3   73.16   11.28   0
  21  -5   3   69.01    8.29   0
  21  -5   3   67.58   10.49   0
  21  -5   3   82.06    8.35   0
 -21  -5   3   72.63    8.42   0
 -21   5  -3   56.51   10.75   0
   1  -7   3  445.17   14.83   0
   1   7  -3  392.78   13.85   0
  -1  -7   3  433.06   13.55   0
  -1   7   3  449.57   21.16   0
  -1  -7   3  460.53   14.28   0
   1   7   3  431.83   19.84   0
  -1   7   3  447.91   19.80   0
  -1  -7   3  455.46   14.27   0
   1  -7   3  474.01   14.53   0
  -1   7   3  449.60   14.26   0
   1   7   3  454.21   13.47   0
   1   7   3  464.89   22.95   0
  -1  -7  -3  395.96   11.53   0
   1  -7  -3  410.17   14.84   0
   3  -7   3  362.58   13.41   0
   3  -7   3  339.51   11.80   0
   3  -7   3  347.30   12.42   0
  -3  -7   3  323.60   13.73   0
  -3  -7   3  365.67   13.97   0
  -3   7  -3  458.87   14.27   0
   3   7   3  339.31   20.49   0
   3   7  -3  460.04   13.93   0
  -3   7   3  343.42   16.70   0
  -3  -7  -3  467.57   19.85   0
  -3   7   3  348.17   14.04   0
   3   7   3  351.08   12.69   0
  -3  -7   3  346.77   13.20   0
  -3  -7  -3  454.65   13.41   0
   3  -7  -3  452.12   13.20   0
   5  -7  -3  132.73   16.85   0
   5  -7   3  150.63   12.47   0
   5   7  -3  136.53   14.93   0
   5  -7  -3  146.05   15.08   0
  -5   7  -3  112.03   13.64   0
  -5  -7   3  146.40   15.49   0
  -5  -7   3  140.35   12.37   0
   5   7  -3  143.14   13.16   0
  -5   7   3  131.79   16.88   0
  -5   7   3  139.02   13.89   0
   5   7   3  138.40   11.88   0
   5   7   3  141.73   17.65   0
  -5  -7  -3  126.96   17.47   0
   5  -7   3  144.18   14.51   0
   5  -7   3  123.53   12.57   0
  -5  -7  -3  122.58    9.90   0
   7   7   3  906.42   18.08   0
   7  -7   3  994.49   14.79   0
   7   7  -3  941.62   19.90   0
  -7  -7  -3  922.61   18.59   0
   7   7  -3  935.38   14.74   0
   7  -7   3  935.49   14.61   0
  -7  -7   3  958.85   13.94   0
   7  -7  -3  956.52   15.42   0
  -7  -7   3  927.39   22.58   0
  -7   7   3  924.97   25.37   0
   7  -7   3  924.79   15.69   0
   7   7   3  972.57   13.88   0
  -7   7  -3  920.86   15.78   0
  -7   7   3  954.35   16.81   0
  -7  -7  -3  917.86   13.93   0
  -9  -7  -3 1083.08   14.08   0
   9   7  -3 1164.45   14.86   0
   9   7  -3 1087.51   23.71   0
   9  -7  -3 1156.50   15.99   0
  -9   7  -3 1065.58   16.00   0
   9  -7   3 1065.47   13.73   0
  -9  -7   3 1083.20   14.05   0
  -9  -7   3 1065.89   24.57   0
   9   7   3 1064.22   12.40   0
  -9   7   3 1082.90   17.12   0
   9   7   3 1071.40   18.43   0
   9  -7   3  987.08   12.62   0
  -9  -7  -3 1095.85   17.40   0
   9  -7   3 1104.87   14.46   0
 -11  -7  -3  114.63    9.38   0
  11   7  -3  130.09   12.02   0
  11  -7   3  131.47   13.65   0
 -11   7  -3   89.04   13.70   0
  11  -7  -3  107.05   14.55   0
 -11  -7   3  159.01   11.76   0
  11  -7   3  154.07   10.19   0
  11   7   3  135.20   11.69   0
 -11  -7   3  156.52   28.60   0
 -11  -7  -3   89.02   16.44   0
  11   7   3  153.49   15.14   0
 -11   7   3  149.66   12.58   0
  11  -7   3  183.39   12.01   0
 -13  -7  -3  380.88   11.33   0
  13  -7   3  367.89   12.67   0
  13  -7   3  379.08   11.50   0
  13  -7  -3  397.60   12.16   0
 -13  -7   3  388.94   11.43   0
  13   7  -3  413.09   10.17   0
 -13  -7  -3  371.98   14.65   0
  13   7   3  384.79   11.30   0
  13   7   3  364.67   12.11   0
  13  -7   3  364.92    9.58   0
 -13   7  -3  357.54   12.79   0
 -13   7   3  377.76   12.32   0
 -15   7   3  299.30   11.52   0
 -15  -7  -3  343.77    9.09   0
  15  -7   3  321.03   11.74   0
 -15   7  -3  345.88   10.47   0
  15  -7   3  312.65   10.86   0
  15   7  -3  385.90    9.76   0
  15  -7  -3  366.61   11.76   0
 -15  -7  -3  336.71   12.76   0
 -15  -7   3  317.77   10.77   0
  15   7   3  325.55   11.65   0
  15   7   3  325.55   10.67   0
  15  -7   3  354.46   11.04   0
 -17   7  -3   29.90   11.04   0
 -17   7   3   14.72   10.64   0
  17   7  -3   40.21   10.53   0
  17  -7  -3   13.93   10.83   0
  17  -7   3   19.86   10.62   0
 -17  -7  -3   20.24   11.24   0
  17   7   3   11.03   10.28   0
  17   7   3   12.31    7.98   0
 -17  -7   3   28.56   10.02   0
  17  -7   3   18.71   10.09   0
  17  -7   3   11.17   10.46   0
 -19   7  -3    0.75   10.73   0
  19   7   3   15.54    9.60   0
 -19   7   3   20.62   10.27   0
  19   7  -3   18.39    8.35   0
  19  -7   3   17.32    9.64   0
  19  -7  -3   20.06   10.64   0
  19   7   3   -3.34    9.95   0
 -19  -7  -3    3.14   10.92   0
  19   7   3   19.22    7.96   0
  19  -7   3   -6.27    7.88   0
 -19  -7   3    4.72    8.05   0
  19  -7   3    7.62    8.48   0
 -21   7  -3    4.81   10.40   0
  21   7   3    5.16    9.86   0
 -21   7   3    9.89    8.27   0
  21   7  -3   10.64    9.96   0
  21  -7  -3   21.43   10.69   0
  21   7   3   -6.84   10.20   0
  21   7   3   24.65   10.21   0
 -21  -7  -3   -3.17   11.02   0
  21  -7   3   -2.96    9.96   0
  21  -7   3    1.18    9.93   0
  21  -7   3   16.25    8.46   0
 -21  -7   3    8.82   10.00   0
   1   9  -3  382.20   14.26   0
  -1  -9   3  378.32   13.25   0
   1  -9   3  390.04   14.15   0
  -1  -9   3  394.97   14.85   0
   1   9   3  392.32   26.78   0
  -1  -9   3  405.18   13.75   0
   1   9   3  395.03   27.65   0
  -1   9  -3  379.67   13.65   0
  -1   9   3  396.93   13.63   0
  -1   9   3  393.52   22.65   0
   1  -9   3  394.82   11.44   0
   1   9   3  394.64   13.63   0
  -1   9   3  399.74   23.97   0
   1  -9  -3  386.10   14.90   0
  -1  -9  -3  382.90   13.85   0
  -3   9  -3 1230.85   13.25   0
   3   9  -3 1242.87   17.28   0
   3  -9   3 1191.33   15.45   0
  -3  -9   3 1197.46   14.86   0
  -3  -9   3 1228.30   17.56   0
  -3   9  -3 1257.53   15.20   0
   3   9   3 1203.46   27.83   0
   3  -9   3 1238.12   13.70   0
  -3   9   3 1191.40   16.78   0
   3   9   3 1223.01   14.60   0
  -3  -9   3 1262.77   15.22   0
  -3   9   3 1201.63   22.76   0
   3  -9  -3 1243.31   17.23   0
  -3  -9  -3 1224.43   13.17   0
   5  -9  -3  113.49   16.86   0
  -5  -9   3   98.28   11.65   0
  -5  -9   3  123.09   15.25   0
  -5   9  -3   82.02   12.86   0
   5  -9   3   99.20   12.51   0
  -5   9   3  122.81   17.24   0
   5   9   3  118.28   11.80   0
  -5  -9  -3   86.51   18.00   0
  -5   9   3  110.95   16.61   0
   5   9  -3   86.36   14.18   0
   5  -9   3  104.13   13.55   0
   5  -9  -3   94.46   14.29   0
  -5  -9  -3  100.44   11.71   0
   5   9   3  126.13   18.05   0
   7  -9   3  403.30   13.60   0
   7   9  -3  464.11   13.70   0
  -7  -9  -3  440.04   19.62   0
  -7  -9   3  374.39   18.77   0
   7  -9  -3  462.14   15.71   0
  -7  -9   3  383.01   12.61   0
  -7   9   3  367.65   22.47   0
   7  -9   3  376.86   14.22   0
   7  -9   3  385.19   13.92   0
   7   9   3  358.16   12.55   0
   7   9   3  376.02   18.46   0
  -7   9  -3  442.05   13.94   0
  -7   9   3  396.50   13.90   0
   7   9  -3  438.82   18.07   0
  -7  -9  -3  426.72   12.81   0
   7  -9  -3  439.94   19.11   0
   9  -9   3   78.42   10.11   0
  -9   9   3   54.95   32.56   0
   9  -9  -3   51.66   14.60   0
   9  -9   3   70.53   12.73   0
   9  -9   3   36.48   13.52   0
  -9  -9   3   58.48   11.57   0
  -9  -9   3   58.49   16.57   0
  -9   9  -3   10.58   13.44   0
   9   9   3   56.35    9.60   0
   9   9  -3   20.33   12.60   0
   9   9   3   50.00   12.47   0
  -9  -9  -3   29.98   15.79   0
  -9   9   3   47.04   12.73   0
   9   9  -3   35.14   17.78   0
  -9  -9  -3   30.15    9.45   0
 -11   9   3   36.79   13.31   0
  11   9  -3    6.65   20.83   0
  11   9  -3   24.53   11.44   0
  11  -9   3   17.96   10.41   0
 -11   9  -3   46.16   12.80   0
  11  -9  -3   18.07   12.14   0
  11  -9   3   30.64    9.32   0
 -11  -9   3   18.57    9.02   0
 -11  -9   3   33.98   19.81   0
  11   9   3   20.61   11.11   0
 -11  -9  -3   35.82   13.75   0
  11   9   3   25.24   12.60   0
  11  -9   3   36.06   11.38   0
 -11  -9  -3   15.31   10.84   0
 -13  -9  -3  611.10   11.68   0
 -13   9   3  565.84   12.88   0
  13  -9   3  555.25   10.42   0
  13  -9   3  558.78   13.19   0
 -13   9  -3  603.83   13.41   0
  13  -9  -3  677.64   13.12   0
 -13  -9   3  568.07   10.25   0
  13   9  -3  688.71   12.60   0
 -13  -9  -3  628.66   15.30   0
  13   9   3  563.14   12.58   0
  13   9   3  583.33   11.81   0
 -13  -9   3  583.74   28.14   0
  13  -9   3  616.86   11.90   0
 -15  -9  -3   23.65    7.80   0
  15  -9   3   23.08    9.02   0
 -15   9   3   33.50   10.42   0
 -15   9  -3    4.83    9.41   0
  15   9  -3   12.87   10.32   0
  15  -9  -3   28.19   10.62   0
 -15  -9  -3   26.47   11.27   0
  15   9   3   14.60   10.47   0
 -15  -9   3   24.68    9.73   0
  15   9   3   33.92    9.64   0
  15  -9   3   24.85    9.95   0
  15  -9   3   42.08   10.06   0
  17  -9   3  122.90   10.88   0
 -17  -9  -3   95.34    8.23   0
 -17   9  -3  126.18   11.18   0
 -17   9   3   90.47   10.61   0
  17  -9   3   54.67   10.62   0
  17   9  -3  117.99   10.71   0
  17  -9  -3  122.45   10.92   0
  17   9   3   82.58   10.40   0
 -17  -9  -3  106.33   11.41   0
  17   9   3   74.03    8.38   0
 -17  -9   3   66.33   10.36   0
  17  -9   3   99.17   10.50   0
 -19   9  -3   53.46   10.74   0
  19  -9   3   67.39   10.02   0
  19   9  -3   67.15    8.56   0
 -19   9   3   53.37   10.42   0
  19  -9  -3   38.98   10.62   0
  19   9   3   67.39   10.23   0
 -19  -9  -3   50.14   11.12   0
  19   9   3   66.81    8.30   0
 -19  -9   3   84.06   10.17   0
  19  -9   3   49.53    9.81   0
  19  -9   3   54.27    8.35   0
 -21   9  -3   37.82    8.98   0
  21   9   3   50.24    9.95   0
  21  -9   3   29.29    8.78   0
  21   9  -3   43.27   10.63   0
  21  -9  -3   44.58   10.81   0
  21   9   3   35.88   10.39   0
  21   9   3   38.39    8.68   0
 -21  -9  -3   61.32   10.81   0
 -21   9   3   36.80   10.50   0
  21  -9   3   42.77    8.38   0
  21  -9   3   40.26   10.61   0
 -21  -9   3   44.35    9.74   0
  -1 -11   3  310.03   12.77   0
   1 -11   3  295.35   13.98   0
  -1 -11   3  287.23   14.52   0
  -1 -11   3  310.46   11.32   0
  -1  11   3  302.03   13.32   0
   1  11   3  286.64   13.16   0
   1 -11   3  293.61   11.22   0
   1 -11  -3  238.44   12.25   0
  -1 -11  -3  236.93   13.30   0
   1  11  -3  237.18   14.14   0
  -1  11  -3  235.06   13.75   0
  -3  11   3  204.52   21.47   0
   3  11  -3  225.24   15.80   0
   3 -11   3  192.35   12.97   0
  -3 -11   3  193.57   12.11   0
   3 -11   3  205.63   13.43   0
  -3  11  -3  223.49   10.89   0
  -3 -11   3  200.34   13.39   0
  -3  11  -3  217.23   12.75   0
  -3 -11   3  194.50   12.51   0
  -3  11   3  178.28   13.70   0
   3  11   3  204.28   12.14   0
   3  11   3  196.41   29.50   0
   3 -11  -3  241.38   12.22   0
  -3 -11  -3  233.20   12.20   0
   3  11   3  187.23   28.64   0
  -5  11   3  569.22   19.49   0
  -5  11  -3  458.95   13.17   0
   5  11  -3  521.19   16.50   0
   5 -11   3  548.31   11.63   0
   5 -11  -3  545.38   18.79   0
  -5 -11   3  555.98   10.85   0
  -5 -11   3  567.13   16.91   0
  -5  11  -3  467.95   11.64   0
  -5  11   3  540.09   17.15   0
   5  11   3  567.99   11.02   0
   5  11   3  562.14   21.02   0
   5 -11  -3  491.05   15.47   0
  -5 -11  -3  512.19   22.95   0
  -5 -11  -3  502.73   12.92   0
   5 -11   3  548.04   12.16   0
  -7  11   3  585.04   16.69   0
  -7 -11  -3  643.44   19.94   0
   7  11  -3  659.90   17.21   0
   7 -11   3  561.69   14.04   0
   7 -11  -3  684.54   16.76   0
  -7 -11   3  559.88   13.01   0
  -7  11   3  562.96   19.40   0
  -7 -11   3  546.18   18.71   0
   7  11   3  589.30   11.10   0
   7 -11   3  612.59   15.35   0
   7  11   3  564.65   18.29   0
   7  11  -3  692.74   13.81   0
   7 -11  -3  670.78   19.35   0
  -7 -11  -3  669.09   13.32   0
  -7  11  -3  641.11   12.06   0
  -9  11   3  231.83   15.68   0
   9 -11   3  246.69   12.53   0
   9  11  -3  261.20   17.28   0
   9 -11   3  226.54   12.69   0
  -9  11   3  225.46   24.42   0
   9 -11  -3  269.49   15.68   0
  -9 -11   3  249.90   10.46   0
  -9 -11   3  231.07   16.82   0
   9 -11   3  226.57   13.97   0
  -9  11  -3  268.04   13.95   0
   9  11  -3  270.32   13.01   0
   9  11   3  253.95   12.16   0
   9  11   3  247.60   14.91   0
  -9 -11  -3  258.11   16.11   0
  -9 -11  -3  267.82   12.14   0
   9 -11  -3  251.79   21.09   0
  11 -11   3  131.36   11.64   0
  11  11  -3  208.89   19.08   0
  11  11  -3  223.94    9.63   0
  11 -11   3  170.80   12.07   0
  11 -11   3  153.80   10.45   0
  11 -11  -3  218.69   12.77   0
 -11  11  -3  184.05   12.38   0
 -11 -11   3  170.47    9.49   0
 -11 -11   3  166.03   17.47   0
  11  11   3  158.27   13.68   0
 -11 -11  -3  188.35   13.89   0
  11  11   3  168.83   11.26   0
 -11  11   3  153.86   15.18   0
 -11 -11  -3  215.32   11.32   0
  13  11  -3  185.87   19.63   0
  13 -11   3   96.24   10.77   0
  13  11  -3  198.35   11.18   0
  13 -11   3  101.59   11.43   0
 -13  11  -3  208.39   11.62   0
  13 -11  -3  218.00   11.79   0
 -13 -11   3  139.56    8.65   0
 -13 -11  -3  208.93   14.30   0
  13  11   3  120.84   12.74   0
 -13  11   3  129.93   11.32   0
  13  11   3  129.76    8.69   0
 -13 -11   3  137.60   17.49   0
  13 -11   3  126.16    8.77   0
 -13 -11  -3  204.15   10.49   0
 -15 -11  -3   36.00    9.83   0
  15  11  -3   34.24   23.88   0
 -15  11   3   39.86   10.46   0
  15 -11   3   48.04   10.67   0
 -15  11  -3   25.40    8.95   0
  15 -11  -3   40.71   10.79   0
  15 -11   3   37.81   10.47   0
  15  11  -3   42.96   10.37   0
 -15 -11  -3   22.43   12.95   0
  15  11   3   38.73   10.40   0
 -15 -11   3   25.32    9.99   0
  15  11   3   38.65    8.21   0
  15 -11   3   51.05   10.08   0
 -15 -11   3   40.27   22.21   0
 -17  11  -3  129.77   11.15   0
 -17 -11  -3  110.30   10.12   0
  17 -11   3  117.72   10.82   0
  17 -11   3  132.68    8.56   0
 -17  11   3  117.87   10.66   0
  17  11  -3  151.27    8.86   0
  17 -11  -3  126.08   11.03   0
 -17 -11  -3  125.15   11.35   0
  17  11   3  123.18   12.00   0
  17  11   3  130.28   10.34   0
 -17 -11   3  126.65   10.10   0
  17 -11   3  144.30   10.66   0
 -19  11  -3   47.20   10.47   0
  19 -11   3   47.11    9.90   0
  19  11  -3   44.97    8.09   0
 -19  11   3   47.22   10.11   0
  19 -11  -3   41.43    8.69   0
  19  11   3   58.34    9.99   0
 -19 -11  -3   45.46   12.60   0
  19  11   3   35.85    8.33   0
 -19 -11   3   57.62   10.14   0
  19 -11   3   65.71    8.00   0
  19 -11   3   33.95   10.53   0
 -21  11  -3    7.46   10.58   0
  21 -11   3   19.65    8.20   0
  21  11  -3    6.58   10.00   0
 -21  11   3   19.58   10.20   0
  21 -11  -3   16.96    8.65   0
  21  11   3   11.50   10.22   0
 -21 -11  -3  -13.61   11.23   0
  21  11   3   20.59   10.08   0
  21 -11   3   23.23    9.87   0
 -21 -11   3   16.53    8.18   0
  21 -11   3   -0.59   10.52   0
  -1 -13   3    3.57   11.38   0
  -1  13  -3   46.90   12.80   0
   1  13  -3   54.14   13.63   0
   1 -13   3   36.46   13.02   0
  -1 -13   3   14.75   13.71   0
  -1 -13   3   51.60   10.03   0
  -1  13   3   32.36   12.72   0
   1  13   3   26.27   12.40   0
   1 -13   3   46.81   12.26   0
   1 -13  -3   54.54   12.63   0
  -1 -13  -3   35.94   12.51   0
  -3  13  -3  484.87   13.32   0
   3  13  -3  508.59   14.91   0
  -3 -13   3  501.98   12.69   0
  -3 -13   3  531.52   11.28   0
   3 -13   3  502.64   13.58   0
   3 -13   3  488.98   13.73   0
  -3 -13   3  517.09   16.46   0
  -3  13   3  504.02   26.62   0
  -3  13   3  483.19   15.67   0
   3  13   3  516.62   13.12   0
  -3  13  -3  484.41   13.34   0
   3 -13  -3  499.67   15.12   0
  -3 -13  -3  499.82   13.12   0
   5  13  -3 1151.73   16.89   0
   5 -13   3 1152.96   15.23   0
  -5 -13   3 1123.46   14.16   0
   5 -13  -3 1239.25   22.44   0
  -5  13   3 1168.57   21.76   0
  -5 -13   3 1183.17   18.53   0
  -5  13   3 1170.29   18.34   0
   5  13   3 1184.94   26.20   0
  -5  13  -3 1116.53   15.05   0
   5  13   3 1187.82   14.58   0
   5 -13  -3 1193.50   18.93   0
  -5 -13  -3 1132.08   14.25   0
  -5 -13   3 1252.97   14.86   0
  -5  13  -3 1140.57   12.71   0
   5 -13   3 1171.01   13.64   0
  -5 -13  -3 1160.87   28.22   0
  -7 -13  -3  451.02   19.46   0
   7  13  -3  474.40   13.05   0
  -7  13  -3  436.74   13.69   0
   7  13  -3  447.65   16.68   0
  -7  13   3  389.54   16.59   0
  -7 -13   3  390.37   12.46   0
   7 -13  -3  470.93   17.94   0
  -7  13   3  367.84   18.25   0
  -7 -13   3  390.52   16.48   0
  -7  13  -3  421.24   11.08   0
   7  13   3  415.31   17.49   0
   7  13   3  398.39   10.32   0
   7 -13   3  392.63   13.99   0
   7 -13  -3  449.86   17.09   0
  -7 -13  -3  462.27   10.27   0
   7 -13   3  387.51   11.29   0
   9  13  -3  310.19   12.52   0
  -9  13   3  304.43   13.09   0
   9  13  -3  284.46   15.66   0
   9 -13   3  291.59   13.02   0
  -9  13   3  299.66   20.27   0
   9 -13  -3  302.77   13.59   0
  -9 -13   3  294.34   11.99   0
  -9 -13   3  302.89   15.08   0
   9 -13   3  304.56   14.11   0
   9  13   3  304.22   14.61   0
   9  13   3  298.23   12.01   0
  -9 -13  -3  288.49   16.10   0
  -9  13  -3  284.43   13.36   0
   9 -13  -3  309.51   19.80   0
  -9 -13  -3  286.01   11.94   0
  11 -13   3  315.95   12.15   0
  11  13  -3  332.05   12.13   0
 -11  13   3  303.01   27.63   0
  11  13  -3  339.44   17.35   0
  11 -13   3  273.30   12.22   0
 -11  13   3  294.64   12.69   0
  11 -13   3  296.66   12.49   0
  11 -13  -3  332.08   14.43   0
 -11 -13   3  289.93    9.65   0
 -11  13  -3  301.97   10.57   0
  11  13   3  297.31   14.22   0
 -11 -13   3  324.72   15.86   0
 -11 -13  -3  321.17   15.74   0
  11  13   3  301.74    9.79   0
 -11 -13  -3  312.61   11.46   0
  11 -13  -3  326.12   25.34   0
  13 -13   3  100.07   10.69   0
  13  13  -3  122.60   16.77   0
 -13  13   3  112.71   11.50   0
  13  13  -3  141.80    8.88   0
  13 -13   3   88.14   11.27   0
 -13  13  -3  115.38   11.54   0
  13 -13  -3  128.93   11.42   0
 -13 -13   3   97.31   10.32   0
  13  13   3   97.90   12.54   0
 -13 -13  -3  110.00   14.02   0
  13  13   3   97.95    9.94   0
 -13 -13   3  108.22   14.83   0
 -13 -13  -3  117.64    9.79   0
  13 -13   3   82.31    8.52   0
  15 -13   3   68.93   10.79   0
  15 -13   3   69.70   10.31   0
  15  13  -3   82.15   18.80   0
  15  13  -3   94.59   10.16   0
 -15  13  -3   91.11    9.15   0
  15 -13  -3   90.98   11.27   0
  15  13   3   85.35   10.47   0
 -15 -13  -3   65.30   11.75   0
 -15 -13   3   93.21    8.17   0
  15  13   3  105.46   10.24   0
 -15  13   3   91.27   12.55   0
 -15 -13   3  103.87   16.88   0
  15 -13   3   97.08    8.42   0
 -15 -13  -3   81.72    9.98   0
 -17 -13  -3  103.39    8.38   0
 -17 -13   3   80.46   21.64   0
  17 -13   3   60.71    8.87   0
  17  13  -3  103.59    8.42   0
  17  13  -3   93.30   23.97   0
  17 -13   3   71.66   10.39   0
 -17  13  -3   69.34   10.92   0
 -17  13   3   74.23   10.56   0
  17 -13  -3   89.22   10.81   0
  17  13   3   77.80   11.52   0
 -17 -13  -3   90.92   11.35   0
  17  13   3   68.80   10.22   0
 -17 -13   3   89.30    7.78   0
  17 -13   3   80.22   10.38   0
 -19 -13  -3   26.50    7.89   0
 -19  13  -3    7.55    8.79   0
  19  13  -3   34.24    7.83   0
 -19  13   3    5.98   10.04   0
  19 -13  -3   48.14   10.51   0
  19  13   3   35.28   10.24   0
 -19 -13  -3    4.94   11.11   0
  19  13   3    9.41   10.08   0
  19 -13   3   19.86    9.94   0
 -19 -13   3   25.52    7.98   0
  19 -13   3    8.14    9.70   0
  19 -13   3   26.23   10.24   0
 -21  13  -3   62.52   10.71   0
  21 -13   3   19.80   10.38   0
 -21  13   3   55.09   10.35   0
  21 -13  -3   48.75   11.17   0
 -21 -13  -3   37.25   11.43   0
  21  13   3   36.44   10.42   0
  21  13  -3   61.30   10.40   0
  21  13   3   59.70   10.33   0
 -21 -13   3   61.82   10.11   0
  21 -13   3   53.01   10.32   0
  21 -13   3   38.33   10.47   0
  -1  15  -3 1710.49   16.48   0
  -1 -15   3 1727.08   15.25   0
   1  15  -3 1770.15   17.44   0
  -1 -15   3 1803.03   14.08   0
   1 -15   3 1753.59   16.92   0
  -1 -15   3 1775.02   17.90   0
  -1  15   3 1741.52   18.53   0
   1  15   3 1754.63   16.51   0
   1 -15   3 1795.20   16.47   0
   1 -15  -3 1725.89   16.83   0
  -1 -15  -3 1756.42   16.50   0
  -3 -15   3  981.47   14.20   0
  -3  15   3 1008.28   36.30   0
  -3 -15   3  900.70   11.70   0
   3 -15   3  929.06   15.08   0
  -3 -15   3  955.34   16.08   0
  -3  15  -3 1045.16   13.07   0
  -3  15   3  961.16   17.20   0
   3  15   3  937.33   12.10   0
   3 -15  -3 1057.24   15.13   0
  -3 -15  -3  999.18   14.16   0
   3 -15   3  970.04   13.21   0
   3  15  -3 1046.05   16.39   0
  -3  15  -3 1016.12   14.61   0
  -5  15  -3  679.16   12.00   0
   5  15  -3  730.74   15.82   0
   5 -15   3  726.71   14.15   0
  -5 -15   3  755.40   13.14   0
   5 -15  -3  731.19   20.97   0
  -5 -15  -3  724.50   31.24   0
  -5 -15   3  770.32   17.49   0
  -5  15   3  711.59   17.30   0
  -5  15   3  753.74   22.27   0
   5  15   3  770.44   14.09   0
  -5 -15   3  795.62   13.85   0
  -5  15  -3  675.62   14.11   0
   5 -15  -3  714.14   16.25   0
  -5 -15  -3  740.56   12.28   0
   5  15   3  738.57   30.64   0
   5 -15   3  722.90   14.93   0
   7  15   3  178.26   17.99   0
   7 -15   3  160.26   10.08   0
  -7  15  -3  184.26   12.64   0
  -7  15   3  187.59   17.17   0
  -7 -15   3  188.53   11.52   0
  -7  15   3  177.81   15.20   0
   7 -15  -3  214.64   16.25   0
  -7 -15   3  183.44   15.21   0
   7  15  -3  205.35   16.13   0
   7  15   3  177.54   11.74   0
   7 -15   3  170.82   13.31   0
   7 -15  -3  196.63   14.29   0
  -7 -15  -3  183.89    9.51   0
  -7  15  -3  188.17   10.50   0
  -7 -15  -3  190.47   20.20   0
   9  15  -3   90.19   11.87   0
   9 -15   3   54.15   12.12   0
  -9 -15   3   24.41    8.72   0
  -9  15   3   36.37   14.37   0
  -9  15   3   46.52   16.51   0
   9 -15  -3   58.26   14.65   0
   9  15   3   35.21   13.60   0
  -9 -15   3   48.99   13.77   0
   9 -15   3   49.20   10.34   0
   9  15   3   32.19   11.41   0
  -9 -15  -3   53.51   17.04   0
   9 -15  -3   71.02   15.13   0
  -9  15  -3   66.23   10.11   0
  -9 -15  -3   66.19    9.06   0
   9  15  -3   56.73   14.58   0
  11 -15   3  209.14   11.11   0
  11  15  -3  186.87   11.25   0
 -11  15   3  181.85   19.64   0
  11  15  -3  165.28   16.30   0
  11 -15   3  187.55   11.52   0
 -11  15   3  193.87   13.61   0
  11 -15   3  179.83   10.15   0
  11 -15  -3  172.91   13.39   0
 -11 -15   3  185.57   11.03   0
  11  15   3  190.24   13.26   0
 -11 -15   3  189.82   13.87   0
 -11  15  -3  179.93   11.89   0
 -11 -15  -3  152.66   16.61   0
  11  15   3  193.45    9.30   0
  11 -15  -3  172.15   18.66   0
 -11 -15  -3  175.94    8.90   0
  13 -15   3  184.55   10.31   0
  13 -15  -3  215.75   13.36   0
  13  15  -3  225.99   10.87   0
  13 -15   3  164.51    9.45   0
  13  15  -3  206.35   15.43   0
 -13  15   3  170.86   11.33   0
 -13  15  -3  188.66   11.37   0
  13  15   3  199.58   13.27   0
  13 -15   3  189.21   11.29   0
 -13 -15  -3  187.38   12.69   0
 -13 -15   3  198.93   10.26   0
  13  15   3  195.15    8.69   0
 -13 -15   3  193.07   13.69   0
 -13 -15  -3  198.72    8.72   0
  15  15  -3  157.47    8.72   0
  15 -15   3  112.28    9.39   0
  15 -15   3  118.12    8.40   0
  15  15  -3  143.79   17.89   0
 -15  15   3  115.32   10.79   0
 -15  15  -3  134.23    9.71   0
  15 -15  -3  130.35   10.97   0
  15  15   3  117.49   10.78   0
 -15 -15  -3  141.22   13.67   0
 -15 -15   3  104.83    9.89   0
  15  15   3  105.61   10.50   0
 -15 -15   3  127.96   14.53   0
 -15 -15  -3  135.04    9.78   0
  15 -15   3  125.19   10.31   0
 -17 -15  -3  146.55   10.02   0
  17  15  -3  135.23    8.61   0
  17  15  -3  133.62   18.98   0
  17 -15   3   92.71   10.55   0
 -17  15   3  121.50   10.76   0
 -17  15  -3  130.70   10.78   0
  17 -15  -3  139.51   11.13   0
  17  15   3  116.51   10.67   0
 -17 -15  -3  123.01   13.40   0
  17  15   3  141.15   10.20   0
 -17 -15   3  127.98    9.84   0
  17 -15   3  100.16   10.83   0
 -17 -15   3  130.32   17.02   0
  17 -15   3  127.41   10.27   0
  19 -15   3   35.12   10.30   0
 -19 -15  -3   46.97    8.00   0
  19  15  -3   -1.97   19.79   0
  19  15  -3   38.10    8.03   0
  19 -15   3   59.09   10.04   0
 -19  15  -3   27.34    8.69   0
 -19  15   3   50.20   10.76   0
  19 -15  -3   33.38   11.24   0
  19  15   3   75.52   10.26   0
 -19 -15  -3   38.65   11.09   0
  19  15   3   57.23   10.03   0
 -19 -15   3   46.01    9.64   0
  19 -15   3   57.20    9.98   0
 -21 -15  -3   39.59   10.19   0
  21  15  -3   53.97    9.82   0
  21 -15   3   37.19   10.55   0
 -21  15  -3   60.51   10.52   0
 -21  15   3   36.12   10.26   0
  21 -15  -3   35.68   10.84   0
  21  15   3   37.62   10.35   0
 -21 -15  -3   40.04   11.54   0
  21  15   3   23.96   10.51   0
 -21 -15   3   36.88    8.19   0
  21 -15   3   39.97   10.17   0
  21 -15   3   32.93    8.71   0
  -1 -17   3  662.06   11.98   0
  -1 -17   3  644.68   13.10   0
   1  17  -3  638.95   14.87   0
   1 -17   3  667.87   14.45   0
  -1 -17   3  676.74   14.90   0
  -1  17   3  691.04   14.52   0
   1  17   3  648.01   13.69   0
   1 -17   3  691.11   12.01   0
  -1  17  -3  640.61   14.71   0
   1 -17  -3  669.06   14.41   0
  -1 -17  -3  619.69   13.90   0
  -3  17  -3  320.54   12.92   0
  -3  17  -3  340.49   13.68   0
  -3 -17   3  320.26   12.84   0
   3  17  -3  315.63   14.41   0
   3 -17   3  333.53   14.08   0
   3 -17   3  378.25   13.55   0
  -3 -17   3  353.47   14.13   0
  -3  17   3  326.25   15.91   0
   3  17   3  345.65   12.86   0
   3 -17  -3  326.92   15.14   0
  -3 -17  -3  347.67   12.86   0
  -3 -17   3  347.46   11.61   0
   5 -17   3  576.56   13.60   0
  -5 -17   3  629.13   11.33   0
   5  17  -3  697.47   16.62   0
   5 -17   3  567.73   13.34   0
  -5 -17   3  572.73   12.63   0
   5 -17  -3  703.61   22.28   0
  -5 -17   3  607.96   15.12   0
  -5  17   3  594.08   16.61   0
  -5  17  -3  649.36   13.13   0
   5  17   3  591.01   13.13   0
   5 -17  -3  675.47   15.91   0
  -5  17   3  602.41   23.20   0
  -5 -17  -3  694.95   13.51   0
  -5  17  -3  619.45   13.38   0
  -7  17  -3  284.89   12.66   0
   7  17  -3  298.72   16.72   0
   7 -17   3  283.36   10.71   0
  -7  17  -3  280.22   10.67   0
   7  17   3  301.13   19.94   0
  -7 -17   3  301.44   11.85   0
   7 -17  -3  304.69   15.77   0
  -7 -17   3  282.69   13.94   0
  -7  17   3  283.43   17.77   0
  -7  17   3  274.60   15.02   0
   7  17   3  307.53   12.09   0
   7 -17  -3  315.16   14.47   0
   7 -17   3  261.45   13.30   0
  -7 -17  -3  295.23   11.72   0
  -7 -17  -3  309.59   22.46   0
   9  17  -3  777.79   11.37   0
   9  17  -3  784.96   17.61   0
   9 -17   3  751.70   11.79   0
  -9  17   3  765.85   18.83   0
   9  17   3  779.39   16.57   0
  -9 -17   3  755.62   12.91   0
  -9  17   3  767.86   16.63   0
   9 -17  -3  784.48   16.29   0
  -9 -17   3  777.05   16.47   0
   9 -17   3  728.28   11.43   0
   9  17   3  765.29   11.33   0
  -9 -17  -3  722.56   19.85   0
   9 -17  -3  795.68   19.14   0
  -9 -17  -3  764.78   12.64   0
  -9  17  -3  700.70   11.11   0
  -9  17  -3  688.20   13.13   0
  11  17  -3  434.68    9.83   0
  11  17  -3  406.57   16.88   0
  11 -17   3  390.71    9.94   0
 -11  17   3  385.98   17.40   0
 -11  17   3  391.22   14.68   0
  11 -17   3  374.34   11.89   0
  11  17   3  399.44   14.88   0
 -11 -17   3  408.77   11.08   0
  11 -17  -3  415.27   14.43   0
 -11 -17  -3  380.93   16.93   0
 -11 -17   3  405.32   15.23   0
  11  17   3  420.12   11.31   0
 -11  17  -3  397.11   11.88   0
  11 -17  -3  407.51   17.86   0
 -11 -17  -3  402.16   11.19   0
  13 -17   3  454.40    9.81   0
 -13  17   3  428.32   22.56   0
  13  17  -3  477.84   11.29   0
  13 -17   3  419.32   11.46   0
  13  17  -3  442.22   17.42   0
  13 -17   3  387.07   10.04   0
 -13  17   3  429.62   12.50   0
  13  17   3  455.05   14.09   0
  13 -17  -3  445.65   14.26   0
 -13 -17  -3  419.71   15.54   0
 -13 -17   3  430.96   10.84   0
 -13  17  -3  442.38   11.61   0
  13  17   3  439.78   11.36   0
 -13 -17   3  451.00   13.98   0
  13 -17  -3  454.95   22.40   0
 -13 -17  -3  469.81   11.05   0
  15 -17   3  213.92    8.83   0
  15 -17   3  199.51   11.00   0
  15 -17   3  203.59   11.17   0
  15  17  -3  217.07   17.26   0
 -15  17   3  225.08   11.41   0
 -15  17  -3  200.99    9.30   0
  15  17   3  231.44   11.22   0
  15 -17  -3  208.29   11.62   0
 -15 -17  -3  197.68   12.39   0
 -15 -17   3  205.49    8.35   0
  15  17   3  215.50   10.51   0
 -15 -17   3  233.82   15.13   0
  15  17  -3  239.74    8.72   0
 -15 -17  -3  220.65    8.68   0
  17  17  -3   12.46    9.81   0
  17 -17   3   13.93   10.16   0
  17  17  -3   10.11   15.86   0
 -17  17  -3   -3.52    8.47   0
 -17  17   3   14.35   10.50   0
  17  17   3    4.05   11.16   0
  17 -17  -3   -8.35   12.47   0
 -17 -17  -3   18.95   11.22   0
  17  17   3   10.75    9.94   0
 -17 -17   3    2.63    9.49   0
  17 -17   3    1.99    8.31   0
 -17 -17   3   -5.79   14.60   0
  17 -17   3  -18.56    9.69   0
 -17 -17  -3   -6.49    9.76   0
 -19 -17  -3   26.08    8.02   0
  19 -17   3   24.95    8.30   0
  19  17  -3   51.23    8.08   0
  19  17  -3    2.73   15.38   0
  19 -17   3   29.35   10.16   0
 -19  17  -3   12.09    8.66   0
 -19  17   3   30.15   10.27   0
  19  17   3   26.16   10.14   0
  19 -17  -3   41.79   12.46   0
 -19 -17  -3   18.02   11.16   0
  19  17   3   27.97    9.99   0
 -19 -17   3   25.42    7.70   0
  19 -17   3   42.59   10.11   0
 -19 -17   3   31.75   17.58   0
 -21 -17   3   -2.03    9.62   0
  21 -17   3    1.57   10.28   0
  -1 -19   3  484.64   11.32   0
   1  19  -3  495.08   14.59   0
   1 -19   3  460.10   14.65   0
  -1 -19   3  481.22   14.38   0
  -1  19  -3  514.64   14.61   0
  -1  19   3  434.70   13.10   0
  -1 -19   3  433.42   12.51   0
   1  19   3  458.71   13.52   0
   1 -19   3  472.87   13.36   0
   1 -19  -3  518.66   13.32   0
  -1 -19  -3  529.65   11.55   0
  -3  19  -3 1228.22   13.97   0
   3  19  -3 1200.43   15.48   0
  -3 -19   3 1222.94   13.97   0
   3 -19   3 1234.05   14.02   0
   3 -19   3 1227.41   14.95   0
  -3 -19   3 1238.19   16.10   0
  -3  19   3 1232.32   15.67   0
   3  19   3 1236.79   15.82   0
  -3  19  -3 1215.44   14.53   0
  -3 -19   3 1261.14   14.58   0
   3 -19  -3 1264.51   17.08   0
  -3 -19  -3 1251.95   15.26   0
   5 -19   3  424.58   13.48   0
  -5  19  -3  380.49   12.56   0
  -5  19   3  416.59   24.35   0
  -5 -19   3  400.25   10.07   0
   5 -19   3  407.14   13.27   0
   5 -19  -3  404.70   21.78   0
  -5 -19   3  408.31   16.14   0
  -5  19   3  386.32   14.41   0
  -5 -19   3  422.38   10.60   0
   5  19   3  351.96   12.37   0
   5 -19  -3  399.41   15.38   0
  -5  19  -3  379.36   11.05   0
  -5 -19  -3  401.75   12.86   0
   5  19  -3  417.38   14.56   0
  -7  19  -3   84.46    9.46   0
  -7 -19   3   69.48    9.59   0
   7  19  -3  106.76   13.27   0
   7  19   3   62.54   19.97   0
   7 -19   3   65.94   11.92   0
  -7 -19   3   72.57   11.06   0
  -7  19   3   73.17   14.42   0
  -7 -19   3   79.53   14.77   0
   7 -19  -3  101.60   18.28   0
  -7  19  -3  112.18   11.58   0
   7  19   3   80.28    9.30   0
   7 -19  -3  105.95   13.45   0
  -7  19   3   67.99   17.31   0
   7 -19   3   87.78    9.73   0
  -7 -19  -3  104.24    9.16   0
  -7 -19  -3   98.93   22.24   0
   9  19  -3  129.63   14.06   0
  -9  19  -3  111.95    9.54   0
   9 -19   3   84.56   11.60   0
  -9  19   3   94.44   15.67   0
   9  19   3   93.77   14.59   0
  -9 -19   3  119.51   10.68   0
   9 -19  -3  119.22   13.98   0
  -9 -19   3   86.03   11.68   0
   9 -19   3   75.26    9.13   0
   9  19   3  111.72   11.19   0
  -9  19   3  102.29   15.65   0
  -9 -19  -3  107.64   16.57   0
  -9  19  -3  104.52    9.24   0
   9 -19  -3  120.45   13.08   0
  -9 -19  -3  120.30    9.00   0
   9  19  -3  109.52    9.15   0
 -11  19  -3  225.59    8.57   0
  11  19  -3  257.98    9.34   0
  11  19  -3  212.87   14.93   0
  11 -19   3  224.08   11.03   0
 -11  19   3  246.58   14.94   0
  11  19   3  237.29   14.40   0
 -11 -19   3  244.83    9.11   0
  11 -19   3  243.43   11.32   0
  11 -19  -3  243.18   14.36   0
 -11  19   3  231.42   12.57   0
 -11 -19  -3  237.00   15.91   0
 -11 -19   3  232.75   13.36   0
  11  19   3  261.14    9.18   0
  11 -19  -3  229.89   14.68   0
 -11  19  -3  209.12   10.91   0
 -11 -19  -3  230.85   10.35   0
  13 -19   3   57.75    8.40   0
 -13  19   3   41.28   16.76   0
  13 -19   3   40.37   10.53   0
  13 -19   3   44.39    8.72   0
  13  19   3   51.83   11.94   0
 -13 -19  -3   34.41   13.12   0
 -13  19   3   52.02   10.90   0
  13 -19  -3   29.38   11.25   0
  13  19  -3   37.12    8.20   0
 -13 -19   3   64.46    7.73   0
  13  19   3   49.22   10.15   0
  13  19  -3   35.69   13.75   0
 -13 -19   3   51.93   12.07   0
 -13  19  -3   54.60   10.23   0
  13 -19  -3   31.74   16.37   0
 -13 -19  -3   37.40    9.82   0
  15 -19   3   69.11    8.28   0
  15  19  -3   95.82   10.06   0
  15 -19   3   68.92   10.71   0
  15 -19   3   74.48   10.67   0
  15  19  -3   69.17   14.81   0
  15  19   3   73.91   10.20   0
 -15 -19  -3   77.68   13.46   0
 -15  19   3   60.08   12.34   0
  15 -19  -3   74.11   11.06   0
 -15  19  -3   75.82    8.72   0
 -15 -19   3   74.13    7.95   0
  15  19   3   76.00   10.21   0
 -15 -19   3   87.38   12.97   0
  15 -19  -3   80.68   22.29   0
 -15 -19  -3   63.66    7.91   0
  17  19  -3   48.39    9.65   0
  17  19  -3   53.54   14.66   0
  17 -19   3   76.29   10.29   0
  17  19   3   40.83    9.88   0
 -17  19  -3   53.21    9.14   0
 -17 -19  -3   60.61   11.06   0
  17 -19  -3   55.77   11.10   0
 -17  19   3   63.77   10.38   0
  17 -19   3   61.35    8.38   0
  17  19   3   61.63   10.21   0
 -17 -19   3   57.07    7.75   0
 -17 -19   3   66.71   14.22   0
 -17 -19  -3   62.18    9.79   0
  17 -19   3   67.24   10.15   0
  19 -19   3   41.51    8.66   0
  19  19  -3    4.07   13.78   0
  19 -19   3   42.45   10.50   0
  19  19   3   42.51   10.23   0
 -19  19  -3   52.08   10.54   0
  19 -19  -3   41.65   11.05   0
 -19  19   3   43.47   10.63   0
 -19 -19  -3   28.46   11.53   0
  19  19  -3   53.26    8.21   0
  19  19   3   29.39   10.04   0
 -19 -19   3   43.05    8.09   0
 -19 -19   3   41.74   14.33   0
  19 -19   3   57.43   10.06   0
 -19 -19  -3   58.75    8.21   0
   1 -21   3  462.66   12.94   0
  -1 -21   3  451.70   10.55   0
  -1  21  -3  538.29   14.61   0
   1  21  -3  536.13   15.42   0
   1 -21   3  456.64   14.53   0
  -1 -21   3  469.57   14.45   0
  -1  21   3  450.39   13.36   0
   1  21   3  462.40   13.24   0
   1 -21   3  479.47   13.81   0
   1 -21  -3  539.48   12.96   0
  -1 -21  -3  540.79   14.12   0
  -1 -21   3  470.09   11.25   0
  -3  21  -3  125.56   11.69   0
  -3  21  -3  110.87   10.60   0
   3  21  -3  110.60   13.39   0
  -3 -21   3  132.19   11.59   0
   3 -21   3  135.63   10.79   0
   3 -21   3  135.33   12.81   0
  -3 -21   3  136.52   13.29   0
  -3  21   3  127.93   13.28   0
  -3 -21   3  151.67   10.19   0
   3  21   3  146.72   12.74   0
   3 -21  -3   88.94   11.83   0
  -3 -21  -3  109.90   12.25   0
   5 -21   3  309.23   13.41   0
  -5  21  -3  321.33   10.19   0
   5  21  -3  349.00   13.96   0
  -5  21  -3  311.14   10.50   0
  -5 -21   3  301.37   11.47   0
  -5 -21   3  324.75   12.09   0
  -5 -21   3  342.64   13.03   0
   5 -21  -3  348.34   22.51   0
  -5  21   3  298.60   15.70   0
   5  21   3  332.60   10.11   0
  -5  21   3  334.83   21.79   0
   5 -21   3  298.92   10.14   0
   5 -21  -3  329.39   13.09   0
  -5 -21  -3  333.81   12.08   0
  -7  21   3  153.41   17.81   0
   7  21  -3  152.87   14.57   0
   7 -21   3  141.87   10.11   0
  -7 -21   3  165.28    9.06   0
  -7  21   3  157.96   14.20   0
  -7 -21   3  163.59   12.16   0
   7 -21  -3  146.36   15.56   0
  -7  21  -3  125.27    9.67   0
   7  21   3  132.75   11.00   0
  -7  21  -3  120.90   11.45   0
   7 -21  -3  131.41   13.19   0
   7 -21   3  169.07   11.96   0
  -7 -21   3  183.15    9.43   0
  -7 -21  -3  155.63   11.03   0
  -7 -21  -3  131.66   22.18   0
   9  21  -3  403.10   14.95   0
   9  21   3  366.50   16.58   0
  -9  21  -3  405.46   11.27   0
   9 -21   3  348.55    9.95   0
  -9 -21  -3  362.67   18.62   0
  -9  21   3  347.51   13.86   0
  -9  21  -3  412.25    9.86   0
  -9 -21   3  374.91   10.83   0
  -9 -21   3  355.12   13.61   0
   9 -21  -3  406.38   14.79   0
   9  21   3  347.91    9.61   0
   9 -21   3  340.88   11.58   0
   9 -21  -3  417.81   13.69   0
  -9  21   3  376.14   16.19   0
  -9 -21  -3  422.31    9.55   0
  11  21  -3  157.29   10.91   0
 -11  21  -3  154.99    9.07   0
  11  21  -3  183.42   14.72   0
 -11  21   3  139.05   14.97   0
  11 -21   3  155.47   10.98   0
  11  21   3  160.51   12.87   0
 -11 -21   3  165.70   10.11   0
  11 -21   3  155.50    9.09   0
 -11 -21  -3  152.46   14.03   0
  11 -21  -3  160.67   13.43   0
 -11 -21   3  168.19   12.80   0
  11  21   3  136.04    8.78   0
 -11  21   3  154.14   13.52   0
  11 -21  -3  170.30   14.64   0
 -11 -21  -3  189.39   10.30   0
 -11  21  -3  163.75   10.75   0
 -13  21   3   30.62   15.19   0
  13  21  -3   30.96   13.80   0
  13 -21   3   30.29    8.70   0
  13  21   3   37.40   11.92   0
  13 -21   3   27.04    8.75   0
  13  21  -3   40.34    8.33   0
 -13 -21  -3   25.83   13.28   0
 -13 -21   3   45.60    8.11   0
  13 -21  -3   40.69   12.49   0
  13  21   3   45.47   10.17   0
 -13  21   3   29.20   10.97   0
 -13 -21   3   38.38   12.26   0
  13 -21  -3   28.38   14.92   0
 -13  21  -3    8.34   10.50   0
 -13 -21  -3   24.66    9.82   0
  15 -21   3   63.65    8.53   0
 -15  21   3   69.75   17.93   0
  15  21  -3   75.64   14.98   0
  15 -21   3   62.95   10.07   0
  15  21   3   76.35   11.88   0
 -15 -21  -3   67.21   13.27   0
  15  21  -3   81.57    9.91   0
  15 -21  -3   69.61   11.21   0
 -15 -21   3   66.69    9.42   0
  15  21   3   59.63    8.43   0
 -15  21   3   60.61   11.02   0
 -15  21  -3   39.84    8.35   0
 -15 -21   3   61.02   13.13   0
  15 -21  -3   74.17   17.40   0
 -15 -21  -3   69.74    7.97   0
  15 -21   3   57.40   10.35   0
  17 -21   3   47.31   10.17   0
  17 -21   3   26.81    8.77   0
  17  21  -3   52.47    9.44   0
  17  21  -3   37.53   14.77   0
  17  21   3   43.96   11.61   0
 -17 -21  -3   19.21   13.31   0
  17 -21  -3   28.99   10.87   0
 -17  21  -3   14.01    8.36   0
  17  21   3   45.84   10.32   0
 -17  21   3   51.42   11.88   0
 -17 -21   3   52.74    7.60   0
 -17 -21   3   41.43   13.40   0
  17 -21   3   48.47    8.45   0
 -17 -21  -3   22.60    9.92   0
  19 -21   3   28.26    8.46   0
  19  21  -3   27.90    9.59   0
  19  21  -3    1.95   13.87   0
  19 -21   3   13.00   10.54   0
  19  21   3   30.46   11.69   0
 -19 -21  -3   21.79   11.39   0
 -19  21  -3   36.54   10.25   0
  19 -21  -3   25.90   10.67   0
  19  21   3   34.98   10.33   0
 -19  21   3   14.10   10.50   0
 -19 -21   3    7.47    7.96   0
 -19 -21   3   14.87   14.05   0
  19 -21   3   26.51   10.15   0
 -19 -21  -3   16.50    9.84   0
  -1  23  -3  505.17   14.33   0
   1  23  -3  519.14   11.72   0
   1 -23   3  412.23   11.36   0
  -1 -23   3  434.54   11.85   0
  -1  23   3  417.86   13.19   0
  -1 -23   3  424.03   12.00   0
   1  23   3  434.74   13.54   0
   1 -23   3  425.81   10.94   0
   1 -23   3  408.33   11.92   0
   1 -23  -3  493.73   12.53   0
  -1 -23  -3  530.17   13.21   0
  -1 -23   3  443.56   10.83   0
  -3  23  -3   61.51   11.57   0
   3  23  -3   69.20   13.02   0
  -3 -23   3   46.94   10.92   0
   3 -23   3   36.39   12.06   0
   3 -23   3   29.25   11.55   0
  -3 -23   3   29.97   12.82   0
  -3  23   3   46.61   12.70   0
  -3 -23   3   52.12   11.81   0
   3  23   3   46.75   11.65   0
   3 -23  -3   52.11   11.96   0
  -3  23  -3   59.22   11.57   0
  -3 -23  -3   64.62   11.10   0
   5 -23   3   44.58   11.92   0
  -5 -23   3   32.50   11.05   0
  -5  23  -3   41.78   11.80   0
   5  23  -3   40.59   12.32   0
   5 -23   3   17.95   11.89   0
  -5  23   3   16.81   11.81   0
  -5 -23   3   26.73   12.00   0
   5 -23  -3   50.27   20.66   0
  -5  23   3   31.58   20.68   0
   5  23   3   37.18   11.06   0
  -5  23  -3   40.82   11.32   0
   5 -23  -3   62.95   11.49   0
  -5 -23   3   27.27   10.69   0
  -5 -23  -3   51.45   10.51   0
  -7 -23   3  270.32    9.51   0
   7  23  -3  213.89   14.41   0
  -7 -23  -3  220.56   22.29   0
   7 -23   3  256.62   11.80   0
  -7  23   3  242.24   15.91   0
  -7 -23   3  244.56   10.74   0
  -7  23   3  250.89   13.99   0
  -7 -23   3  263.80   13.90   0
   7 -23  -3  201.49   17.00   0
   7  23   3  236.88    9.25   0
   7 -23  -3  199.96   13.42   0
  -7  23  -3  212.20    9.39   0
   7 -23   3  258.76   11.71   0
  -7 -23  -3  217.25    8.89   0
  -7  23  -3  190.59    9.36   0
  -7 -23  -3  199.51   23.98   0
  -9  23   3   43.45   15.01   0
   9  23   3   39.56   14.64   0
   9  23  -3   55.09   12.16   0
   9 -23   3   32.67   10.57   0
  -9  23   3   32.59   13.04   0
  -9  23  -3   55.25    8.47   0
  -9 -23   3   61.65   10.40   0
  -9 -23   3   42.51    8.08   0
  -9  23  -3   32.15   10.58   0
  -9 -23   3   33.32   10.75   0
   9 -23  -3   49.78   12.39   0
  -9 -23  -3   46.56   18.20   0
   9  23   3   35.78   10.22   0
   9 -23   3   47.14    8.90   0
   9 -23  -3   40.92   12.92   0
  -9 -23  -3   43.93    8.30   0
 -11  23  -3   98.98   10.42   0
 -11  23  -3   86.78   10.50   0
 -11  23   3   87.64   12.62   0
  11  23  -3  102.62   13.98   0
  11  23   3   88.99   13.56   0
  11 -23   3  101.27    9.01   0
 -11 -23   3  103.39   10.15   0
 -11 -23  -3   74.66   15.27   0
  11 -23   3   85.38   10.73   0
  11 -23  -3   86.57   12.89   0
 -11 -23   3  104.21   12.29   0
  11  23   3   96.08   10.47   0
  11 -23  -3   88.00   13.91   0
 -11  23   3   98.47   13.00   0
 -11 -23  -3   86.90   10.16   0
  13  23  -3   82.03   10.18   0
 -13  23   3  102.36   15.33   0
  13  23  -3  102.20   14.38   0
  13 -23   3   77.94   10.65   0
  13  23   3  109.28   12.36   0
  13 -23   3  100.52   10.61   0
 -13 -23  -3   85.76   15.50   0
 -13 -23   3  107.54    9.89   0
  13 -23  -3   80.06   11.59   0
  13  23   3  112.60    8.53   0
 -13 -23   3  107.97   12.29   0
  13 -23  -3   83.16   14.29   0
 -13  23   3  105.36   11.34   0
 -13 -23  -3   88.94    7.98   0
 -13  23  -3   61.23   10.46   0
  15 -23   3   61.63   10.05   0
  15  23  -3   77.58    9.84   0
 -15  23   3   59.69   16.07   0
  15  23  -3   67.16   13.53   0
  15 -23   3   59.84    8.37   0
  15 -23   3   66.52   10.46   0
  15  23   3   54.67   11.83   0
 -15 -23  -3   59.68   13.36   0
  15 -23  -3   87.21   12.84   0
 -15 -23   3   70.37    7.82   0
  15  23   3   70.02   10.14   0
 -15 -23   3   60.39   11.76   0
  15 -23  -3   63.28   16.38   0
 -15  23   3   64.39   12.25   0
 -15  23  -3   61.49    8.36   0
 -15 -23  -3   67.11    9.62   0
  17 -23   3   31.17    9.99   0
  17 -23  -3    5.51   16.34   0
  17  23  -3    0.80    9.61   0
  17  23  -3   14.96   15.06   0
  17 -23   3   22.46   10.57   0
  17 -23   3    9.32    8.05   0
  17  23   3   15.94   11.60   0
 -17 -23  -3   25.10   13.47   0
  17 -23  -3   -4.77   10.60   0
  17  23   3   19.69    8.38   0
 -17  23  -3   25.19    8.19   0
 -17 -23   3   19.46    7.60   0
 -17  23   3   27.20   10.22   0
 -17 -23   3   17.45   12.90   0
  17 -23  -3    0.57   16.66   0
 -17 -23  -3   12.38    8.11   0
  19 -23   3   12.22    8.15   0
  19  23  -3    9.24   13.33   0
  19 -23   3   -9.74   10.80   0
  19  23   3   20.50   10.16   0
 -19 -23  -3    5.67   11.23   0
  19 -23  -3   17.94   10.85   0
  19  23   3    2.59    8.27   0
 -19  23  -3   13.51   10.27   0
 -19  23   3   26.96   10.59   0
 -19 -23   3   -0.30    7.97   0
  19  23  -3   43.61    9.89   0
 -19 -23   3   15.00   12.96   0
 -19 -23  -3   11.38    9.96   0
  19 -23   3    0.97   10.42   0
   1 -25   3  241.79    9.41   0
  -1 -25   3  208.94    9.40   0
   1 -25   3  232.19   10.32   0
  -1 -25   3  222.81   12.54   0
  -1  25   3  253.87   12.28   0
   1  25   3  236.36    9.69   0
   1 -25   3  250.40   10.02   0
  -1  25  -3  268.01   12.30   0
   1 -25  -3  263.58   12.62   0
  -1 -25  -3  278.80   11.72   0
  -1 -25   3  243.64   11.90   0
   1  25  -3  275.03   13.07   0
  -3  25  -3  417.73   10.13   0
  -3  25  -3  425.82   10.71   0
   3  25  -3  419.66   12.82   0
  -3 -25   3  412.51   11.34   0
   3 -25   3  438.47   10.34   0
  -3 -25   3  423.46   10.00   0
   3 -25   3  424.44   12.59   0
  -3 -25   3  438.29   12.63   0
  -3  25   3  430.70   12.30   0
   3  25   3  415.00   10.35   0
   3 -25  -3  417.04   12.41   0
  -3 -25  -3  430.33   12.12   0
   5 -25   3   35.26   11.19   0
   5  25  -3   37.22   11.39   0
  -5 -25   3   -0.09   10.08   0
   5 -25   3   27.60   10.96   0
  -5  25   3   42.79   11.31   0
  -5 -25   3   19.02   10.90   0
  -5  25  -3   60.02   11.23   0
   5 -25  -3   52.85   19.74   0
   5  25   3   32.27   10.41   0
  -5  25   3   36.08   19.23   0
   5 -25  -3   66.23   13.04   0
  -5  25  -3   66.38    8.77   0
  -5 -25  -3   51.55   10.72   0
  -5 -25   3   28.37    8.63   0
  -7  25  -3   19.02   10.81   0
   7  25  -3   24.77   12.15   0
   7 -25   3   37.82   10.64   0
  -7 -25   3   12.62    9.64   0
  -7  25   3   30.56   11.03   0
  -7 -25   3   11.08   10.92   0
   7  25   3    6.12   10.41   0
   7 -25  -3   17.97   16.02   0
  -7 -25   3   14.87    7.96   0
  -7  25   3    6.85   15.49   0
   7 -25  -3   39.24   10.70   0
  -7 -25  -3   28.76   10.03   0
   7 -25   3    4.35   11.15   0
  -7 -25  -3   26.83   25.49   0
  -7 -25  -3   24.30   23.63   0
  -7  25  -3   28.87    8.10   0
  -9  25  -3  119.47   10.59   0
  -9  25   3  105.93   13.65   0
   9  25  -3  143.24   13.91   0
   9 -25   3   99.27   10.92   0
  -9  25   3  111.83   11.50   0
  -9 -25   3  121.73   10.33   0
  -9 -25  -3  111.04   18.94   0
  -9 -25   3   91.16    9.93   0
  -9 -25   3  109.87   11.14   0
   9  25   3   89.94   10.52   0
   9 -25  -3  111.08   13.33   0
  -9  25  -3  114.00   10.56   0
   9 -25   3  111.51    9.17   0
   9 -25  -3  116.06   13.01   0
  -9 -25  -3  124.44   10.02   0
 -11  25   3   19.45   13.28   0
  11  25   3   14.30   14.28   0
 -11  25  -3   59.52   10.13   0
  11  25  -3   44.30   12.09   0
 -11  25   3   31.34   12.41   0
 -11  25  -3   15.99   10.11   0
  11 -25   3    5.60    8.56   0
 -11 -25  -3   39.00   16.94   0
 -11 -25   3   24.98    7.61   0
  11 -25   3   13.45    8.51   0
  11  25   3   41.03   10.02   0
 -11 -25   3   34.89   11.77   0
  11 -25  -3   20.84   12.64   0
  11 -25  -3   34.18   12.76   0
 -11 -25  -3   51.19    8.12   0
 -13  25  -3   73.50   10.20   0
 -13  25  -3   82.84    9.88   0
 -13  25   3   81.46   13.89   0
  13  25   3   80.31   13.39   0
  13 -25   3   94.82   10.80   0
  13  25  -3   88.45   13.63   0
  13  25  -3   97.37    9.80   0
  13 -25   3   80.27   10.26   0
 -13 -25  -3   58.53   14.87   0
 -13 -25   3   92.90    9.53   0
  13  25   3   95.34    8.30   0
  13 -25  -3   66.33   12.82   0
 -13 -25   3   97.80   10.36   0
  13 -25  -3   79.63   13.88   0
 -13 -25  -3   85.99    9.80   0
 -13  25   3   90.34   11.24   0
  15  25  -3   71.78    8.10   0
 -15  25   3   54.68   14.67   0
  15  25  -3   55.60   13.51   0
  15  25   3   55.23   11.73   0
  15 -25   3   78.07   10.02   0
  15 -25   3   53.87   10.75   0
 -15 -25  -3   46.67   14.76   0
  15 -25  -3   75.43   12.65   0
  15  25   3   46.97   10.13   0
 -15 -25   3   64.57    9.42   0
 -15 -25   3   67.30   11.92   0
  15 -25  -3   71.34   15.36   0
 -15  25   3   51.69   10.60   0
 -15  25  -3   57.08    8.10   0
 -15 -25  -3   57.79    8.22   0
  17 -25   3   15.23    8.23   0
  17 -25   3    8.08   10.08   0
  17  25  -3   19.03   13.50   0
  17 -25   3   45.21   10.58   0
  17  25   3   33.77   11.71   0
 -17 -25  -3   19.69   11.62   0
  17 -25  -3   28.19   10.90   0
  17  25   3   27.07    8.29   0
 -17 -25   3   29.83    9.79   0
  17 -25  -3    5.22   14.27   0
 -17  25  -3    2.27    8.38   0
 -17 -25   3   21.60   11.67   0
 -17  25   3   25.16   10.57   0
  17  25  -3    8.33    8.10   0
 -17 -25  -3   13.17    9.94   0
   1 -27   3   51.08    8.46   0
  -1 -27   3   70.71   10.16   0
  -1  27  -3   55.07   11.68   0
   1 -27   3   56.15   11.20   0
  -1 -27   3   41.62   11.28   0
  -1  27   3   32.31   11.00   0
   1 -27   3   25.38    8.84   0
   1  27   3   54.26    9.34   0
   1  27  -3   54.44   11.82   0
   1 -27  -3   50.19   10.58   0
  -1 -27  -3   34.53    8.97   0
  -1 -27   3   29.04   10.68   0
   3  27  -3  136.32   11.94   0
  -3 -27   3  153.45    8.43   0
  -3 -27   3  153.08   10.61   0
   3 -27   3  150.94   10.98   0
   3 -27   3  141.80   11.11   0
  -3 -27   3  157.23   11.19   0
  -3  27   3  137.61   11.48   0
   3  27   3  132.43    9.55   0
   3 -27  -3  164.48   12.70   0
  -3 -27  -3  164.31    9.10   0
  -3  27  -3  155.80   11.26   0
   5  27  -3  202.16   12.43   0
  -5  27  -3  152.30   10.84   0
  -5 -27   3  158.91    9.85   0
  -5  27  -3  178.72   10.71   0
   5 -27   3  141.28   10.93   0
  -5  27   3  112.19   11.85   0
  -5 -27   3  143.62   11.36   0
   5  27   3  151.17    9.06   0
   5 -27  -3  170.21   23.07   0
  -5 -27   3  141.27    8.90   0
   5 -27  -3  174.09   13.23   0
  -5 -27  -3  179.18    8.88   0
   5 -27   3  136.57    8.99   0
  -7  27  -3  177.50   11.08   0
  -7  27   3  154.63   17.64   0
   7  27  -3  143.21   12.13   0
  -7  27  -3  149.88   10.37   0
  -7 -27   3  152.39    8.35   0
   7 -27   3  138.72   11.13   0
  -7 -27   3  144.12    8.20   0
  -7  27   3  173.18   12.90   0
  -7 -27   3  131.60   11.19   0
   7  27   3  149.15   10.61   0
   7 -27  -3  141.61   16.48   0
   7 -27  -3  157.45   11.39   0
  -7 -27  -3  144.23    8.38   0
   7 -27   3  169.54   10.71   0
  -9  27  -3  238.37   10.69   0
   9 -27   3  183.66   10.93   0
  -9 -27  -3  203.37   16.81   0
  -9 -27   3  214.65    9.94   0
  -9  27   3  222.34   15.48   0
  -9 -27  -3  174.30   19.20   0
  -9 -27   3  244.15   10.40   0
  -9 -27   3  216.20   11.17   0
   9  27   3  213.54   10.51   0
   9 -27  -3  169.28   15.40   0
   9 -27   3  167.22   10.95   0
   9 -27  -3  181.00   13.35   0
  -9  27  -3  209.79    9.04   0
  -9  27   3  195.15   13.51   0
  -9 -27  -3  185.19   10.41   0
   9  27  -3  196.68   12.44   0
 -11  27  -3  171.46   10.52   0
  11  27   3  182.84   14.97   0
 -11  27   3  171.82   13.60   0
  11  27  -3  174.27   14.03   0
 -11  27   3  181.84   13.04   0
  11 -27   3  159.08    9.11   0
 -11 -27  -3  155.33   15.58   0
 -11  27  -3  184.48   10.24   0
 -11 -27   3  175.86    9.75   0
  11 -27   3  147.76   10.64   0
  11  27   3  158.74   10.49   0
 -11 -27   3  155.91   10.61   0
  11 -27  -3  162.13   13.50   0
  11 -27  -3  149.35   13.15   0
 -11 -27   3  201.84   10.12   0
 -11 -27  -3  154.28   10.11   0
 -13  27   3  185.59   11.42   0
 -13  27  -3  174.34   10.59   0
  13  27   3  169.89   13.96   0
 -13  27  -3  155.93   10.42   0
 -13  27   3  172.77   14.27   0
  13  27  -3  147.86   14.26   0
  13 -27   3  174.88   10.92   0
  13 -27   3  149.80   10.47   0
 -13 -27  -3  153.14   15.63   0
 -13 -27   3  181.92    8.31   0
  13  27   3  177.78   10.51   0
  13 -27  -3  150.66   13.37   0
 -13 -27   3  190.22   12.32   0
  13 -27  -3  157.87   13.18   0
 -13 -27  -3  152.01    8.45   0
 -15  27   3   23.84   13.28   0
  15  27   3   24.13   13.36   0
  15  27  -3    0.42   12.09   0
  15 -27   3   43.80    9.46   0
  15 -27   3   18.90   10.51   0
  15  27  -3   18.59    7.79   0
 -15 -27  -3    3.60   13.50   0
  15  27   3   22.51    9.54   0
 -15 -27   3   22.10    9.37   0
  15 -27  -3   24.85   12.87   0
 -15 -27   3   26.44   11.82   0
  15 -27  -3    9.53   13.97   0
 -15 -27  -3   25.02    9.44   0
 -15  27  -3   21.78    9.58   0
 -15  27   3   17.62   12.06   0
  17 -27   3   29.26   10.16   0
  17  27  -3  -11.82    7.76   0
 -17  27   3   15.61   15.78   0
  17 -27   3    2.69    8.03   0
  17  27   3    8.08   11.71   0
  17  27  -3   -4.51   13.69   0
  17 -27   3    7.24   10.63   0
 -17 -27  -3    5.26   13.26   0
  17 -27  -3   11.54   10.99   0
  17  27   3  -12.00   10.17   0
 -17 -27   3   30.08    9.66   0
  17 -27  -3    7.79   14.05   0
 -17 -27   3    1.71   11.59   0
 -17  27  -3   16.23    8.07   0
 -17 -27  -3    0.72    8.04   0
 -17  27   3   14.90   10.53   0
   1 -29   3  301.06    9.07   0
  -1 -29   3  307.05   10.67   0
  -1  29  -3  322.63   12.19   0
   1  29  -3  333.19   10.70   0
   1 -29   3  309.48   12.02   0
  -1 -29   3  317.51   12.06   0
   1 -29   3  289.84    9.66   0
  -1  29   3  318.06   12.28   0
   1  29   3  316.29   11.70   0
  -1 -29   3  326.47    9.48   0
   1 -29  -3  324.52   11.71   0
  -1 -29  -3  325.73   10.37   0
  -3 -29   3  279.24    9.27   0
  -3  29  -3  283.83   11.46   0
   3  29  -3  315.80   12.56   0
   3 -29   3  250.88    9.20   0
  -3 -29   3  269.43   10.53   0
   3 -29   3  259.87   11.69   0
  -3  29   3  256.12   11.83   0
  -3 -29   3  266.63   10.07   0
   3  29   3  254.26    9.34   0
   3 -29  -3  282.85   11.61   0
  -3 -29  -3  299.43   11.32   0
  -5  29  -3   89.56   10.89   0
   5  29  -3   67.46   12.10   0
  -5 -29   3   97.27    8.03   0
   5 -29   3   97.68   10.97   0
  -5  29   3   90.33   11.01   0
  -5 -29   3   79.10   11.41   0
   5  29   3   82.28    9.00   0
  -5 -29   3   85.56   10.34   0
   5 -29  -3   82.71   21.18   0
   5 -29  -3   89.80   11.19   0
  -5  29  -3   77.83    8.19   0
  -5 -29  -3   76.49   10.25   0
   5 -29   3   87.21   10.75   0
   7  29  -3  162.04   11.91   0
  -7  29  -3  158.17   11.04   0
  -7 -29   3  173.65    8.26   0
   7 -29   3  156.28   11.39   0
  -7  29  -3  136.82    8.63   0
  -7 -29   3  158.16   11.05   0
   7  29   3  139.82   10.74   0
  -7 -29   3  159.59   10.16   0
   7 -29  -3  135.06   16.28   0
   7 -29  -3  156.68   11.63   0
  -7  29   3  143.63   17.27   0
  -7 -29  -3  159.76    8.89   0
   7 -29   3  160.62   11.15   0
  -7  29   3  170.70   11.71   0
  -9  29  -3   25.51    8.24   0
   9  29  -3   31.52   11.76   0
  -9  29   3   23.53   12.13   0
   9 -29   3   36.56   10.42   0
  -9 -29   3   21.63    9.34   0
  -9 -29  -3   25.44   19.34   0
  -9 -29  -3   26.00   16.85   0
   9  29   3   19.68   10.29   0
  -9 -29   3   25.85   10.53   0
   9 -29  -3   22.26   14.05   0
   9 -29   3   34.16   10.05   0
   9 -29  -3   19.75   10.98   0
  -9  29   3   26.33   14.28   0
  -9 -29  -3   28.28    8.01   0
  -9 -29   3   23.19    9.75   0
  -9  29  -3   18.20    8.13   0
 -11  29  -3   87.29    8.63   0
  11  29  -3   80.86   11.71   0
 -11  29   3  114.74   12.41   0
  11 -29   3  104.92    8.95   0
 -11 -29  -3   79.95   16.74   0
 -11  29   3  117.74   13.12   0
 -11 -29   3   95.21    7.83   0
  11 -29   3   98.10   10.07   0
  11  29   3  102.49   10.16   0
 -11 -29   3   98.13   10.39   0
 -11  29  -3   93.89    9.90   0
  11 -29  -3   76.44   13.14   0
  11 -29  -3   74.13   13.15   0
 -11 -29  -3  121.81    9.90   0
 -11 -29   3  118.59    8.23   0
 -13  29  -3   12.65    8.30   0
 -13  29   3   37.73   12.39   0
 -13  29   3   30.80   10.92   0
  13 -29   3   33.60    8.55   0
 -13  29  -3   33.90    9.52   0
 -13 -29  -3   27.38   14.98   0
  13 -29   3   41.90    7.96   0
 -13 -29   3   41.77    9.48   0
  13  29   3   16.99   10.10   0
  13 -29  -3   24.56   13.14   0
 -13 -29   3   30.17    9.89   0
  13  29  -3   17.67   11.55   0
  13 -29  -3   41.37   12.97   0
  13  29   3   37.51   12.16   0
 -13 -29  -3   35.24    8.11   0
 -15  29  -3   23.93    9.82   0
  15  29   3   21.91   11.69   0
 -15  29   3   16.44   13.48   0
  15  29  -3   14.62   13.61   0
  15 -29   3   24.72    9.70   0
  15 -29   3   25.03   10.61   0
 -15 -29  -3   11.71   13.12   0
  15  29   3  -13.68   10.22   0
 -15 -29   3    8.50    7.92   0
  15 -29  -3    1.49   11.17   0
  15 -29  -3    5.74   12.87   0
 -15 -29   3   24.08   11.55   0
 -15  29   3   21.92   10.81   0
 -15 -29  -3   20.91    9.74   0
   1 -31   3  132.85   10.45   0
  -1 -31   3  131.48    8.36   0
  -1  31  -3  134.97   11.53   0
   1  31  -3  142.13   11.79   0
   1 -31   3  119.33   11.32   0
   1 -31   3  133.66    9.04   0
  -1 -31   3  141.02    9.43   0
  -1  31   3  135.02    9.47   0
   1  31   3  130.11   11.19   0
  -1 -31   3  154.09    8.78   0
   1 -31  -3  123.64   11.06   0
  -1 -31  -3  133.46   10.83   0
  -3  31  -3  158.32    9.41   0
   3 -31   3  126.80    9.00   0
   3  31  -3  182.93   11.63   0
  -3 -31   3  137.78    8.55   0
   3 -31   3  137.11    9.20   0
  -3  31   3  129.81   11.32   0
  -3 -31   3  138.13    9.08   0
   3  31   3  135.22   11.26   0
   3 -31  -3  167.03   11.34   0
  -3 -31  -3  157.02    9.26   0
  -3 -31   3  137.08   10.72   0
  -5  31  -3   87.56   10.86   0
   5 -31  -3  101.94   20.61   0
   5  31  -3  103.95   11.94   0
  -5 -31   3  107.64   10.11   0
   5 -31   3   87.15    9.23   0
  -5 -31   3  134.39   10.47   0
  -5  31   3  106.82   11.21   0
  -5 -31   3  104.48   11.06   0
   5  31   3  121.98   10.89   0
   5 -31  -3   84.80   21.97   0
   5 -31  -3   76.18   11.02   0
  -5 -31  -3  104.55    8.55   0
  -5  31  -3   96.91   10.23   0
   5 -31   3  122.61    8.76   0
  -7  31  -3   74.28   10.49   0
   7  31  -3   92.34   11.92   0
  -7 -31   3   85.60    9.52   0
  -7  31   3   96.19   11.22   0
   7 -31   3  102.37   10.80   0
   7  31   3  105.66   10.45   0
  -7 -31   3   93.64   11.18   0
  -7  31   3  100.47   15.48   0
   7 -31  -3   77.06   15.98   0
   7 -31  -3   87.47   12.88   0
  -7 -31  -3   94.84    8.76   0
   7 -31   3  109.47    8.75   0
  -7  31  -3  103.25    8.43   0
  -7 -31   3  119.29    9.92   0
  -9  31  -3   89.63    8.50   0
  -9  31  -3   77.35    9.49   0
  -9  31   3   98.69   13.87   0
   9  31  -3   80.04   12.11   0
  -9  31   3   99.35   12.75   0
   9 -31   3   72.41   10.47   0
  -9 -31   3   99.39    7.86   0
  -9 -31  -3   83.96   20.77   0
  -9 -31   3  123.11    9.65   0
  -9 -31  -3   89.02   18.75   0
   9  31   3   85.65   10.24   0
  -9 -31   3  103.69   12.52   0
   9 -31   3   94.06    8.52   0
   9 -31  -3   65.51   15.52   0
   9 -31  -3   85.02   13.39   0
  -9 -31  -3  107.68    8.24   0
 -11  31  -3   82.43    8.73   0
 -11 -31   3   82.20    8.51   0
  11  31  -3   68.93   11.93   0
  11 -31   3   70.09    8.46   0
 -11 -31  -3   65.06   16.82   0
 -11 -31   3   74.07    7.85   0
  11  31   3   64.09    8.42   0
  11 -31   3   64.20   10.18   0
 -11 -31   3   74.81   10.25   0
  11 -31  -3   72.43   15.03   0
  11 -31  -3   65.79   12.56   0
 -11  31   3   76.38   14.50   0
 -11  31  -3   76.40    8.24   0
 -11  31   3   82.90   12.20   0
 -11 -31  -3   99.76    9.88   0
 -11 -31  -3   82.68   14.71   0
 -13  31  -3   92.18    8.30   0
 -13  31   3   93.27   12.57   0
  13  31  -3   96.33   11.84   0
  13 -31   3   76.76    8.58   0
 -13 -31  -3   44.19   15.32   0
  13 -31   3   94.88    8.39   0
 -13  31   3  100.32   13.00   0
 -13  31  -3  100.80    8.32   0
 -13 -31   3  101.97    9.61   0
  13  31   3  116.56   10.28   0
  13 -31  -3   67.55   13.73   0
 -13 -31   3  112.27    8.21   0
 -13 -31   3   95.35   10.28   0
  13 -31  -3   89.48   13.07   0
 -13 -31  -3   86.14    9.85   0
 -15  31  -3   48.23    8.73   0
  15  31   3   49.73   13.60   0
 -15  31   3   65.84   13.70   0
  15  31  -3   27.82   11.90   0
 -15  31  -3   64.88    9.95   0
  15 -31   3   43.38    8.15   0
 -15  31   3   72.10   13.15   0
  15 -31   3   57.01   10.86   0
 -15 -31  -3   49.83   15.76   0
  15  31   3   72.12    8.74   0
 -15 -31   3   59.38    9.77   0
  15 -31  -3   48.74   13.39   0
 -15 -31   3   62.35   10.10   0
  15 -31  -3   59.66   14.90   0
 -15 -31  -3   52.04    9.70   0
   1 -33   3   85.86   10.07   0
  -1 -33   3  104.49    8.82   0
   1  33  -3   87.28   11.43   0
   1 -33   3  100.14    9.12   0
   1 -33   3   82.73   11.08   0
  -1  33   3   83.60   11.09   0
  -1 -33   3   86.19   11.00   0
   1  33   3   77.01    9.19   0
  -1 -33   3   86.72   10.96   0
  -1  33  -3   81.79   11.15   0
   1 -33  -3  105.01   11.17   0
  -1 -33  -3  120.07   10.91   0
   3  33  -3  213.51   11.99   0
   3 -33   3  202.02    8.63   0
   3 -33   3  176.13   11.03   0
  -3  33  -3  217.30   11.42   0
  -3 -33   3  184.83    8.69   0
   3 -33   3  175.41   11.25   0
  -3  33   3  215.00   11.44   0
  -3 -33   3  208.42    9.69   0
   3  33   3  234.76   11.54   0
   3 -33  -3  227.63   11.64   0
  -3 -33  -3  233.00   11.38   0
  -3 -33   3  198.33    8.77   0
  -5  33  -3   14.37    8.46   0
   5 -33  -3   18.25   21.04   0
   5  33  -3   18.40    9.16   0
  -5 -33   3   21.45    7.94   0
  -5 -33   3    5.92    9.23   0
  -5  33   3   41.06   10.89   0
   5 -33   3    6.29   10.24   0
  -5  33  -3    6.44    8.01   0
   5  33   3   18.74   10.65   0
  -5 -33   3   -4.06    8.70   0
   5 -33  -3   17.90   21.36   0
   5 -33  -3   19.53   10.96   0
  -5 -33  -3   22.01    8.39   0
   5 -33   3   21.99   10.12   0
  -7  33   3   64.58   16.42   0
  -7  33  -3   65.41   10.40   0
   7  33  -3   75.41   11.49   0
  -7  33   3   73.46   10.74   0
  -7 -33   3   55.70    9.38   0
   7 -33   3   63.69    8.58   0
  -7  33  -3   52.83   10.01   0
   7  33   3   55.82    8.52   0
  -7 -33   3   68.13   10.77   0
   7 -33  -3   54.96   16.90   0
  -7 -33   3   76.48    9.76   0
   7 -33  -3   48.63   11.00   0
  -7 -33  -3   78.93    8.31   0
   7 -33   3   49.83   10.29   0
  -9  33  -3   57.43    9.88   0
  -9 -33   3   82.08    9.91   0
   9  33  -3   70.08   11.58   0
  -9  33   3   38.51   10.74   0
   9 -33   3   55.14    8.36   0
  -9 -33   3   52.99    9.59   0
  -9  33  -3   51.23    9.87   0
  -9 -33  -3   45.80   20.42   0
   9  33   3   61.38    8.50   0
  -9 -33   3   72.02   11.76   0
   9 -33   3   62.79    8.28   0
   9 -33  -3   37.91   15.84   0
   9 -33  -3   35.23   11.26   0
  -9  33   3   69.37   13.73   0
  -9 -33  -3   59.77    9.80   0
  -9 -33  -3   51.98   18.59   0
 -11  33  -3   31.32    8.22   0
  11  33  -3   38.11   11.45   0
 -11  33   3   63.76   12.33   0
 -11 -33  -3   28.04   14.96   0
  11 -33   3   34.60   10.42   0
 -11 -33  -3   16.85   16.20   0
 -11 -33   3   45.31    7.30   0
  11  33   3   28.74    7.93   0
  11 -33   3   39.44    9.72   0
 -11 -33   3   44.82   10.60   0
  11 -33  -3   26.97   14.17   0
  11 -33  -3   36.90   12.77   0
 -11 -33   3   40.49    8.39   0
 -11 -33  -3   25.62    9.49   0
 -11  33  -3   39.96    8.02   0
 -11  33   3   47.95   12.58   0
 -13  33  -3   59.62    8.46   0
 -13  33   3   38.35   12.39   0
  13  33  -3   79.93   13.62   0
  13 -33   3   41.30   10.83   0
 -13 -33  -3   -1.20   13.20   0
  13 -33   3   46.09    8.42   0
  13  33   3   62.32    8.51   0
 -13 -33   3   33.99    9.97   0
 -13 -33   3   64.99    8.28   0
  13 -33  -3   60.41   13.22   0
 -13  33  -3   56.44    8.42   0
 -13  33   3   54.01   12.69   0
 -13 -33   3   47.40   11.61   0
  13 -33  -3   50.57   13.09   0
 -13 -33  -3   34.36   12.39   0
 -13 -33  -3   61.68    8.50   0
   1 -35   3  111.59    9.65   0
  -1 -35   3   86.88    8.06   0
  -1  35  -3  104.57    9.12   0
   1 -35   3   99.27    8.39   0
   1  35  -3   90.39    9.29   0
  -1  35   3   72.79   11.08   0
   1 -35   3   75.95   11.04   0
   1  35   3   89.01   11.06   0
  -1 -35   3  101.54   10.97   0
  -1 -35   3  107.19   10.39   0
   1 -35  -3   98.16   11.07   0
  -1 -35  -3  108.69   10.97   0
   3 -35   3   54.78    9.58   0
   3 -35   3   46.93    9.89   0
  -3  35  -3   44.01    8.41   0
   3  35  -3   47.13   11.46   0
  -3 -35   3   66.80    9.76   0
  -3  35   3   55.46   10.71   0
   3 -35   3   36.25    8.76   0
   3  35   3   64.77    8.70   0
  -3 -35   3   59.16   10.63   0
   3 -35  -3   50.28   10.56   0
  -3 -35  -3   35.08    8.73   0
  -3 -35   3   54.39   10.14   0
  -5 -35   3   88.79    8.31   0
   5  35  -3   85.80    9.81   0
   5 -35  -3   70.40   21.73   0
  -5 -35   3   74.89    9.51   0
  -5  35   3  110.76   11.03   0
   5 -35   3   75.74    8.89   0
   5  35   3   82.70    8.49   0
  -5 -35   3   90.09   10.95   0
  -5  35  -3  106.58   10.75   0
   5 -35  -3   70.92   24.10   0
   5 -35  -3   60.15   12.61   0
  -5 -35  -3   80.41   10.47   0
   5 -35   3   90.05   10.38   0
  -7  35  -3   18.64    8.28   0
   7  35  -3   34.67    9.43   0
  -7  35   3   30.41   10.47   0
  -7 -35   3   22.69    7.66   0
   7 -35   3   14.81   10.43   0
   7  35   3   15.72   10.34   0
  -7 -35   3   20.25    9.85   0
  -7 -35   3    7.11   10.46   0
   7 -35  -3   23.42   16.57   0
   7 -35  -3   26.60   11.11   0
   7 -35   3   17.74    8.21   0
  -7 -35  -3   35.04   10.26   0
  -7  35  -3    5.83    8.27   0
  -9  35  -3   25.34    9.94   0
  -9  35   3   32.21   10.06   0
   9 -35   3   25.61   10.31   0
  -9 -35   3   26.11    9.42   0
  -9  35   3   22.99   14.93   0
   9  35   3   31.92    9.68   0
  -9 -35  -3   -1.75   17.54   0
  -9 -35   3   40.48   12.13   0
  -9 -35  -3    0.53   17.19   0
   9 -35   3   35.25    9.69   0
   9 -35  -3   17.16   14.35   0
   9 -35  -3    8.81   11.15   0
  -9 -35  -3   12.35    9.43   0
  -9  35  -3   14.07    9.64   0
   9  35  -3   33.19   11.40   0
  -9 -35   3   26.47    9.74   0
 -11  35  -3   19.12   10.08   0
 -11  35  -3    7.67    8.34   0
  11  35  -3   43.98   11.48   0
 -11 -35   3    6.51    8.10   0
  11 -35   3   32.56   10.93   0
 -11 -35  -3    6.91   14.20   0
 -11  35   3   24.49   10.49   0
 -11  35   3   19.10   13.81   0
 -11 -35   3   -7.04    8.18   0
  11  35   3   29.94   10.11   0
  11 -35   3   23.05   10.15   0
 -11 -35  -3   -3.31   12.79   0
 -11 -35   3   27.24   10.41   0
  11 -35  -3   30.99   14.98   0
  11 -35  -3   20.53   13.07   0
 -11 -35  -3   28.03    8.10   0
 -13  35  -3   42.76   10.37   0
 -13  35   3   30.59   12.22   0
  13  35  -3   44.71   11.90   0
  13 -35   3   29.19   10.85   0
 -13 -35  -3    1.20   13.91   0
  13 -35   3   27.65    8.45   0
  13  35   3   50.34   10.16   0
 -13 -35   3   38.43    9.81   0
  13 -35  -3   42.70   14.82   0
 -13 -35   3   40.46   10.24   0
  13 -35  -3   35.64   13.43   0
 -13  35  -3   62.80    8.43   0
 -13 -35  -3   63.11    8.57   0
 -13  35   3   50.33   12.60   0
 -13 -35   3   40.54    8.05   0
 -13 -35  -3   10.40   12.32   0
   1 -37   3   40.40    9.87   0
  -1 -37   3   57.77    7.87   0
   1  37  -3   39.57    8.82   0
   1 -37   3   39.25    9.89   0
  -1  37   3   25.20   10.52   0
   1  37   3   28.88   10.49   0
   1 -37   3   34.63   10.77   0
  -1 -37   3   33.40   10.65   0
  -1 -37   3   44.28    8.16   0
  -1  37  -3   30.27   10.85   0
   1 -37  -3    8.42   10.66   0
  -1 -37  -3   43.97    8.40   0
   3 -37   3   19.91   10.25   0
   3 -37   3   23.06    9.44   0
  -3  37  -3   23.90    9.03   0
   3  37  -3   24.74   10.90   0
  -3 -37   3   46.26    9.19   0
  -3  37   3   21.86   10.58   0
   3 -37   3   14.79   10.40   0
   3  37   3   27.76   10.46   0
  -3 -37   3   32.98   10.42   0
   3 -37  -3   43.27   10.94   0
  -3 -37   3   40.69    9.55   0
  -3 -37  -3   47.25   10.11   0
  -5 -37   3   77.25   10.18   0
  -5  37  -3   74.07    8.65   0
   5  37  -3   72.51   11.47   0
  -5 -37   3   69.61    8.29   0
   5 -37  -3    2.32   19.87   0
  -5  37   3   62.63   11.00   0
   5 -37   3  101.27   10.70   0
   5  37   3   89.59   10.84   0
  -5 -37   3   91.93   10.70   0
   5 -37  -3    3.98   21.59   0
   5 -37  -3   71.93   11.14   0
  -5 -37  -3   63.50   10.59   0
   5 -37   3   88.57    8.63   0
  -7  37  -3   63.40    8.41   0
   7 -37  -3    4.17   15.54   0
  -7  37  -3   53.82   10.28   0
   7  37  -3   67.74   12.12   0
  -7 -37   3   81.45    9.72   0
  -7  37   3   69.75   11.36   0
  -7 -37   3   54.71    9.64   0
   7 -37   3   59.65    8.27   0
   7  37   3   76.75    8.52   0
  -7 -37   3   75.06   10.80   0
   7 -37  -3    6.47   15.34   0
   7 -37  -3   51.43   11.64   0
  -7 -37  -3   81.74    8.52   0
   7 -37   3   59.33    9.93   0
  -9  37  -3   10.60    8.44   0
  -9  37  -3   23.85    7.83   0
   9  37  -3   13.47   11.51   0
  -9  37   3   16.94   10.52   0
  -9 -37  -3   -0.03   20.08   0
   9 -37   3    5.80   10.39   0
  -9 -37   3   -9.16    9.80   0
   9  37   3    4.29   10.29   0
  -9 -37   3   26.29   10.33   0
   9 -37   3   19.17   10.22   0
   9 -37  -3   21.88   11.21   0
   9 -37  -3   16.29   14.61   0
  -9 -37   3   12.77    9.94   0
  -9 -37  -3   19.12    8.50   0
  -9  37   3   21.63   15.28   0
 -11 -37  -3    5.86   14.41   0
 -11 -37   3   -0.33    9.76   0
 -11  37  -3   22.64    8.27   0
  11  37  -3    1.72   11.75   0
 -11  37   3   28.49   12.42   0
  11 -37   3   -7.99   10.38   0
 -11 -37  -3    5.82   15.91   0
 -11 -37   3    7.44    7.98   0
  11  37   3   20.35    8.24   0
  11 -37   3    6.43    8.23   0
 -11  37  -3   12.76    9.83   0
 -11 -37   3   19.95   10.34   0
  11 -37  -3   20.08   13.98   0
  11 -37  -3   18.91   13.38   0
 -11 -37  -3   32.49    9.84   0
 -11  37   3    6.67   13.73   0
   1 -39   3  122.04    8.30   0
  -1 -39   3  111.24    8.21   0
  -1  39  -3  101.75   11.07   0
   1  39  -3  124.43    9.53   0
   1 -39   3  102.14   10.65   0
  -1  39   3  113.46   10.98   0
   1  39   3  122.65    9.05   0
  -1 -39   3  123.56   10.17   0
   1 -39   3  104.87   10.89   0
  -1 -39   3  111.97   10.97   0
   1 -39  -3  105.79   11.17   0
  -1 -39  -3  126.51    9.25   0
   3 -39   3   31.50    9.97   0
   3 -39   3   31.27    9.80   0
  -3  39  -3   29.55   10.47   0
   3  39  -3    2.39   11.03   0
  -3 -39   3    2.31    9.78   0
  -3  39   3   33.46   11.04   0
   3  39   3   36.80   10.62   0
   3 -39   3   29.81   10.56   0
  -3 -39   3   10.96   10.20   0
  -3 -39   3   38.76    9.63   0
   3 -39  -3   18.72   10.92   0
  -3 -39  -3   41.62   10.50   0
   5 -39   3   38.75    9.71   0
  -5  39  -3   23.48    8.51   0
   5  39  -3   18.08   11.61   0
  -5 -39   3   22.19    9.53   0
  -5  39   3   18.43   10.90   0
   5 -39   3   14.87    8.52   0
   5  39   3   30.06    8.58   0
  -5 -39   3   45.44   10.61   0
   5 -39  -3   38.51   11.02   0
  -5 -39  -3   27.05    8.49   0
   5 -39   3   40.11    8.31   0
  -5 -39   3   40.19    9.57   0
  -7  39  -3   20.47   10.22   0
   7 -39  -3    2.24   13.91   0
  -7 -39   3   22.62    9.62   0
   7  39  -3   23.83   11.29   0
  -7  39   3   33.84   10.65   0
  -7 -39   3    9.89    7.80   0
   7 -39   3   26.65   10.25   0
   7  39   3    9.80   10.66   0
  -7 -39   3   26.79   10.31   0
   7 -39  -3   -2.11   15.24   0
   7 -39  -3   29.63   11.28   0
   7 -39   3    8.18    8.34   0
  -7 -39  -3    5.58   10.45   0
  -9  39  -3   48.60   10.27   0
   9  39  -3   26.97   11.34   0
  -9  39   3   24.50   10.83   0
   9 -39   3   12.64   10.16   0
  -9 -39   3   19.59    7.73   0
   9  39   3   39.03   10.05   0
  -9 -39   3   20.76    9.73   0
  -9 -39   3   10.36   10.09   0
   9 -39   3    6.14   10.05   0
   9 -39  -3    3.72   13.80   0
   9 -39  -3    7.51   13.13   0
  -9 -39  -3   36.90    9.89   0
  -9  39  -3   30.06    8.15   0
   1 -41   3   39.05   10.23   0
   1 -41   3   31.80    8.57   0
  -1  41  -3   16.35    8.99   0
   1  41  -3   42.41   11.21   0
  -1 -41   3   30.70    9.97   0
  -1 -41   3   35.26    8.69   0
  -1  41   3   48.01    8.50   0
   1  41   3   35.27   10.77   0
   1 -41   3   25.46   10.73   0
  -1 -41   3    9.17   11.03   0
   1 -41  -3   18.73   10.54   0
  -1 -41  -3   31.86    8.97   0
   3 -41   3   13.93    9.98   0
   3 -41   3   19.91    9.85   0
  -3  41  -3   33.08   10.62   0
  -3 -41   3   22.56    9.35   0
  -3  41   3   30.66   10.81   0
   3  41  -3    6.31    9.20   0
   3  41   3    5.59    8.72   0
   3 -41   3   13.25   10.36   0
  -3 -41   3   13.66    8.37   0
  -3 -41   3   -1.70   10.11   0
   3 -41  -3   29.88   10.89   0
  -3 -41  -3   12.77   10.63   0
   5  41  -3   67.28   11.64   0
  -5 -41   3   66.32    9.83   0
  -5  41   3   41.65   11.05   0
   5 -41   3   66.13    8.63   0
   5  41   3   51.73    8.79   0
  -5 -41   3   56.93   10.76   0
   5 -41   3   53.48   10.12   0
   5 -41  -3   38.85   11.66   0
  -5 -41  -3   47.40    8.78   0
  -5 -41   3   63.17    8.13   0
   5 -41   3   41.89   10.20   0
  -5  41  -3   74.23   10.26   0
  -7  41   3    8.27   10.57   0
   7  41   3    8.71    8.86   0
   7 -41   3   22.07    8.09   0
  -7 -41  -3    8.30   10.39   0
   1 -43   3   14.25    8.34   0
   1 -43   3   25.72    9.76   0
  -1  43  -3   52.12    8.79   0
   1  43  -3   26.08   11.08   0
  -1 -43   3    9.31   10.11   0
  -1 -43   3   29.49   10.05   0
  -1  43   3   32.58   10.65   0
   1 -43   3  -11.11   10.81   0
  -1 -43   3   33.23    8.78   0
   1 -43  -3   30.75    8.87   0
  -1 -43  -3   11.06    8.87   0
   0   0   4 1758.90   18.43   0
   0   0   4 1767.48   18.24   0
   0   0   4 1932.81   20.08   0
   0   0   4 1790.59   16.40   0
   2   0   4   16.33   13.68   0
   2   0   4   -0.00   11.96   0
  -2   0   4   -0.69   12.13   0
   2   0   4   17.18   15.65   0
  -2   0   4   -9.22   12.55   0
  -2   0   4    2.88   13.21   0
  -2   0   4    7.47   11.06   0
   2   0   4   23.09   11.58   0
  -4   0   4  107.06   14.45   0
   4   0   4  106.76   12.26   0
  -4   0   4  112.68   12.08   0
  -4   0  -4  106.44   12.52   0
  -4   0   4  136.13   12.44   0
   4   0   4  122.06   15.64   0
  -4   0   4  115.20   12.95   0
   4   0   4  114.87   12.27   0
  -6   0   4    3.02   16.29   0
  -6   0   4   12.24   13.03   0
   6   0   4   12.46   15.81   0
  -6   0  -4    1.83   12.99   0
  -6   0   4    9.03   15.65   0
   6   0   4    3.60    9.58   0
   6   0   4    3.75   12.05   0
  -8   0  -4 1053.82   15.12   0
   8   0  -4 1139.87   15.21   0
   8   0   4  979.51   15.87   0
  -8   0   4 1020.44   27.27   0
  -8   0   4 1014.46   14.14   0
  -8   0   4 1033.41   25.56   0
   8   0   4 1049.12   11.65   0
   8   0   4 1006.75   13.15   0
  10   0  -4   -4.69   11.76   0
  10   0   4   -2.39   13.27   0
  10   0   4    5.61    8.33   0
 -10   0   4    0.67   10.63   0
 -10   0  -4   -1.06   12.96   0
  10   0   4   -7.44   10.50   0
  12   0   4  224.32   11.51   0
  12   0   4  211.20    8.61   0
  12   0  -4  200.94   11.33   0
 -12   0  -4  189.48   12.08   0
 -12   0   4  255.99   10.61   0
  12   0   4  265.62    8.93   0
  14   0   4    8.49   10.45   0
  14   0   4   23.35    9.87   0
  14   0  -4    0.29   10.52   0
 -14   0  -4   13.56   11.22   0
 -14   0   4    4.14   10.00   0
  14   0   4   14.67    7.97   0
  16   0   4   65.11    9.77   0
  16   0  -4  107.51   10.46   0
 -16   0  -4  120.51   11.62   0
  16   0   4   97.15    8.20   0
 -16   0   4  102.31   10.33   0
  16   0   4  101.41   10.85   0
  18   0   4   -4.44    9.91   0
 -18   0  -4   15.71   10.90   0
  18   0  -4   -3.77    8.50   0
  18   0   4   10.61    9.86   0
  18   0   4   -8.18   10.46   0
 -18   0   4    1.35   10.02   0
  20   0   4    8.58    9.83   0
 -20   0  -4   15.98   10.83   0
  20   0  -4   -4.37   10.40   0
  20   0   4    4.73    9.78   0
  20   0   4   20.56   10.44   0
 -20   0   4    5.04    9.97   0
   0  -2   4   -0.04   11.81   0
   0  -2   4   -2.40   11.72   0
   0   2   4   17.68   13.45   0
   0   2   4   25.84   14.86   0
   0  -2   4   14.91   12.84   0
   0   2   4   16.60   12.07   0
   0   2   4   24.97   13.07   0
   0  -2   4   11.54   11.49   0
   2   2   4 1159.69   18.71   0
   2   2   4 1109.29   14.16   0
   2  -2   4 1126.39   15.04   0
  -2   2   4 1108.41   15.55   0
   2   2   4 1080.55   17.54   0
   2  -2   4 1137.80   14.70   0
  -2  -2   4 1157.70   15.87   0
   2  -2   4 1179.12   18.31   0
  -2  -2   4 1146.41   16.37   0
  -2   2   4 1142.66   16.75   0
  -2   2   4 1202.96   17.96   0
  -2  -2   4 1222.28   17.72   0
  -2   2   4 1135.08   16.29   0
   2   2   4 1155.58   14.01   0
  -2  -2   4 1159.29   16.03   0
   2  -2   4 1162.80   14.17   0
  -4   2   4   38.92   13.59   0
   4  -2   4   30.60   10.16   0
  -4  -2  -4   48.19   14.21   0
  -4   2   4   51.02   13.92   0
   4   2   4   63.21   12.19   0
  -4  -2   4   44.23   13.95   0
  -4  -2   4   51.11   10.49   0
  -4   2   4   35.22   13.19   0
   4   2   4   40.11   14.73   0
  -4   2  -4   42.47   14.39   0
  -4   2   4   51.29   13.14   0
  -4  -2   4   23.92   12.26   0
   4   2   4   39.21    9.65   0
   4  -2   4   53.19   13.20   0
  -4  -2   4   45.15   12.86   0
   4  -2   4   47.74    9.77   0
   6  -2   4  486.02   11.38   0
  -6   2   4  495.51   20.08   0
  -6  -2   4  507.30   18.20   0
   6   2   4  464.29   17.20   0
  -6  -2   4  481.56   13.03   0
  -6   2   4  497.12   13.21   0
   6  -2   4  470.83   14.55   0
  -6   2   4  508.87   16.91   0
  -6   2  -4  518.80   14.57   0
  -6  -2  -4  533.38   14.62   0
   6   2   4  500.62   10.95   0
  -6  -2   4  499.38   16.65   0
   6  -2   4  503.06   11.00   0
   6   2   4  484.42   11.42   0
  -8  -2  -4   10.26   12.50   0
   8   2   4   38.50    8.96   0
   8  -2   4   15.27   11.09   0
   8  -2  -4   30.29   12.52   0
  -8   2  -4   14.85   12.13   0
   8   2   4    1.04   15.08   0
  -8   2   4   20.40   22.91   0
  -8  -2   4   24.55   20.26   0
   8  -2   4   20.44   12.25   0
  -8  -2   4   33.54   12.78   0
  -8   2   4   18.33   21.12   0
  -8   2   4   14.91   11.20   0
  -8  -2   4   22.41   18.51   0
   8   2  -4   36.29   11.98   0
   8   2   4   15.67   10.61   0
   8  -2   4   35.99   10.79   0
  10   2   4  218.67   10.86   0
  10   2   4  229.43   13.42   0
  10   2  -4  197.38   11.82   0
  10  -2  -4  176.70   11.61   0
  10  -2   4  230.73   11.93   0
 -10  -2   4  236.69   11.38   0
 -10  -2  -4  153.94   13.29   0
  10  -2   4  216.01   10.63   0
 -10   2   4  232.58   11.02   0
 -10   2  -4  179.46   11.38   0
  10   2   4  234.65   10.60   0
  10  -2   4  219.90    8.99   0
  12   2   4  146.91   11.42   0
  12   2   4  131.92    8.50   0
  12  -2   4  129.48   10.43   0
  12  -2   4  142.64   13.12   0
  12   2  -4  161.11   11.00   0
  12  -2  -4  169.40   11.18   0
 -12  -2  -4  146.56   13.45   0
 -12   2  -4  148.51   11.38   0
 -12  -2   4  140.27   10.40   0
 -12   2   4  155.50   10.75   0
  12   2   4  137.73    8.46   0
  12  -2   4  148.21   10.50   0
  14  -2   4   67.09   10.82   0
  14  -2   4   73.79   10.13   0
  14   2  -4   51.12    8.68   0
  14   2   4   69.64    9.85   0
  14  -2  -4   71.34   10.86   0
 -14  -2  -4   59.08   11.12   0
 -14   2  -4   65.64   11.18   0
 -14  -2   4   67.41   10.40   0
  14   2   4   41.29    8.22   0
 -14   2   4   76.42   10.47   0
  14  -2   4   80.21    8.15   0
  14   2   4   50.92   12.23   0
  16   2   4   13.58    7.83   0
  16  -2   4   10.42    9.50   0
 -16  -2  -4   26.85   11.09   0
  16   2  -4    7.10    8.78   0
  16  -2  -4   11.93   10.49   0
 -16   2  -4    4.76   10.73   0
  16   2   4   19.82    9.64   0
  16  -2   4   11.19    8.03   0
 -16  -2   4    6.47   10.34   0
  16   2   4   13.88   10.45   0
 -16   2   4    4.95   10.02   0
  16  -2   4   12.08   10.39   0
 -18  -2  -4   78.55   11.37   0
 -18   2  -4   59.28    9.21   0
  18   2  -4   92.94   10.52   0
  18  -2  -4  102.49   10.75   0
  18  -2   4   83.19   10.02   0
  18   2   4   59.00    8.43   0
  18   2   4   86.75    8.32   0
  18  -2   4   69.59   10.14   0
  18   2   4   77.58   10.55   0
 -18  -2   4   63.27   10.25   0
  18  -2   4   67.77   10.60   0
 -18   2   4   75.71   10.29   0
 -20   2   4   32.48   10.30   0
  20   2   4    6.26    8.34   0
 -20  -2  -4   29.97   11.35   0
  20  -2   4    4.22    8.26   0
 -20   2  -4   22.79    9.39   0
  20   2  -4   31.31   10.82   0
  20  -2  -4   13.91   10.55   0
  20   2   4   12.10   10.50   0
  20  -2   4   27.52    9.65   0
  20  -2   4   11.84   10.87   0
 -20  -2   4   17.47   10.42   0
   0   4   4  297.96   12.35   0
   0  -4   4  304.22   12.78   0
   0  -4   4  290.71   12.37   0
   0   4   4  300.30   14.47   0
   0   4   4  312.98   17.29   0
   0  -4   4  309.49   13.31   0
   0   4   4  303.76   12.20   0
   0  -4   4  315.61   12.42   0
  -2   4   4   95.13   14.09   0
   2  -4   4   83.28   12.49   0
   2   4   4  105.76   14.15   0
  -2  -4   4  113.34   14.04   0
  -2  -4   4   84.92   11.26   0
   2  -4   4  115.13   14.32   0
  -2   4   4  101.58   14.52   0
  -2   4   4  106.78   15.22   0
  -2  -4   4   94.06   14.09   0
  -2   4   4   92.49   11.90   0
   2   4   4   90.40   11.63   0
   2  -4   4  106.40   11.48   0
   2   4   4   93.32   15.27   0
   2  -4   4   95.09   11.67   0
  -2  -4   4   86.93   13.21   0
  -4   4   4  641.07   16.11   0
  -4   4   4  580.86   15.80   0
   4  -4   4  584.66   13.93   0
  -4  -4   4  595.21   15.79   0
  -4  -4  -4  628.61   16.21   0
  -4   4  -4  598.84   13.63   0
  -4  -4   4  611.95   13.39   0
  -4   4   4  587.03   14.85   0
   4   4   4  600.84   17.00   0
  -4  -4   4  623.54   13.68   0
  -4   4   4  587.41   15.12   0
   4   4   4  594.25   13.07   0
   4  -4   4  578.71   14.41   0
  -4  -4   4  586.72   14.49   0
   4  -4   4  626.53   13.77   0
   6  -4  -4  272.25   14.77   0
  -6   4   4  233.92   18.89   0
  -6  -4   4  247.59   17.46   0
   6   4   4  231.12   15.46   0
  -6  -4   4  244.61   12.03   0
   6  -4   4  228.71   10.31   0
  -6   4   4  251.30   13.89   0
  -6   4   4  244.39   17.22   0
   6  -4   4  254.94   14.14   0
   6   4   4  244.33   12.23   0
  -6   4  -4  256.84   13.29   0
  -6  -4  -4  237.49   14.60   0
  -6  -4   4  250.02   14.36   0
   6  -4   4  261.92    9.85   0
  -8  -4  -4  551.68   15.47   0
   8   4  -4  612.75   13.14   0
   8  -4  -4  608.86   15.57   0
   8  -4   4  466.53   11.98   0
   8   4   4  439.97   15.76   0
  -8   4  -4  531.12   15.01   0
  -8   4   4  489.85   25.53   0
  -8  -4   4  491.09   21.22   0
   8  -4   4  499.78   13.74   0
  -8  -4   4  491.00   10.24   0
  -8   4   4  495.63   24.50   0
  -8   4   4  483.00   14.36   0
   8   4   4  497.44   11.95   0
  -8  -4   4  505.52   19.49   0
   8  -4   4  491.81   11.79   0
  10   4   4   73.12   11.45   0
  10  -4   4   67.17    8.31   0
  10   4   4   74.09   10.24   0
  10   4  -4  100.02   10.92   0
  10  -4  -4  102.34   12.84   0
  10  -4   4   53.58   11.26   0
 -10  -4   4   77.27   10.42   0
 -10  -4  -4   64.70   12.79   0
 -10   4   4   64.26   10.68   0
  10   4   4   81.43   10.13   0
 -10   4  -4   64.08   11.19   0
  10  -4   4   88.65   10.56   0
  12   4   4   85.01    9.61   0
  12  -4   4   75.24   10.42   0
  12   4  -4  114.38   10.93   0
  12  -4   4   80.70   11.14   0
  12  -4  -4  116.17   10.93   0
 -12  -4  -4   98.60   11.71   0
 -12   4  -4   88.40   11.34   0
 -12  -4   4  106.02   10.14   0
  12   4   4  103.59    9.70   0
 -12   4   4   93.49   10.59   0
  12  -4   4   80.09   10.11   0
  12   4   4  104.68   13.14   0
  14   4   4   33.17    9.68   0
  14  -4   4   45.12    8.85   0
  14  -4   4   48.47   10.08   0
  14   4  -4   72.07   10.51   0
  14  -4  -4   65.10   10.71   0
 -14  -4  -4   64.69   13.36   0
 -14   4  -4   43.37   11.12   0
 -14  -4   4   29.42    8.19   0
  14   4   4   40.02    8.23   0
  14  -4   4   39.77    8.08   0
 -14   4   4   46.63   10.42   0
  14   4   4   44.71   10.58   0
  16  -4   4   85.48   10.81   0
  16   4   4  113.05    9.87   0
  16  -4   4   77.87    9.92   0
 -16  -4  -4   82.27   11.73   0
  16   4  -4   99.39   10.80   0
  16  -4  -4  106.03   10.64   0
 -16   4  -4   79.11    9.26   0
  16   4   4   99.03    9.90   0
 -16  -4   4   93.54   10.37   0
  16   4   4  108.84   12.59   0
  16  -4   4   99.86    9.63   0
 -16   4   4  104.83   10.57   0
 -18   4   4    2.36    9.88   0
  18   4   4   14.45    9.36   0
 -18  -4  -4   11.20   11.13   0
  18  -4   4   12.23    8.17   0
  18   4  -4   15.56   10.38   0
  18  -4  -4    4.68    8.57   0
 -18   4  -4   11.70   10.98   0
  18   4   4  -12.89    9.62   0
  18   4   4   -4.83   10.19   0
  18  -4   4   20.58    8.08   0
 -18  -4   4   23.05    9.79   0
  18  -4   4    8.38    8.69   0
 -20   4   4   25.36   10.38   0
 -20  -4  -4   34.43   11.18   0
  20  -4   4   49.19   10.17   0
  20   4   4   18.66   10.07   0
  20   4  -4   32.24   10.99   0
 -20   4  -4   34.12   11.03   0
  20  -4  -4   27.46   10.70   0
  20   4   4   17.91   10.46   0
  20  -4   4   39.79    8.15   0
  20  -4   4   27.90   10.49   0
 -20  -4   4   46.13   10.18   0
   0  -6   4    0.78   11.00   0
   0  -6   4   -2.79   11.57   0
   0   6   4    4.63   17.18   0
   0   6   4   27.15   14.76   0
   0   6   4   -2.88   11.15   0
   0  -6   4   16.80   12.26   0
   0  -6   4    0.67   10.79   0
  -2  -6  -4  495.18   12.40   0
   2  -6   4  402.24   12.27   0
   2  -6   4  413.34   13.39   0
   2   6   4  436.80   16.66   0
  -2  -6   4  424.55   13.74   0
  -2  -6   4  417.73   12.15   0
   2  -6   4  433.84   13.61   0
  -2  -6   4  441.20   13.08   0
  -2   6   4  454.86   17.56   0
  -2   6   4  437.40   16.50   0
  -2   6   4  417.30   12.61   0
   2   6   4  439.55   18.38   0
   2   6   4  409.55   12.12   0
   2  -6   4  426.72   12.99   0
  -2  -6   4  454.17   13.15   0
  -4   6   4   86.57   14.06   0
  -4  -6  -4   78.76   12.25   0
  -4   6   4   88.64   13.44   0
  -4  -6   4   84.39   14.77   0
  -4   6  -4   93.36   11.62   0
  -4  -6   4   75.06   11.03   0
   4  -6   4   77.74   13.12   0
  -4  -6   4   87.37   11.71   0
   4   6   4   75.52   16.49   0
  -4   6   4   93.34   14.48   0
  -4   6   4   80.91   12.75   0
   4   6   4   73.42   10.31   0
   4  -6   4   93.71   12.98   0
   4  -6   4   94.85   12.58   0
  -4  -6   4   83.49   13.26   0
  -6  -6  -4  482.68   12.35   0
   6  -6  -4  509.67   15.49   0
  -6   6   4  436.17   17.24   0
   6   6   4  426.82   17.64   0
  -6  -6   4  438.27   17.51   0
  -6  -6   4  431.13   12.26   0
  -6   6   4  450.53   16.98   0
  -6   6   4  459.89   14.80   0
   6  -6   4  457.38   13.55   0
  -6  -6   4  496.64   13.12   0
   6  -6   4  431.25   11.00   0
   6   6   4  465.23   12.51   0
  -6   6  -4  461.38   13.41   0
   6  -6   4  481.13   12.67   0
  -6  -6   4  454.37   16.10   0
  -6  -6  -4  481.44   16.97   0
  -8  -6  -4   22.75   13.21   0
  -8  -6  -4   18.55    8.74   0
   8   6   4   11.18   13.48   0
   8   6  -4   37.26   11.16   0
   8  -6   4   18.54    9.35   0
   8  -6  -4   13.93   11.53   0
  -8   6   4   23.79   20.64   0
  -8   6  -4   28.12   11.60   0
  -8  -6   4   24.41   16.90   0
  -8  -6   4   31.29   11.00   0
  -8   6   4   22.22   20.88   0
   8  -6   4   31.65   11.82   0
  -8   6   4   23.80   12.89   0
   8   6   4   32.08   10.36   0
  -8  -6   4   21.77   15.51   0
   8  -6   4   18.40   10.54   0
  10   6  -4  401.42   11.53   0
  10  -6   4  297.24   11.28   0
[truncated: 136,168 more chars]
