# Supplementary material for: Crystal structure of bis­(isonicotinamide-κN 1)bis­(thio­cyanato-κN)zinc
Source: Acta Crystallogr E Crystallogr Commun. 2016 Jun 10;72(Pt 7):922–5. doi: 10.1107/S2056989016008963 (PMC4992907; doi:10.1107/S2056989016008963)
Supplement: Supplementary file 2 [file e-72-00922-Isup2.hkl]

data_I                                                                          
_shelx_title ' Zn(NCS)2(isonicotinamide)2 in Fdd2'                              
_shelx_refln_list_code          4                                               
_shelx_F_calc_maximum      335.34                                               
_exptl_crystal_F_000      1728.00                                               
_reflns_d_resolution_high  0.7550                                               
                                                                                
loop_                                                                           
 _space_group_symop_operation_xyz                                               
 'x, y, z'                                                                      
 '-x, -y, z'                                                                    
 'x+1/4, -y+1/4, z+1/4'                                                         
 '-x+1/4, y+1/4, z+1/4'                                                         
 'x, y+1/2, z+1/2'                                                              
 '-x, -y+1/2, z+1/2'                                                            
 'x+1/4, -y+3/4, z+3/4'                                                         
 '-x+1/4, y+3/4, z+3/4'                                                         
 'x+1/2, y, z+1/2'                                                              
 '-x+1/2, -y, z+1/2'                                                            
 'x+3/4, -y+1/4, z+3/4'                                                         
 '-x+3/4, y+1/4, z+3/4'                                                         
 'x+1/2, y+1/2, z'                                                              
 '-x+1/2, -y+1/2, z'                                                            
 'x+3/4, -y+3/4, z+1/4'                                                         
 '-x+3/4, y+3/4, z+1/4'                                                         
                                                                                
_cell_length_a    19.1926                                                       
_cell_length_b    36.3044                                                       
_cell_length_c     5.2930                                                       
_cell_angle_alpha  90.000                                                       
_cell_angle_beta   90.000                                                       
_cell_angle_gamma  90.000                                                       
                                                                                
_shelx_F_squared_multiplier     1.000                                           
                                                                                
loop_                                                                           
 _refln_index_h                                                                 
 _refln_index_k                                                                 
 _refln_index_l                                                                 
 _refln_F_squared_calc                                                          
 _refln_F_squared_meas                                                          
 _refln_F_squared_sigma                                                         
 _refln_observed_status                                                         
  10   0  -6       1088.46        867.87       165.32 o                         
  10   2  -6        143.47        104.63       102.46 o                         
  12   2  -6       1453.18       1162.50       111.37 o                         
  10   4  -6        828.61        806.57       142.51 o                         
  12   4  -6          1.40         53.72       104.52 o                         
  10   6  -6         80.79         27.16       135.53 o                         
  12   6  -6        958.31        855.47       107.31 o                         
  10   8  -6        547.75        878.68       138.16 o                         
  12   8  -6          8.46         24.65       165.72 o                         
  10  10  -6         34.41        -68.16       133.68 o                         
  10  12  -6        668.24        517.98       138.82 o                         
  10  14  -6        151.76        290.56       134.08 o                         
   0  18  -6       1992.01       2016.15       163.08 o                         
   2  18  -6        183.23        179.95       133.68 o                         
   4  18  -6        572.14        532.35       137.24 o                         
   6  18  -6         30.76         99.27       133.15 o                         
   8  18  -6        428.00        471.97       111.40 o                         
   2  20  -6        645.12        646.52       130.25 o                         
   4  20  -6        142.51        292.28       110.74 o                         
   6  20  -6        790.78        582.45       138.69 o                         
   0  22  -6         25.23       -123.66       133.68 o                         
   2  22  -6        145.50        254.54       159.06 o                         
   4  22  -6        484.19        375.87       105.19 o                         
   7   1  -5        121.19         82.42       104.06 o                         
   9   1  -5        384.67        526.72        98.26 o                         
  11   1  -5       2031.68       2174.41        76.38 o                         
  13   1  -5        631.28        800.02        98.15 o                         
  15   1  -5        522.78        514.32        95.27 o                         
  17   1  -5        270.77        308.25        71.31 o                         
   7   3  -5        827.51       1079.08       103.69 o                         
   9   3  -5       1969.42       2130.43       128.08 o                         
  11   3  -5        439.93        465.14        73.51 o                         
  13   3  -5        348.66        450.61        69.55 o                         
  15   3  -5       1128.71       1133.88       171.35 o                         
  17   3  -5        137.07        184.80        73.55 o                         
   7   5  -5       2172.42       2263.06       112.00 o                         
   9   5  -5        350.39        317.07       103.72 o                         
  11   5  -5       1540.14       1675.71        87.50 o                         
  13   5  -5        784.24        816.89        80.61 o                         
  15   5  -5        399.19        482.12        73.50 o                         
  17   5  -5        230.73        210.78        69.86 o                         
   7   7  -5       1660.19       1771.86       141.33 o                         
   9   7  -5       2511.21       2417.70       111.88 o                         
  11   7  -5        324.01        543.78        92.16 o                         
  13   7  -5        754.97        780.60        73.39 o                         
  15   7  -5        363.77        247.40        72.16 o                         
  17   7  -5        503.90        375.16        78.32 o                         
   7   9  -5       2112.58       2434.33       146.47 o                         
   9   9  -5       1154.35       1061.89       109.75 o                         
  11   9  -5       1843.58       1977.00        91.65 o                         
  13   9  -5        994.54       1107.94        73.08 o                         
  15   9  -5        231.23        357.16        79.32 o                         
   1  11  -5       1504.08       1617.35       138.95 o                         
   3  11  -5       3436.07       3526.19       143.30 o                         
   5  11  -5         16.65       -130.78       130.78 o                         
   7  11  -5        313.76        387.59        83.44 o                         
   9  11  -5        882.56        888.26        76.70 o                         
  11  11  -5        520.65        510.41       109.15 o                         
  13  11  -5        637.99        678.16        90.62 o                         
  15  11  -5        172.54        225.31        71.26 o                         
   1  13  -5        395.61        416.85        93.49 o                         
   3  13  -5       2160.70       1973.68       100.56 o                         
   5  13  -5        611.20        677.37       131.44 o                         
   7  13  -5       1565.19       1512.24       159.45 o                         
   9  13  -5       1065.49       1107.31        86.00 o                         
  11  13  -5        450.46        526.86        69.13 o                         
  13  13  -5       1641.27       1547.63        92.85 o                         
  15  13  -5         49.96         11.32        76.23 o                         
   1  15  -5       1524.49       1719.64       104.73 o                         
   3  15  -5       2488.04       2505.52       103.48 o                         
   5  15  -5        284.42        273.18        89.15 o                         
   7  15  -5       2174.02       2102.28        87.83 o                         
   9  15  -5       1351.84       1260.54        94.86 o                         
  11  15  -5        557.50        585.55        71.22 o                         
  13  15  -5        132.99        310.98        73.84 o                         
  15  15  -5        431.69        398.40        91.28 o                         
   1  17  -5       2259.70       2353.41       107.42 o                         
   3  17  -5        219.78        318.08        86.92 o                         
   5  17  -5       2205.71       2158.86       106.23 o                         
   7  17  -5        664.16        639.12        81.88 o                         
   9  17  -5        593.53        624.22        84.48 o                         
  11  17  -5       1305.72       1265.44       185.67 o                         
  13  17  -5        291.36        289.00        78.82 o                         
  15  17  -5        472.10        408.82        94.67 o                         
   1  19  -5        631.08        765.66       106.98 o                         
   3  19  -5       1293.06       1391.21        81.84 o                         
   5  19  -5       1247.96       1190.58        88.00 o                         
   7  19  -5        683.63        672.39        68.50 o                         
   9  19  -5        944.39       1019.96       144.82 o                         
  11  19  -5        685.96        660.05        76.62 o                         
  13  19  -5        254.66        217.37        71.44 o                         
   1  21  -5       1044.17       1023.56        68.91 o                         
   3  21  -5        614.29        771.28       146.43 o                         
   5  21  -5       1226.66       1295.91       115.71 o                         
   7  21  -5        228.96        259.77        67.12 o                         
   9  21  -5        418.37        419.26        72.88 o                         
  11  21  -5        140.80        180.52        67.25 o                         
  13  21  -5        144.57        138.65        96.23 o                         
   1  23  -5        288.74        222.03        66.78 o                         
   3  23  -5        200.13        244.14        67.58 o                         
   5  23  -5       1042.95       1093.10        85.44 o                         
   7  23  -5        501.72        526.22        65.65 o                         
   9  23  -5        382.99        308.14        75.40 o                         
  11  23  -5        413.37        348.38        99.66 o                         
   1  25  -5       2072.88       1965.76        69.18 o                         
   3  25  -5        168.03        136.91        64.28 o                         
   5  25  -5        911.95        889.35        69.66 o                         
   7  25  -5        305.94        341.02        82.86 o                         
   9  25  -5        353.89        273.29        65.86 o                         
  11  25  -5        113.07        100.73        71.14 o                         
   1  27  -5        378.06        356.73        64.91 o                         
   3  27  -5       1173.01       1150.73        67.16 o                         
   5  27  -5       1262.86       1082.76        73.84 o                         
   7  27  -5        354.20        312.64        88.33 o                         
   9  27  -5        356.42        210.82        69.27 o                         
   1  29  -5        157.32        127.36        75.62 o                         
   3  29  -5       1208.10       1163.07        72.71 o                         
   5  29  -5        344.84        278.13        70.84 o                         
   7  29  -5       1023.95        720.70        68.49 o                         
   1  31  -5        553.43        528.04        82.63 o                         
   3  31  -5        324.18        319.17        69.49 o                         
   5  31  -5        303.82        387.30        79.72 o                         
   1  33  -5        330.87        294.36        72.28 o                         
   4   0  -4       1476.17       1403.25       165.06 o                         
   8   0  -4      13564.31      14479.15       567.22 o                         
  12   0  -4       2275.90       2580.59       108.95 o                         
  16   0  -4       1214.85       1498.93       102.49 o                         
  20   0  -4         90.08         73.81       134.14 o                         
   4   2  -4        513.28        600.15       133.30 o                         
   6   2  -4       7096.95       6936.71       136.06 o                         
   8   2  -4        291.79        303.68        80.92 o                         
  10   2  -4       2179.58       2364.47        87.91 o                         
  12   2  -4       1792.85       2081.41        76.74 o                         
  14   2  -4        685.94        810.37        67.77 o                         
  16   2  -4        158.62        161.54        66.86 o                         
  18   2  -4       1044.64       1121.84       109.61 o                         
  20   2  -4        271.61        320.42        68.88 o                         
   4   4  -4       8210.11       8062.01       196.24 o                         
   6   4  -4       3106.14       3378.01       109.91 o                         
   8   4  -4       7391.16       7656.51       264.14 o                         
  10   4  -4        817.57       1146.37       140.01 o                         
  12   4  -4       1196.12       1399.40        82.87 o                         
  14   4  -4        580.17        836.27        74.33 o                         
  16   4  -4       1192.22       1219.76        83.80 o                         
  18   4  -4         20.48        137.78        66.53 o                         
  20   4  -4        524.63        422.54        72.32 o                         
   2   6  -4       6783.71       6528.21       163.48 o                         
   4   6  -4       1140.62       1147.75       111.14 o                         
   6   6  -4       6294.24       6364.26        94.49 o                         
   8   6  -4        214.24        318.85        64.48 o                         
  10   6  -4       4598.73       4921.50       123.31 o                         
  12   6  -4        684.26        755.85        72.69 o                         
  14   6  -4       2163.73       2313.33       104.85 o                         
  16   6  -4        737.15        903.74        72.07 o                         
  18   6  -4        606.38        656.04        69.31 o                         
  20   6  -4        277.38        241.20        66.44 o                         
   0   8  -4      17495.69      17364.26       203.82 o                         
   2   8  -4       1574.01       1618.61       116.60 o                         
   4   8  -4       8628.24       8521.35       149.37 o                         
   6   8  -4       4347.44       4480.99        92.29 o                         
   8   8  -4       2600.11       2709.46        72.73 o                         
  10   8  -4       1058.70       1050.73        68.62 o                         
  12   8  -4       3832.17       3858.00       164.36 o                         
  14   8  -4         15.02        139.60        73.39 o                         
  16   8  -4       1755.30       1838.66        65.94 o                         
  18   8  -4        624.40        736.06        71.92 o                         
  20   8  -4       1099.67        961.44        81.84 o                         
   2  10  -4       4169.77       4183.83       142.78 o                         
   4  10  -4        881.02       1000.02        95.38 o                         
   6  10  -4      10184.86      10214.23       152.00 o                         
   8  10  -4        511.04        444.24        77.53 o                         
  10  10  -4      10360.81      11178.02       261.69 o                         
  12  10  -4        305.95        401.61        66.57 o                         
  14  10  -4       3663.46       3924.00        73.68 o                         
  16  10  -4       1321.86       1257.17        72.86 o                         
  18  10  -4        969.69        822.35        74.23 o                         
  20  10  -4          0.98        140.27       144.62 o                         
   0  12  -4       2563.96       2635.52       163.48 o                         
   2  12  -4       1100.67       1170.08        91.16 o                         
   4  12  -4      13952.18      14075.55        96.70 o                         
   6  12  -4        152.59        143.96        66.35 o                         
   8  12  -4       3179.12       3449.31        79.49 o                         
  10  12  -4        174.92        377.01        69.97 o                         
  12  12  -4       1974.33       2015.77        66.44 o                         
  14  12  -4        154.21        224.80        60.99 o                         
  16  12  -4       2283.52       2158.87        63.04 o                         
  18  12  -4        249.24        293.88        68.16 o                         
   2  14  -4       1744.99       1789.41        82.34 o                         
   4  14  -4        840.97        866.72        81.82 o                         
   6  14  -4       4806.47       4736.67       114.43 o                         
   8  14  -4        317.26        332.70        62.73 o                         
  10  14  -4       4185.16       4084.43        78.60 o                         
  12  14  -4        399.02        430.81        69.94 o                         
  14  14  -4       2479.10       2788.30       105.11 o                         
  16  14  -4        545.04        557.06        68.67 o                         
  18  14  -4        371.76        301.70        60.52 o                         
   0  16  -4       5310.75       5278.67       144.56 o                         
   2  16  -4        930.50       1046.62        74.20 o                         
   4  16  -4        616.34        607.94        59.28 o                         
   6  16  -4       1750.60       1901.24        69.12 o                         
   8  16  -4       1841.01       2091.77        69.24 o                         
  10  16  -4        279.43        321.24        62.29 o                         
  12  16  -4       3321.19       3441.26        89.76 o                         
  14  16  -4        439.29        599.95        60.22 o                         
  16  16  -4        455.92        463.77        58.46 o                         
  18  16  -4        308.15        325.75        97.09 o                         
   2  18  -4       5470.84       5826.38        76.31 o                         
   4  18  -4       3082.49       3075.78        75.89 o                         
   6  18  -4        224.51        276.97        66.55 o                         
   8  18  -4        162.17        202.45        64.34 o                         
  10  18  -4       1528.93       1477.91        67.51 o                         
  12  18  -4        296.31        376.59        52.91 o                         
  14  18  -4        617.91        635.69        59.19 o                         
  16  18  -4         90.70        121.35        59.29 o                         
  18  18  -4        750.55        617.95        62.32 o                         
   0  20  -4        335.75        451.29       102.32 o                         
   2  20  -4        157.05        219.05        72.65 o                         
   4  20  -4       5459.05       5606.56       103.43 o                         
   6  20  -4       2007.55       2034.32        60.00 o                         
   8  20  -4       3478.20       3605.15        72.24 o                         
  10  20  -4         12.62        111.43        63.48 o                         
  12  20  -4       2701.03       2795.31        65.96 o                         
  14  20  -4        774.67        866.24        58.10 o                         
  16  20  -4        259.87        207.54        58.40 o                         
   2  22  -4       8824.79       9090.75        82.64 o                         
   4  22  -4        375.17        643.61        70.49 o                         
   6  22  -4       4347.26       4506.10        65.91 o                         
   8  22  -4         92.39        188.02        62.13 o                         
  10  22  -4       1133.23       1241.53        74.98 o                         
  12  22  -4         81.66        102.44        60.10 o                         
  14  22  -4        380.75        260.06        60.62 o                         
  16  22  -4        357.53        307.23        55.62 o                         
   0  24  -4       7597.94       7898.84       117.54 o                         
   2  24  -4         96.49        215.33        65.87 o                         
   4  24  -4       3780.22       3832.47       116.41 o                         
   6  24  -4        153.04        347.23        60.42 o                         
   8  24  -4       2381.90       2358.39        70.78 o                         
  10  24  -4         67.31          1.72        59.65 o                         
  12  24  -4       2522.39       2284.35        69.05 o                         
  14  24  -4         79.51        160.55        65.59 o                         
  16  24  -4        349.99        269.76        69.80 o                         
   2  26  -4       5395.08       5284.17        77.99 o                         
   4  26  -4        399.95        384.78        70.40 o                         
   6  26  -4        946.11       1108.10        62.98 o                         
   8  26  -4         30.88        113.10        53.35 o                         
  10  26  -4       1770.09       1705.45        61.49 o                         
  12  26  -4        249.34        134.82        60.09 o                         
  14  26  -4        455.97        267.83        89.08 o                         
   0  28  -4       4347.00       4446.41       112.25 o                         
   2  28  -4        333.52        342.78        68.64 o                         
   4  28  -4       1341.01       1463.08        68.08 o                         
   6  28  -4        192.64        322.28        59.85 o                         
   8  28  -4        718.81        640.79        62.39 o                         
  10  28  -4         94.90         59.37        55.35 o                         
  12  28  -4        423.59        389.28        65.42 o                         
  14  28  -4        224.26        184.65        62.15 o                         
   2  30  -4        562.79        633.93        83.61 o                         
   4  30  -4        168.56        328.50        66.19 o                         
   6  30  -4       1867.40       1864.74        57.08 o                         
   8  30  -4         24.03         90.91        55.91 o                         
  10  30  -4        533.58        611.29        77.15 o                         
  12  30  -4         22.57         57.03        60.35 o                         
   0  32  -4       3225.65       3173.24        97.33 o                         
   2  32  -4        422.06        471.09        69.73 o                         
   4  32  -4        674.30        634.36        70.47 o                         
   6  32  -4        155.90         93.03        62.70 o                         
   8  32  -4        545.60        596.31        63.90 o                         
  10  32  -4         24.42        119.87        54.64 o                         
   2  34  -4        780.51        779.08        68.07 o                         
   4  34  -4        149.72        265.64        66.71 o                         
   6  34  -4        819.05        775.38        73.12 o                         
   8  34  -4        221.56        199.04        61.81 o                         
  10  34  -4        990.10        697.54        96.53 o                         
   0  36  -4        700.02        725.30       103.37 o                         
   2  36  -4        302.76        324.51        72.32 o                         
   4  36  -4        720.64        651.80       150.75 o                         
   6  36  -4         16.78         70.33        70.92 o                         
   8  36  -4        796.98        558.08        87.12 o                         
   2  38  -4        432.03        416.78        68.23 o                         
   4  38  -4         15.80        103.14        71.18 o                         
   3   1  -3      16588.04      16481.52       461.36 o                         
   5   1  -3       7550.33       7560.14        95.92 o                         
   7   1  -3       8861.37       9401.61       158.11 o                         
   9   1  -3       5985.84       6114.14       133.94 o                         
  11   1  -3       3213.86       3201.91        84.04 o                         
  13   1  -3       3132.33       3267.44       116.05 o                         
  15   1  -3       3722.28       3950.57       129.11 o                         
  17   1  -3       1988.65       2005.66       135.58 o                         
  19   1  -3       1947.86       2047.18       101.58 o                         
  21   1  -3        767.27        657.25       115.68 o                         
   1   3  -3       5003.76       4762.02       181.80 o                         
   3   3  -3       1093.76       1062.07       103.87 o                         
   5   3  -3      28339.93      28920.00       339.59 o                         
   7   3  -3      14777.04      14748.79       321.61 o                         
   9   3  -3      14827.50      15334.38       380.75 o                         
  11   3  -3       7826.30       8486.29       224.94 o                         
  13   3  -3       2738.26       2974.17        82.12 o                         
  15   3  -3        902.40        997.60        73.73 o                         
  17   3  -3       1862.64       2111.23       119.41 o                         
  19   3  -3       1157.02       1198.17        61.35 o                         
  21   3  -3        211.98        241.79        81.82 o                         
   1   5  -3       9904.96       9432.75       141.13 o                         
   3   5  -3      19313.11      19454.94       186.71 o                         
   5   5  -3      12534.72      12526.11       144.87 o                         
   7   5  -3      11635.77      12028.78       207.21 o                         
   9   5  -3        896.60        992.16        75.90 o                         
  11   5  -3       1814.12       1952.95        77.25 o                         
  13   5  -3        197.88        181.41        76.25 o                         
  15   5  -3        903.50       1044.88        72.40 o                         
  17   5  -3       4829.25       4905.07       198.64 o                         
  19   5  -3       1549.14       1658.74        91.05 o                         
  21   5  -3        939.80        954.29        67.08 o                         
   1   7  -3       5320.83       5258.33       100.30 o                         
   3   7  -3       6094.76       6031.33        85.27 o                         
   5   7  -3       1822.28       1727.75        68.51 o                         
   7   7  -3      12689.70      12288.79        86.19 o                         
   9   7  -3      14558.38      14671.05       210.87 o                         
  11   7  -3       1533.51       1471.86        93.94 o                         
  13   7  -3       4566.27       5125.46       117.42 o                         
  15   7  -3       4389.71       4715.09       110.48 o                         
  17   7  -3        302.53        357.68        71.85 o                         
  19   7  -3         86.07        147.05        65.76 o                         
  21   7  -3          6.61        112.43        69.18 o                         
   1   9  -3       5369.45       5043.95        93.22 o                         
   3   9  -3      16998.99      16322.55        87.88 o                         
   5   9  -3       1317.50       1246.29        76.35 o                         
   7   9  -3       5709.93       5871.80        77.39 o                         
   9   9  -3        361.68        391.04        70.57 o                         
  11   9  -3        234.36        340.30        68.88 o                         
  13   9  -3       8006.11       8492.23       220.05 o                         
  15   9  -3        233.44        251.28        56.81 o                         
  17   9  -3       1401.74       1484.34        69.03 o                         
  19   9  -3        594.31        743.12        70.99 o                         
  21   9  -3        575.19        626.05        67.31 o                         
   1  11  -3       3173.57       3124.48        87.68 o                         
   3  11  -3       3061.22       3013.77        73.69 o                         
   5  11  -3       6751.14       6501.35       131.01 o                         
   7  11  -3       8618.74       8782.01        81.93 o                         
   9  11  -3       3565.42       3501.67        74.46 o                         
  11  11  -3       2551.15       2770.66        75.33 o                         
  13  11  -3       2490.36       2716.16        66.61 o                         
  15  11  -3        459.24        456.51        59.90 o                         
  17  11  -3       1558.58       1737.27        72.90 o                         
  19  11  -3        550.75        587.18        62.89 o                         
  21  11  -3        110.26         69.75        65.73 o                         
   1  13  -3        577.22        642.12        84.84 o                         
   3  13  -3       6531.39       6524.59        81.86 o                         
   5  13  -3      15012.33      15186.57       157.35 o                         
   7  13  -3       5797.02       5946.66        64.64 o                         
   9  13  -3       3700.75       3889.01        70.57 o                         
  11  13  -3       4138.12       4226.15        68.46 o                         
  13  13  -3       1583.27       1664.29        60.85 o                         
  15  13  -3        958.08       1142.48        59.19 o                         
  17  13  -3       1171.81       1258.62        56.32 o                         
  19  13  -3        328.55        358.87        93.09 o                         
  21  13  -3        797.48        726.32        71.97 o                         
   1  15  -3      22758.50      22944.43       171.62 o                         
   3  15  -3      13533.69      13612.22       132.67 o                         
   5  15  -3       9125.32       9363.86       119.59 o                         
   7  15  -3       2286.41       2532.45        64.82 o                         
   9  15  -3        838.70        914.24        61.31 o                         
  11  15  -3       2228.53       2314.15        63.26 o                         
  13  15  -3       2800.84       2693.40        72.06 o                         
  15  15  -3       1760.72       1869.76        58.38 o                         
  17  15  -3       1697.28       1797.37        59.88 o                         
  19  15  -3        776.90        477.52        63.84 o                         
  21  15  -3        661.07        638.10        62.72 o                         
   1  17  -3       8155.42       8466.72       103.23 o                         
   3  17  -3       4286.87       4368.31        80.90 o                         
   5  17  -3       8504.68       8813.48       162.77 o                         
   7  17  -3       3969.92       3890.71        68.86 o                         
   9  17  -3      10116.44       9865.94       186.56 o                         
  11  17  -3       4884.66       5415.89        67.73 o                         
  13  17  -3       5778.99       5999.03        82.93 o                         
  15  17  -3       2833.03       2868.44        70.27 o                         
  17  17  -3         35.99         43.87        58.84 o                         
  19  17  -3        395.90        415.83        95.50 o                         
   1  19  -3       6397.16       6814.07        87.86 o                         
   3  19  -3      16232.91      16227.75       136.16 o                         
   5  19  -3       5317.09       5199.65        74.13 o                         
   7  19  -3       1154.75       1342.51        60.96 o                         
   9  19  -3       1388.98       1511.32        51.06 o                         
  11  19  -3       2911.57       3069.64        59.49 o                         
  13  19  -3        438.17        518.70        54.97 o                         
  15  19  -3       1034.35       1014.36        54.15 o                         
  17  19  -3        749.36        737.60        56.69 o                         
  19  19  -3        674.42        626.66        88.35 o                         
   1  21  -3       6934.34       7103.61        93.55 o                         
   3  21  -3       1356.49       1457.19        69.87 o                         
   5  21  -3       4116.52       4323.49        70.92 o                         
   7  21  -3       1791.92       1816.68        64.14 o                         
   9  21  -3       5100.96       5405.78        65.20 o                         
  11  21  -3       2320.00       2201.01        54.72 o                         
  13  21  -3        350.15        395.00        55.87 o                         
  15  21  -3        801.37        902.28        53.09 o                         
  17  21  -3        564.85        422.98        68.15 o                         
  19  21  -3        361.45        304.78        57.59 o                         
   1  23  -3       6519.36       6758.37        95.92 o                         
   3  23  -3        641.88        812.91        69.53 o                         
   5  23  -3        525.91        652.38        65.47 o                         
   7  23  -3       2590.35       2733.62        57.27 o                         
   9  23  -3        594.98        631.31        53.97 o                         
  11  23  -3       1219.26       1192.74        59.83 o                         
  13  23  -3       1086.04       1106.07        55.79 o                         
  15  23  -3        813.89        921.20        55.56 o                         
  17  23  -3        195.60        140.28        50.89 o                         
  19  23  -3         35.46        257.95        63.02 o                         
   1  25  -3       3334.51       3581.58        81.72 o                         
   3  25  -3       5356.08       5564.92        67.77 o                         
   5  25  -3        845.01        773.52        61.61 o                         
   7  25  -3        326.80        360.65        55.48 o                         
   9  25  -3       1629.35       1593.51        60.59 o                         
  11  25  -3        456.24        568.30        67.74 o                         
  13  25  -3        954.16       1090.02        53.01 o                         
  15  25  -3        871.82        838.99        51.38 o                         
  17  25  -3        192.51        172.00        51.39 o                         
   1  27  -3        538.61        637.26        69.63 o                         
   3  27  -3       1912.11       2072.06        72.38 o                         
   5  27  -3       2441.26       2339.39        62.87 o                         
   7  27  -3       1949.77       2022.27        61.72 o                         
   9  27  -3       2489.31       2667.54        93.28 o                         
  11  27  -3       2164.06       2198.15        59.66 o                         
  13  27  -3       2217.91       2071.70        57.54 o                         
  15  27  -3        215.32        209.07        52.91 o                         
  17  27  -3        129.95         43.11        49.20 o                         
   1  29  -3       4368.94       4309.51        73.63 o                         
   3  29  -3       3420.09       3892.74        92.38 o                         
   5  29  -3       1100.41       1067.50        59.01 o                         
   7  29  -3       1994.45       2010.62        58.71 o                         
   9  29  -3        214.39        323.86        49.05 o                         
  11  29  -3       1259.25       1235.50        75.49 o                         
  13  29  -3        430.78        370.53        51.93 o                         
  15  29  -3         58.92        180.27        61.35 o                         
   1  31  -3       1583.37       1760.96        74.38 o                         
   3  31  -3       2062.36       2175.97        67.52 o                         
   5  31  -3       1250.39       1264.61        58.16 o                         
   7  31  -3       1105.48       1216.20        57.17 o                         
   9  31  -3       1230.43       1188.54        53.21 o                         
  11  31  -3       1193.99       1061.57        52.10 o                         
  13  31  -3       1400.87       1192.03        71.02 o                         
  15  31  -3        951.69        688.88        56.20 o                         
   1  33  -3       1285.39       1334.89       106.58 o                         
   3  33  -3       2947.27       2944.25        76.46 o                         
   5  33  -3        168.01        213.15        50.39 o                         
   7  33  -3        753.37        884.47        65.53 o                         
   9  33  -3        670.92        723.91        55.94 o                         
  11  33  -3        486.54        426.45        50.38 o                         
  13  33  -3        980.45        738.96        76.14 o                         
   1  35  -3       1101.19       1325.11        65.85 o                         
   3  35  -3        544.01        579.07        62.96 o                         
   5  35  -3       1077.06       1136.75        82.35 o                         
   7  35  -3        358.17        315.70        53.08 o                         
   9  35  -3        247.92        198.87        54.11 o                         
  11  35  -3        358.57        268.41        58.01 o                         
  13  35  -3        838.38        632.24        87.41 o                         
   1  37  -3        387.95        454.61        85.34 o                         
   3  37  -3        553.99        481.15        79.69 o                         
   5  37  -3        912.62        849.59       146.13 o                         
   7  37  -3        881.28        803.10       121.41 o                         
   9  37  -3        318.66        216.36        50.99 o                         
  11  37  -3        229.95        216.00        52.94 o                         
   1  39  -3       1520.36       1548.51        82.58 o                         
   3  39  -3        283.36        326.35        95.26 o                         
   5  39  -3        386.29        357.20        63.33 o                         
   7  39  -3        279.58        189.27        67.04 o                         
   9  39  -3        309.89        392.52        76.02 o                         
   1  41  -3        307.72        367.83        74.57 o                         
   3  41  -3         95.14        264.27        83.50 o                         
   5  41  -3        905.04        790.12       105.15 o                         
   7  41  -3         99.64        109.42       136.98 o                         
   1  43  -3        289.85        456.51       101.77 o                         
   2   0  -2      55226.75      54052.94       672.95 o                         
   6   0  -2      21877.50      21996.61       364.52 o                         
  10   0  -2      22010.50      22359.98       648.69 o                         
  14   0  -2      28777.53      29549.62      1094.23 o                         
  18   0  -2       4008.63       4244.35       181.67 o                         
  22   0  -2        660.55        629.77        90.98 o                         
   0   2  -2       7542.60       6837.76       223.46 o                         
   2   2  -2       5741.00       5768.62       103.83 o                         
   4   2  -2      44773.46      43279.81       322.98 o                         
   6   2  -2       1722.63       1790.18        85.59 o                         
   8   2  -2      20025.04      20083.21       243.63 o                         
  10   2  -2        371.02        555.81        72.62 o                         
  12   2  -2      16138.92      16781.32       238.58 o                         
  14   2  -2       5035.31       5324.60       111.76 o                         
  16   2  -2       6455.52       6435.76       146.86 o                         
  18   2  -2       1833.27       1959.28        79.20 o                         
  20   2  -2       1629.39       1705.71       104.54 o                         
  22   2  -2        114.05         40.89        79.22 o                         
  24   2  -2        477.32        429.67        70.39 o                         
   2   4  -2       5280.35       5421.56        94.79 o                         
   4   4  -2      27988.10      28814.47       204.74 o                         
   6   4  -2      54081.89      54557.27       280.27 o                         
   8   4  -2       3110.26       3031.36        77.91 o                         
  10   4  -2      21547.64      21418.75       175.97 o                         
  12   4  -2       1999.88       2064.06        94.35 o                         
  14   4  -2        677.81        784.83        79.14 o                         
  16   4  -2       1627.82       1689.93        77.43 o                         
  18   4  -2       6039.97       6311.91       160.18 o                         
  20   4  -2          8.06         10.80        91.81 o                         
  22   4  -2        660.32        455.92        68.77 o                         
  24   4  -2        896.84        892.15        66.26 o                         
   0   6  -2       7656.00       7582.00       150.83 o                         
   2   6  -2       3311.78       3255.34        76.20 o                         
   4   6  -2      36701.34      35704.55       147.41 o                         
   6   6  -2      20656.52      21448.33       114.54 o                         
   8   6  -2      12945.29      12881.50       174.21 o                         
  10   6  -2        943.54       1006.56        70.42 o                         
  12   6  -2       7326.22       7555.62        97.01 o                         
  14   6  -2       3211.83       3425.28        70.60 o                         
  16   6  -2       2906.63       3048.71        63.99 o                         
  18   6  -2       2298.53       2464.99        66.98 o                         
  20   6  -2       3143.67       3055.55       140.22 o                         
  22   6  -2        384.76        386.42        63.80 o                         
   2   8  -2      67192.49      66129.49       202.38 o                         
   4   8  -2       2982.82       2678.04        71.64 o                         
   6   8  -2       7651.36       7299.25        75.58 o                         
   8   8  -2       3640.02       3999.33        70.60 o                         
  10   8  -2       7736.38       7352.93        80.62 o                         
  12   8  -2       4180.84       4157.13        64.51 o                         
  14   8  -2       9107.46       9165.42       122.78 o                         
  16   8  -2       1123.01       1172.14        56.83 o                         
  18   8  -2       2123.98       2060.15        58.28 o                         
  20   8  -2         46.34        121.05        60.95 o                         
  22   8  -2        865.35        926.80        68.16 o                         
   0  10  -2      50320.75      50065.00       209.75 o                         
   2  10  -2      12058.22      12219.90       110.74 o                         
   4  10  -2      32231.91      32321.49       145.31 o                         
   6  10  -2       1961.40       1893.87        62.17 o                         
   8  10  -2      29190.32      28389.94       155.82 o                         
  10  10  -2        850.02        978.51        70.78 o                         
  12  10  -2      14079.20      14332.34        84.47 o                         
  14  10  -2        178.30        226.06        64.72 o                         
  16  10  -2        986.96       1165.12        67.57 o                         
  18  10  -2         96.93        249.54        59.07 o                         
  20  10  -2       1606.97       1707.93        62.23 o                         
  22  10  -2        202.63        176.33        68.42 o                         
   2  12  -2      55839.47      56333.04       202.37 o                         
   4  12  -2        590.17        809.86        73.74 o                         
   6  12  -2      32745.96      32350.03       204.77 o                         
   8  12  -2       2774.56       2732.39        59.32 o                         
  10  12  -2      10977.48      11076.83        78.89 o                         
  12  12  -2        126.48         80.04        62.84 o                         
  14  12  -2        452.83        507.70        56.72 o                         
  16  12  -2        507.89        506.18        53.79 o                         
  18  12  -2       4913.30       5044.72       150.04 o                         
  20  12  -2        219.97        362.05        56.33 o                         
  22  12  -2       1232.32        878.70       170.39 o                         
   0  14  -2      68602.18      69626.95       289.57 o                         
   2  14  -2      29525.78      30224.61       341.12 o                         
   4  14  -2       5814.93       5737.91        73.26 o                         
   6  14  -2       3595.47       3395.91        63.62 o                         
   8  14  -2      27856.08      27962.94       161.67 o                         
  10  14  -2       2361.66       2255.09        62.75 o                         
  12  14  -2       1601.81       1698.53        61.58 o                         
  14  14  -2       1093.78       1089.44        62.36 o                         
  16  14  -2       3884.89       3815.08        85.19 o                         
  18  14  -2         31.45        173.89        55.35 o                         
  20  14  -2        555.73        721.62        55.59 o                         
  22  14  -2         12.24         51.81        51.37 o                         
   2  16  -2      28576.82      27861.25       143.56 o                         
   4  16  -2       7208.80       7263.50        73.96 o                         
   6  16  -2       5325.71       4991.35        67.03 o                         
   8  16  -2       5053.44       5104.36        63.92 o                         
  10  16  -2        779.57        906.94        59.54 o                         
  12  16  -2       3054.43       3035.83        58.41 o                         
  14  16  -2       5895.96       6313.61       176.00 o                         
  16  16  -2       1052.67       1145.35        54.48 o                         
  18  16  -2        433.41        448.75        51.13 o                         
  20  16  -2          0.12         66.20        50.69 o                         
  22  16  -2       1302.79       1097.37       145.47 o                         
   0  18  -2      10806.54      10863.10       222.01 o                         
   2  18  -2       1797.22       1855.34        72.82 o                         
   4  18  -2       5231.22       5175.47        71.58 o                         
   6  18  -2       3613.64       3783.78        76.01 o                         
   8  18  -2      13592.24      13543.73        70.46 o                         
  10  18  -2        711.97        755.56        57.13 o                         
  12  18  -2       3908.94       3867.53        66.00 o                         
  14  18  -2       1984.02       2032.82        57.98 o                         
  16  18  -2       1591.85       1580.25        77.45 o                         
  18  18  -2        572.44        681.82        61.23 o                         
  20  18  -2        315.07        262.18        74.62 o                         
  22  18  -2        302.74        216.19        52.99 o                         
   2  20  -2       8297.05       8054.18        76.65 o                         
   4  20  -2       1016.33       1118.41        65.59 o                         
   6  20  -2      13689.92      13725.57       148.56 o                         
   8  20  -2        411.70        534.02        57.11 o                         
  10  20  -2       8830.88       9054.45        85.59 o                         
  12  20  -2        158.93        210.25        51.31 o                         
  14  20  -2       1945.58       2183.62        92.04 o                         
  16  20  -2        293.68        434.34        53.72 o                         
  18  20  -2       1904.86       1960.16        70.96 o                         
  20  20  -2        564.29        418.98        66.38 o                         
   0  22  -2      26264.17      26910.77       137.16 o                         
   2  22  -2       2661.10       2564.44        65.67 o                         
   4  22  -2      13600.59      13575.83        91.97 o                         
   6  22  -2        975.66        994.50        65.91 o                         
   8  22  -2       5469.50       5683.79        68.03 o                         
  10  22  -2        194.20        278.88        55.72 o                         
  12  22  -2       6054.98       6071.31        75.75 o                         
  14  22  -2         84.79        178.30        46.37 o                         
  16  22  -2       3340.69       3541.51       113.16 o                         
  18  22  -2        396.72        439.55        52.43 o                         
  20  22  -2        812.85        686.63       109.61 o                         
   2  24  -2       8028.21       8394.21        93.74 o                         
   4  24  -2       3164.09       3182.91        66.15 o                         
   6  24  -2       6613.68       6675.96       109.70 o                         
   8  24  -2        603.88        605.23        63.70 o                         
  10  24  -2       8723.96       9055.70       117.24 o                         
  12  24  -2         99.93        159.98        49.20 o                         
  14  24  -2       9630.45       9423.72       200.66 o                         
  16  24  -2         41.38        142.44        53.44 o                         
  18  24  -2        562.11        587.81        50.63 o                         
  20  24  -2        140.33        103.41        49.62 o                         
   0  26  -2       4347.68       4533.13       104.08 o                         
   2  26  -2       2932.20       3036.54        61.66 o                         
   4  26  -2       8331.60       8404.56        87.98 o                         
   6  26  -2       2553.28       2564.80        57.84 o                         
   8  26  -2       2667.97       2750.28        67.34 o                         
  10  26  -2        358.95        405.86        55.93 o                         
  12  26  -2       4222.32       4419.03        94.43 o                         
  14  26  -2        801.66        781.96        47.14 o                         
  16  26  -2       1698.39       1643.42        49.16 o                         
  18  26  -2         65.04        155.76        53.98 o                         
   2  28  -2        809.24        887.52        61.73 o                         
   4  28  -2       1510.86       1535.96        57.73 o                         
   6  28  -2       4402.62       4756.33        63.77 o                         
   8  28  -2        841.93        812.01        50.30 o                         
  10  28  -2       4341.72       4336.20        78.27 o                         
  12  28  -2        987.68        876.03        52.69 o                         
  14  28  -2       1282.12       1326.66        57.20 o                         
  16  28  -2        150.82        132.81        48.35 o                         
  18  28  -2        911.90        879.20        73.33 o                         
   0  30  -2       6585.99       6818.88       168.59 o                         
   2  30  -2       1628.75       1770.71        57.09 o                         
   4  30  -2       2206.04       2391.90        56.48 o                         
   6  30  -2        883.31       1036.51        53.69 o                         
   8  30  -2       2367.77       2375.76        54.87 o                         
  10  30  -2        367.59        482.32        58.85 o                         
  12  30  -2        911.97       1082.13        89.39 o                         
  14  30  -2         17.72         54.44        56.91 o                         
  16  30  -2       1527.35       1512.68        71.97 o                         
  18  30  -2         11.93         90.21        51.46 o                         
   2  32  -2       6045.80       6378.57        79.38 o                         
   4  32  -2        335.04        488.97        52.15 o                         
   6  32  -2       2737.60       2704.54        58.51 o                         
   8  32  -2        342.91        364.30        53.84 o                         
  10  32  -2       2459.33       2505.69        55.99 o                         
  12  32  -2        428.89        513.96        55.54 o                         
  14  32  -2       1262.38       1236.01        54.46 o                         
  16  32  -2        115.96         91.36        49.46 o                         
   0  34  -2       2906.23       3237.93        96.34 o                         
   2  34  -2         66.18        132.57        58.31 o                         
   4  34  -2       5018.63       5066.36        84.85 o                         
   6  34  -2        722.94        755.81        53.19 o                         
   8  34  -2       1435.71       1605.49        63.40 o                         
  10  34  -2          7.30         28.02        47.63 o                         
  12  34  -2       2923.93       2786.19        69.58 o                         
  14  34  -2         12.77         94.03        53.15 o                         
  16  34  -2         54.98        127.62        49.76 o                         
   2  36  -2       4686.38       4818.05        65.86 o                         
   4  36  -2        194.67        212.50        52.79 o                         
   6  36  -2       1326.27       1245.48        70.82 o                         
   8  36  -2        108.46        182.21        51.85 o                         
  10  36  -2       1202.92       1171.14        53.45 o                         
  12  36  -2         26.46         76.36        48.78 o                         
  14  36  -2         99.86         61.54        51.94 o                         
   0  38  -2       1654.01       1616.40        83.13 o                         
   2  38  -2        216.54        199.24        53.80 o                         
   4  38  -2       1935.90       1867.32        58.19 o                         
   6  38  -2         61.60        117.24        47.50 o                         
   8  38  -2       1111.35       1071.04        50.30 o                         
  10  38  -2        101.22        216.13        50.59 o                         
  12  38  -2        539.80        431.10        51.21 o                         
   2  40  -2       1813.72       1772.64        55.19 o                         
   4  40  -2        367.94        449.76        53.80 o                         
   6  40  -2        793.41        698.74        49.81 o                         
   8  40  -2         63.30        134.32        49.06 o                         
  10  40  -2        289.58        200.72        49.52 o                         
   0  42  -2       1201.29       1179.24       106.26 o                         
   2  42  -2         29.85        104.33        53.05 o                         
   4  42  -2       1068.33       1023.81        54.89 o                         
   6  42  -2          6.86         80.68        52.49 o                         
   8  42  -2        565.53        495.48        68.40 o                         
   2  44  -2        890.63        648.61       149.64 o                         
   4  44  -2         56.03         47.89        51.61 o                         
   6  44  -2        829.95        462.87        81.59 o                         
   1   1  -1       6389.63       6853.92       133.40 o                         
   3   1  -1      78539.63      84866.23       440.33 o                         
   5   1  -1       2034.39       2249.17       111.27 o                         
   7   1  -1       7399.89       6781.64        81.82 o                         
   9   1  -1        403.91        418.75        71.13 o                         
  11   1  -1       9258.41       8840.37       131.95 o                         
  13   1  -1      19700.27      19550.93       170.58 o                         
  15   1  -1        904.06        923.17        59.86 o                         
  17   1  -1       3693.23       3607.49        73.56 o                         
  19   1  -1        206.94        341.77        54.27 o                         
  21   1  -1        943.07       1011.48        58.70 o                         
  23   1  -1        319.61        330.00        51.23 o                         
  25   1  -1        195.45         94.39       106.57 o                         
   1   3  -1      16005.63      16410.56       153.62 o                         
   3   3  -1      53778.87      56411.89       227.22 o                         
   5   3  -1       9407.30       9127.61       109.02 o                         
   7   3  -1      40355.64      40803.27       178.53 o                         
   9   3  -1      10323.88      10966.31        76.65 o                         
  11   3  -1       1359.49       1206.51        65.79 o                         
  13   3  -1       2600.32       2522.00        61.15 o                         
  15   3  -1       7237.25       6906.54        93.62 o                         
  17   3  -1       3348.25       3497.78        61.26 o                         
  19   3  -1       3736.17       3611.49        85.94 o                         
  21   3  -1       1624.80       1711.95        54.07 o                         
  23   3  -1       1606.99       1470.96        56.87 o                         
   1   5  -1       4093.25       4307.80       146.04 o                         
   3   5  -1     109007.77     113640.89       459.16 o                         
   5   5  -1      22240.57      21391.37       104.41 o                         
   7   5  -1      39643.47      40391.66       233.11 o                         
   9   5  -1      32022.39      31601.99       138.97 o                         
  11   5  -1      26708.53      26810.72       132.48 o                         
  13   5  -1      12602.90      12364.76       129.92 o                         
  15   5  -1       2637.10       2933.28        62.42 o                         
  17   5  -1       2502.90       2496.71        71.31 o                         
  19   5  -1       1611.54       1546.98        54.52 o                         
  21   5  -1        666.79        888.34        56.98 o                         
  23   5  -1        253.61        279.80        54.45 o                         
   3   7  -1       5210.04       5281.27        97.40 o                         
   5   7  -1      17668.77      17596.11        95.30 o                         
   7   7  -1       7412.43       7465.52        73.54 o                         
   9   7  -1       9157.65       9012.12        76.96 o                         
  11   7  -1       4154.69       4131.40        69.63 o                         
  13   7  -1       7496.43       7494.49        70.52 o                         
  15   7  -1      14907.36      14781.13       115.61 o                         
  17   7  -1       5259.42       5462.79        60.06 o                         
  19   7  -1       2286.91       2507.41        55.29 o                         
  21   7  -1        601.94        712.62        56.38 o                         
  23   7  -1       1169.46       1114.48        86.40 o                         
   1   9  -1      29986.31      30340.43       174.85 o                         
   3   9  -1      29457.84      29482.57       114.80 o                         
   5   9  -1      23038.01      21906.23        97.94 o                         
   7   9  -1      10150.80      10090.33        78.62 o                         
   9   9  -1      15042.44      14940.67       105.23 o                         
  11   9  -1      20317.79      20694.41       123.90 o                         
  13   9  -1       4354.17       4233.11        62.64 o                         
  15   9  -1      14256.76      14401.75       130.57 o                         
  17   9  -1        556.85        631.64        50.04 o                         
  19   9  -1        241.22        313.17        52.74 o                         
  21   9  -1       1285.67       1246.76        49.64 o                         
  23   9  -1        165.55        123.82        51.27 o                         
   1  11  -1      10676.86      11144.46        93.77 o                         
   3  11  -1      22582.71      23673.90       116.61 o                         
   5  11  -1      66373.17      67619.06       218.79 o                         
   7  11  -1       6755.73       6537.45        72.56 o                         
   9  11  -1      25228.56      25052.96       110.81 o                         
  11  11  -1       6706.04       6640.95        72.05 o                         
  13  11  -1         94.77        206.42        64.41 o                         
  15  11  -1       1878.01       1997.00        55.60 o                         
  17  11  -1       1320.73       1357.45        51.08 o                         
  19  11  -1       2952.48       2987.46        54.55 o                         
  21  11  -1        857.91        829.58        48.80 o                         
  23  11  -1        175.23        153.45        47.65 o                         
   1  13  -1       5485.23       5259.43        77.55 o                         
   3  13  -1      18272.42      18284.99        92.95 o                         
   5  13  -1      31715.01      31397.95       124.11 o                         
   7  13  -1       4084.74       4241.76        91.98 o                         
   9  13  -1      11115.14      11009.69        71.81 o                         
  11  13  -1       1469.26       1583.26        62.22 o                         
  13  13  -1        447.69        497.75        63.17 o                         
  15  13  -1       6925.40       6906.94        89.24 o                         
  17  13  -1        696.70        795.18        52.76 o                         
  19  13  -1       5109.93       5068.53        60.44 o                         
  21  13  -1       1670.57       1661.64        53.20 o                         
  23  13  -1         42.87        133.30        62.70 o                         
   1  15  -1      23689.52      24188.19       110.54 o                         
   3  15  -1       4791.25       4852.31        80.66 o                         
   5  15  -1       7809.94       7208.10        72.21 o                         
   7  15  -1       3675.65       3346.18        61.83 o                         
   9  15  -1       5788.96       5440.62        64.89 o                         
  11  15  -1      16539.78      16269.34       137.46 o                         
  13  15  -1       6182.10       6181.11        75.42 o                         
  15  15  -1       3736.85       3783.68        77.29 o                         
  17  15  -1        951.63       1007.51        51.65 o                         
  19  15  -1        165.28        166.55        50.14 o                         
  21  15  -1        304.88        348.97        49.46 o                         
  23  15  -1         24.97        132.76        47.75 o                         
   1  17  -1      42569.40      42034.77       212.52 o                         
   3  17  -1      13407.25      13113.09        77.28 o                         
   5  17  -1       8710.85       8547.86        72.06 o                         
   7  17  -1       1375.35       1341.94        56.92 o                         
   9  17  -1       6523.11       6425.71        64.92 o                         
  11  17  -1       4006.24       4072.26        63.60 o                         
  13  17  -1       7945.06       8153.12        77.58 o                         
  15  17  -1       3607.14       3556.99        62.06 o                         
  17  17  -1        472.75        618.82        50.90 o                         
  19  17  -1       1972.36       2005.66        49.99 o                         
  21  17  -1        852.19        814.28        47.88 o                         
  23  17  -1        271.77        216.96        48.09 o                         
   1  19  -1       9058.73       9191.92        73.46 o                         
   3  19  -1      14016.47      13928.29       116.60 o                         
   5  19  -1       9727.99      10320.94        75.34 o                         
   7  19  -1      20505.57      20444.85       101.38 o                         
   9  19  -1       5226.71       5082.17        65.86 o                         
  11  19  -1      11180.43      11571.52       100.23 o                         
  13  19  -1       2812.86       2917.23        55.44 o                         
  15  19  -1          4.81         82.38        52.61 o                         
  17  19  -1       3280.17       3366.98        58.51 o                         
  19  19  -1        503.81        541.88        51.36 o                         
  21  19  -1        186.18        334.26        51.03 o                         
   1  21  -1       2271.37       2198.03        60.41 o                         
   3  21  -1       8069.92       7810.86        67.99 o                         
   5  21  -1       8652.28       9146.22        76.87 o                         
   7  21  -1      15880.27      16052.64       164.72 o                         
   9  21  -1       8834.05       8714.81        80.48 o                         
  11  21  -1        700.06        787.33        56.16 o                         
  13  21  -1       1631.48       1846.24        53.84 o                         
  15  21  -1       3547.12       3639.40        89.10 o                         
  17  21  -1       2102.77       2125.64        55.52 o                         
  19  21  -1       1108.60       1113.61        61.24 o                         
  21  21  -1        429.70        444.24        56.01 o                         
   1  23  -1       6263.18       6014.03        65.23 o                         
   3  23  -1      12801.59      12514.67        88.42 o                         
   5  23  -1       4574.39       4643.10        83.09 o                         
   7  23  -1      11329.75      11684.04       112.42 o                         
   9  23  -1         21.41        137.55        56.09 o                         
  11  23  -1        624.61        636.32        54.35 o                         
  13  23  -1       3654.53       3925.99        77.05 o                         
  15  23  -1       2796.08       2904.43        56.92 o                         
  17  23  -1       2418.52       2410.57        66.27 o                         
  19  23  -1        278.59        351.01        48.60 o                         
  21  23  -1        543.39        517.61        58.00 o                         
   1  25  -1       7510.04       7381.85        72.56 o                         
   3  25  -1       4257.48       4343.99        67.45 o                         
   5  25  -1       3675.33       3539.80        67.47 o                         
   7  25  -1       9129.04       9128.83        94.53 o                         
   9  25  -1       6417.22       6648.46       112.98 o                         
  11  25  -1       4521.65       4639.71        55.72 o                         
  13  25  -1       3821.58       3906.56        55.78 o                         
  15  25  -1        494.65        557.51        47.32 o                         
  17  25  -1       1351.84       1356.53        49.96 o                         
  19  25  -1         44.91        102.35        53.85 o                         
  21  25  -1          3.93         97.30        47.50 o                         
   1  27  -1       5037.75       5088.41        65.59 o                         
   3  27  -1      10230.57      10318.03        75.45 o                         
   5  27  -1       8259.49       8593.95        86.64 o                         
   7  27  -1       2528.68       2620.88        57.98 o                         
   9  27  -1       1770.91       1701.12        56.65 o                         
  11  27  -1       2617.34       2558.14        51.49 o                         
  13  27  -1       1952.47       2010.76        51.83 o                         
  15  27  -1       1046.53        917.79        49.03 o                         
  17  27  -1        391.49        418.21        45.59 o                         
  19  27  -1        878.91        812.52        56.31 o                         
   1  29  -1       3554.40       3730.59        62.86 o                         
   3  29  -1       7150.16       7286.59        71.24 o                         
   5  29  -1       2804.55       2836.84        62.18 o                         
   7  29  -1       4261.58       4408.10        70.10 o                         
   9  29  -1       2625.04       2716.34        65.29 o                         
  11  29  -1       3028.82       3058.65        85.76 o                         
  13  29  -1        744.76        846.53        49.37 o                         
  15  29  -1       1002.89       1099.58        49.29 o                         
  17  29  -1        683.43        699.43        48.31 o                         
  19  29  -1        516.25        332.17        50.42 o                         
   1  31  -1       3579.91       3687.64        57.70 o                         
   3  31  -1        849.69        819.88        52.22 o                         
   5  31  -1       5616.17       5780.36        59.21 o                         
   7  31  -1        889.32        998.87        51.34 o                         
   9  31  -1       1912.89       1964.80        50.51 o                         
  11  31  -1        142.70        148.91        52.43 o                         
  13  31  -1       1099.59       1043.07        58.19 o                         
  15  31  -1       1381.78       1322.10        49.42 o                         
  17  31  -1        321.70        290.30        46.20 o                         
   1  33  -1       1088.06       1169.21        53.96 o                         
   3  33  -1        898.74        885.87        55.55 o                         
   5  33  -1       3637.20       3662.91        80.64 o                         
   7  33  -1       1370.75       1278.05        48.10 o                         
   9  33  -1        864.61        971.16        52.34 o                         
  11  33  -1       1503.78       1428.86        52.09 o                         
  13  33  -1        252.81        251.06        52.39 o                         
  15  33  -1        198.18        206.28        49.33 o                         
  17  33  -1        506.12        446.93        47.75 o                         
   1  35  -1        470.15        496.36        49.97 o                         
   3  35  -1        661.96        766.25        50.30 o                         
   5  35  -1       1933.92       1990.36        51.87 o                         
   7  35  -1        548.04        606.25        46.54 o                         
   9  35  -1       3083.85       3040.70        66.14 o                         
  11  35  -1        769.20        819.46        56.49 o                         
  13  35  -1         65.18        132.60        64.47 o                         
  15  35  -1        657.67        628.76        53.21 o                         
   1  37  -1       3725.85       3871.66        53.97 o                         
   3  37  -1        492.50        574.75        47.06 o                         
   5  37  -1       1514.46       1688.18        52.47 o                         
   7  37  -1       1068.87        994.86        47.40 o                         
   9  37  -1        348.82        432.30        48.50 o                         
  11  37  -1        291.79        370.73        49.85 o                         
  13  37  -1        579.79        580.66        49.23 o                         
  15  37  -1        418.27        322.55        51.82 o                         
   1  39  -1       2151.97       2282.74        50.58 o                         
   3  39  -1       1547.27       1685.32        50.94 o                         
   5  39  -1        703.24        788.22        54.79 o                         
   7  39  -1       1394.59       1442.20        65.27 o                         
   9  39  -1       1307.26       1225.36        56.97 o                         
  11  39  -1        857.08        732.40        50.91 o                         
  13  39  -1        612.81        583.88        49.03 o                         
   1  41  -1       1169.44       1192.44        49.26 o                         
   3  41  -1       1471.18       1488.60        51.38 o                         
   5  41  -1       1263.92       1130.22        52.80 o                         
   7  41  -1        608.86        631.50        53.61 o                         
   9  41  -1        655.52        698.09        56.91 o                         
  11  41  -1        604.95        612.55        55.40 o                         
   1  43  -1        289.55        397.63        48.89 o                         
   3  43  -1       1307.81       1258.88        49.38 o                         
   5  43  -1        286.07        367.96        47.71 o                         
   7  43  -1        426.55        387.85        54.23 o                         
   9  43  -1        447.33        400.36        48.89 o                         
   1  45  -1        152.55        229.00        70.56 o                         
   3  45  -1        142.65        238.76        52.15 o                         
   5  45  -1        714.67        563.49        51.18 o                         
   7  45  -1        298.85        252.78        47.96 o                         
   1  47  -1        299.58        203.83        49.69 o                         
   3  47  -1        455.31        273.43       162.95 o                         
   4   0   0       4877.59       4588.95       176.83 o                         
   8   0   0       7231.96       6249.71       110.15 o                         
  12   0   0       8703.06       8772.26       138.09 o                         
  16   0   0      15711.93      16325.30       345.07 o                         
  20   0   0       2927.28       2847.88       112.69 o                         
  24   0   0       2216.16       1988.04       121.88 o                         
   2   2   0     110891.23     128827.34       879.55 o                         
   4   2   0      53430.70      55151.93       197.17 o                         
   6   2   0      44397.96      43259.30       359.02 o                         
   8   2   0       3494.47       3192.76        70.02 o                         
  10   2   0      78917.98      77221.88       572.91 o                         
  12   2   0         22.84         97.52        53.67 o                         
  14   2   0      14981.11      14181.96       108.42 o                         
  16   2   0       4379.93       4429.59        60.96 o                         
  18   2   0         74.32        135.82        46.49 o                         
  20   2   0        608.78        599.02        50.55 o                         
  22   2   0        870.11        834.83        46.32 o                         
  24   2   0        122.49        223.71        50.37 o                         
   0   4   0      16138.38      19996.90       222.72 o                         
   2   4   0        580.53        522.52       118.21 o                         
   4   4   0      53864.82      55510.37       171.76 o                         
   6   4   0      30667.02      31011.17       110.52 o                         
   8   4   0      34397.49      34770.91       117.65 o                         
  10   4   0       4333.14       4929.43        63.88 o                         
  12   4   0         72.00        138.07        58.34 o                         
  14   4   0       4027.24       3968.65        61.21 o                         
  16   4   0       3119.92       3251.50        61.62 o                         
  18   4   0        144.99        196.65        48.26 o                         
  20   4   0       5938.57       5795.64        75.86 o                         
  22   4   0        615.29        559.52        58.05 o                         
  24   4   0       1223.20       1068.09        50.25 o                         
   2   6   0      15462.13      16557.88       133.70 o                         
   4   6   0      27954.01      31870.90       140.19 o                         
   6   6   0       6051.33       5497.19        83.35 o                         
   8   6   0      10310.83      10500.22        76.86 o                         
  10   6   0       2507.87       1953.54        59.98 o                         
  12   6   0        824.87        758.71        56.01 o                         
  14   6   0       5426.16       5778.37        72.79 o                         
  16   6   0       5669.89       5585.23        61.44 o                         
  18   6   0       4298.52       4059.90        60.32 o                         
  20   6   0       1649.33       1452.29        73.43 o                         
  22   6   0        656.07        636.50        47.24 o                         
  24   6   0         82.33        108.09        46.07 o                         
   0   8   0      21394.14      23173.84       203.13 o                         
   2   8   0      30423.08      34749.37       154.20 o                         
   4   8   0       2227.05       2086.99        96.44 o                         
   6   8   0        443.81        432.60        71.92 o                         
   8   8   0       3938.34       3163.98        66.56 o                         
  10   8   0         44.74        176.68        63.27 o                         
  12   8   0      45774.66      45222.97       253.36 o                         
  14   8   0        338.86        397.32        55.45 o                         
  16   8   0       2601.57       2475.63        58.99 o                         
  18   8   0        528.16        468.95        48.58 o                         
  20   8   0         14.61         61.32        50.93 o                         
  22   8   0         21.56         87.64        48.14 o                         
  24   8   0         72.26        224.70        49.57 o                         
   2  10   0      90235.27      91857.91       287.17 o                         
   4  10   0       1412.49       1058.88        83.50 o                         
   6  10   0       6538.19       5607.65        73.19 o                         
   8  10   0       6403.30       6726.76        71.81 o                         
  10  10   0       6519.64       6748.09        70.11 o                         
  12  10   0        623.82        727.34        58.03 o                         
  14  10   0       8591.98       8414.45        92.24 o                         
  16  10   0      10941.97      10647.74       117.16 o                         
  18  10   0       3384.52       3517.50        57.25 o                         
  20  10   0       1574.56       1604.23        51.47 o                         
  22  10   0       2104.63       2144.88        52.51 o                         
  24  10   0         72.10        181.01        48.48 o                         
   0  12   0      38406.53      40608.16       234.62 o                         
   2  12   0      13553.20      13905.61        99.62 o                         
   4  12   0      57037.90      57660.10       209.82 o                         
   6  12   0       7216.93       7451.47        69.46 o                         
   8  12   0      68547.10      68063.47       288.69 o                         
  10  12   0        808.39        729.94        58.90 o                         
  12  12   0      40784.75      40453.45       306.09 o                         
  14  12   0        294.63        347.98        54.46 o                         
  16  12   0       3207.82       3364.73        56.20 o                         
  18  12   0        458.02        521.94        45.80 o                         
  20  12   0         35.62        107.08        46.94 o                         
  22  12   0        710.50        610.22        50.91 o                         
  24  12   0        707.63        571.08        50.12 o                         
   2  14   0      48480.61      46848.88       255.04 o                         
   4  14   0       9550.86       9026.16        76.72 o                         
   6  14   0      33658.83      34185.70       128.01 o                         
   8  14   0        852.32        720.80        59.99 o                         
  10  14   0       2513.06       2476.83        61.25 o                         
  12  14   0       1312.48       1280.04        59.64 o                         
  14  14   0      15243.61      15564.27       143.08 o                         
  16  14   0       8640.78       8692.59        72.03 o                         
  18  14   0       6145.63       6411.00        90.62 o                         
  20  14   0         82.05         81.04        48.70 o                         
  22  14   0       1747.05       1628.09        49.82 o                         
  24  14   0          4.58        106.11        52.34 o                         
   0  16   0      27708.84      26085.05       289.19 o                         
   2  16   0       1068.44        905.04        68.14 o                         
   4  16   0      17818.41      16197.09        83.46 o                         
   6  16   0      12149.41      11920.85        76.08 o                         
   8  16   0      14350.23      14900.20        73.89 o                         
  10  16   0        652.84        626.76        57.71 o                         
  12  16   0      14162.25      14193.83       165.97 o                         
  14  16   0       2543.42       2639.27        53.54 o                         
  16  16   0      10230.47      10339.14       123.69 o                         
  18  16   0        194.82        219.36        49.52 o                         
  20  16   0        882.83        995.32        48.69 o                         
  22  16   0        124.43        132.03        47.09 o                         
   2  18   0       6138.21       5440.51        71.85 o                         
   4  18   0      47292.81      48038.54       115.53 o                         
   6  18   0      26254.04      25966.47       165.81 o                         
   8  18   0         39.96         22.40        59.91 o                         
  10  18   0      25328.05      25470.88        78.54 o                         
  12  18   0         42.95        195.89        59.62 o                         
  14  18   0       2126.04       2130.57        56.18 o                         
  16  18   0         14.45        119.45        46.90 o                         
  18  18   0       2509.14       2555.97        59.07 o                         
  20  18   0        182.34        244.28        63.36 o                         
  22  18   0        397.23        322.78        48.00 o                         
   0  20   0       9232.09       8273.96       107.65 o                         
   2  20   0       3355.16       3203.63        65.01 o                         
   4  20   0      51505.76      51667.01       178.18 o                         
   6  20   0       5760.24       6181.02        65.60 o                         
   8  20   0       4127.63       3620.29        62.49 o                         
  10  20   0       1916.67       1781.11        61.69 o                         
  12  20   0       1749.32       1847.21        58.95 o                         
  14  20   0       6284.96       6347.34        67.58 o                         
  16  20   0       1173.44       1327.63        51.43 o                         
  18  20   0        266.08        349.18        58.40 o                         
  20  20   0       4471.17       4437.47        79.18 o                         
  22  20   0         23.20         66.83        48.06 o                         
   2  22   0      12607.18      12739.72        69.19 o                         
   4  22   0       2033.45       2395.53        63.56 o                         
   6  22   0      13392.67      12887.54       130.86 o                         
   8  22   0        491.41        500.91        57.84 o                         
  10  22   0      14591.60      14472.13       136.56 o                         
  12  22   0       1647.07       1722.93        57.33 o                         
  14  22   0       2709.34       2918.18        51.25 o                         
  16  22   0        328.33        396.19        49.35 o                         
  18  22   0        716.08        819.55        53.07 o                         
  20  22   0        277.20        268.59        45.31 o                         
  22  22   0          6.31        -20.80        47.27 o                         
   0  24   0      48200.62      48461.82       283.34 o                         
   2  24   0        108.62        179.20        62.24 o                         
   4  24   0      13576.40      13263.77        72.15 o                         
   6  24   0         78.96         32.06        64.20 o                         
   8  24   0       1302.08       1178.85        57.90 o                         
  10  24   0       1064.68       1154.17        57.29 o                         
  12  24   0       1147.42       1216.74        54.48 o                         
  14  24   0       1092.37       1170.14        51.27 o                         
  16  24   0        642.87        750.83        49.46 o                         
  18  24   0        376.22        341.98        52.11 o                         
  20  24   0       1794.18       1666.29        49.64 o                         
   2  26   0       4210.41       3970.58        63.00 o                         
   4  26   0       3908.04       4412.88        65.42 o                         
   6  26   0       9659.47       9490.79        69.46 o                         
   8  26   0        454.25        538.24        58.38 o                         
  10  26   0       6730.15       6841.12       110.65 o                         
  12  26   0        294.86        337.50        48.52 o                         
  14  26   0         29.29        188.03        49.43 o                         
  16  26   0        369.48        464.30        48.24 o                         
  18  26   0       1061.46       1154.37        54.18 o                         
  20  26   0        265.70        192.48        49.61 o                         
   0  28   0       2578.30       2427.76        93.31 o                         
   2  28   0         49.82        112.76        58.25 o                         
   4  28   0       6803.40       6792.17        62.44 o                         
   6  28   0       2836.46       2946.37        70.07 o                         
   8  28   0      10841.02      10698.48        94.75 o                         
  10  28   0       2265.25       2171.00        53.06 o                         
  12  28   0         83.69        136.74        48.28 o                         
  14  28   0        399.59        384.69        48.45 o                         
  16  28   0       1379.94       1365.73        51.02 o                         
  18  28   0         16.13         66.12        48.01 o                         
  20  28   0        894.61        685.52        54.62 o                         
   2  30   0       9495.71       9759.43        70.09 o                         
   4  30   0       1426.51       1479.88        55.65 o                         
   6  30   0       9259.79       9402.29        91.64 o                         
   8  30   0        431.48        573.79        62.02 o                         
  10  30   0         48.20        190.14        51.36 o                         
  12  30   0        100.43        160.85        50.51 o                         
  14  30   0       2583.19       2632.84        51.61 o                         
  16  30   0        559.94        632.62        46.89 o                         
  18  30   0       1095.95       1112.77        48.63 o                         
   0  32   0       9043.82       9129.36       156.19 o                         
   2  32   0       1201.00       1254.23        59.23 o                         
   4  32   0       3375.15       3415.15        73.87 o                         
   6  32   0          4.24         77.52        50.06 o                         
   8  32   0       8979.55       9264.53        92.25 o                         
  10  32   0         60.98         75.23        53.38 o                         
  12  32   0       4262.54       4580.95        83.97 o                         
  14  32   0        212.11        236.14        45.61 o                         
  16  32   0       1490.11       1424.49        49.86 o                         
  18  32   0          1.60        161.78        47.99 o                         
   2  34   0       7814.27       7913.95       117.24 o                         
   4  34   0        182.21        245.51        53.21 o                         
   6  34   0       4407.73       4617.70       105.21 o                         
   8  34   0         58.89        147.91        48.23 o                         
  10  34   0       2997.18       3059.10        50.17 o                         
  12  34   0         83.59         76.85        55.37 o                         
  14  34   0       1780.46       1708.36        75.17 o                         
  16  34   0         21.40         77.70        48.44 o                         
   0  36   0        136.86        278.92        80.39 o                         
   2  36   0        478.78        558.15        47.90 o                         
   4  36   0       4162.89       4240.24        69.09 o                         
   6  36   0         56.81         16.88        47.34 o                         
   8  36   0       3389.87       3225.28        76.66 o                         
  10  36   0          6.72         97.15        48.14 o                         
  12  36   0       2005.16       2045.69        78.31 o                         
  14  36   0          4.12         80.37        52.64 o                         
  16  36   0       1040.49        929.39        64.16 o                         
   2  38   0        393.49        414.14        48.20 o                         
   4  38   0          5.76        180.76        50.13 o                         
   6  38   0       2894.32       2910.25        84.24 o                         
   8  38   0        159.57        101.18        44.69 o                         
  10  38   0        177.89        283.94        47.50 o                         
  12  38   0          4.91        109.35        49.46 o                         
  14  38   0       1155.07        992.55        49.49 o                         
   0  40   0        235.39        338.18        85.40 o                         
   2  40   0        433.61        537.50        48.62 o                         
   4  40   0        528.73        598.95        45.70 o                         
   6  40   0        898.66        892.12        46.27 o                         
   8  40   0        651.09        685.26        48.09 o                         
  10  40   0        837.87        807.13        50.88 o                         
  12  40   0        416.09        341.70        48.75 o                         
   2  42   0        475.19        542.39        49.56 o                         
   4  42   0        386.80        446.16        44.99 o                         
   6  42   0        330.46        356.21        49.91 o                         
   8  42   0         55.78        -45.06        45.06 o                         
  10  42   0       1587.54       1328.16        80.94 o                         
  12  42   0         12.41         56.50        79.45 o                         
   0  44   0       3483.94       3253.26        78.59 o                         
   2  44   0         87.23         96.14        47.30 o                         
   4  44   0        530.53        508.44        47.48 o                         
   6  44   0         46.72        108.28        57.83 o                         
   8  44   0        622.96        595.37        49.76 o                         
   2  46   0       1494.85       1245.66        50.84 o                         
   4  46   0         88.60        121.97        49.36 o                         
   6  46   0        749.81        671.97        49.10 o                         
   1   1   1       5552.55       5915.27       108.86 o                         
   3   1   1      85062.73      91344.54       657.12 o                         
   5   1   1       3181.60       3350.49        98.28 o                         
   7   1   1       8645.48       7930.27        78.67 o                         
   9   1   1         59.68         83.46        60.53 o                         
  11   1   1       8469.95       8007.05        66.24 o                         
  13   1   1      18863.52      18604.32       134.85 o                         
  15   1   1        549.64        580.99        52.97 o                         
  17   1   1       3773.98       3461.68        49.61 o                         
  19   1   1        367.93        392.58        45.13 o                         
  21   1   1       1216.31       1214.80        46.19 o                         
  23   1   1        368.63        424.18        43.07 o                         
  25   1   1        124.95          4.48        77.38 o                         
   1   3   1      18204.05      18671.19       140.73 o                         
   3   3   1      51979.99      53636.80       297.56 o                         
   5   3   1       8782.79       8583.76        91.21 o                         
   7   3   1      43464.93      43378.71       230.82 o                         
   9   3   1      10776.38      11369.97        71.40 o                         
  11   3   1       1828.18       1617.36        61.16 o                         
  13   3   1       2877.16       2811.43        79.67 o                         
  15   3   1       5968.26       5689.95        62.80 o                         
  17   3   1       4002.68       4060.51        52.49 o                         
  19   3   1       3880.98       3815.95        49.93 o                         
  21   3   1       1308.51       1456.77        45.43 o                         
  23   3   1       1558.70       1432.17        46.14 o                         
   1   5   1       6050.27       6416.44       124.44 o                         
   3   5   1     112455.93     118005.21       545.55 o                         
   5   5   1      21879.05      20750.54       120.77 o                         
   7   5   1      38108.55      38266.31       119.80 o                         
   9   5   1      30844.83      29947.29       172.01 o                         
  11   5   1      25943.78      25576.51       160.53 o                         
  13   5   1      12052.58      11704.81        71.52 o                         
  15   5   1       1945.39       2048.43        57.31 o                         
  17   5   1       2630.02       2657.50        54.73 o                         
  19   5   1       2118.18       2150.92        71.52 o                         
  21   5   1        761.97        803.15        54.95 o                         
  23   5   1        262.63        284.94        43.78 o                         
   3   7   1       3273.96       3263.81        95.10 o                         
   5   7   1      18204.39      17768.95        95.41 o                         
   7   7   1       7723.68       7782.49        70.70 o                         
   9   7   1      10268.15       9922.14        71.88 o                         
  11   7   1       4805.58       4783.71        61.22 o                         
  13   7   1       7307.93       7127.77        63.32 o                         
  15   7   1      15531.25      15381.84       150.19 o                         
  17   7   1       4431.79       4548.34        77.82 o                         
  19   7   1       1959.57       2132.77        62.87 o                         
  21   7   1        570.38        635.51        45.13 o                         
  23   7   1       1106.31       1137.54        47.94 o                         
   1   9   1      27986.23      27423.26       189.42 o                         
   3   9   1      26919.88      26330.04       104.67 o                         
   5   9   1      26033.48      24345.89       154.48 o                         
   7   9   1       8310.65       8234.66        73.79 o                         
   9   9   1      14340.53      14015.34       101.19 o                         
  11   9   1      19377.85      19389.20       149.09 o                         
  13   9   1       3837.43       3771.75        61.03 o                         
  15   9   1      14678.91      14791.71       121.58 o                         
  17   9   1        659.54        759.11        49.68 o                         
  19   9   1        110.40        250.01        51.28 o                         
  21   9   1       1408.35       1397.20        46.05 o                         
  23   9   1        126.85        166.32        43.29 o                         
   1  11   1       8277.41       8223.52        86.90 o                         
   3  11   1      18995.09      19608.26        98.47 o                         
   5  11   1      69244.80      69567.27       259.40 o                         
   7  11   1       6713.22       6516.43        68.50 o                         
   9  11   1      23776.02      23432.62       136.02 o                         
  11  11   1       7175.94       6904.30        68.54 o                         
  13  11   1        325.97        480.79        56.71 o                         
  15  11   1       2175.04       2284.30        55.91 o                         
  17  11   1       1360.54       1485.55        48.94 o                         
  19  11   1       3052.70       3104.98        58.40 o                         
  21  11   1        810.32        713.82        50.91 o                         
  23  11   1        111.81        226.21        47.48 o                         
   1  13   1       3932.49       3480.35        69.46 o                         
   3  13   1      17446.36      16990.30        91.55 o                         
   5  13   1      30006.87      28982.29       123.54 o                         
   7  13   1       5190.85       5302.79        68.99 o                         
   9  13   1      12914.46      12849.26        83.97 o                         
  11  13   1       1713.45       1757.74        55.52 o                         
  13  13   1        197.77        325.94        56.97 o                         
  15  13   1       7968.08       7873.25       127.62 o                         
  17  13   1        506.05        492.68        51.23 o                         
  19  13   1       5206.54       5220.75       100.35 o                         
  21  13   1       1455.31       1370.50        52.82 o                         
  23  13   1         45.06         22.93        51.25 o                         
   1  15   1      24910.66      24588.99       101.24 o                         
   3  15   1       4813.03       4687.37        69.87 o                         
   5  15   1       8390.56       7658.90        72.48 o                         
   7  15   1       3333.20       3015.30        62.77 o                         
   9  15   1       6180.98       5845.49        64.91 o                         
  11  15   1      15997.61      15607.57       161.73 o                         
  13  15   1       6722.58       6686.54        68.22 o                         
  15  15   1       4153.33       4163.55        55.92 o                         
  17  15   1       1172.05       1142.14        59.79 o                         
  19  15   1         98.47        138.70        44.33 o                         
  21  15   1        455.78        439.70        47.24 o                         
  23  15   1         68.75        186.18        51.91 o                         
   1  17   1      41948.69      39997.64       147.67 o                         
   3  17   1      13126.21      12747.93        75.03 o                         
   5  17   1       9225.63       8871.99        69.01 o                         
   7  17   1       2183.81       2128.15        58.06 o                         
   9  17   1       6970.49       6807.28        95.20 o                         
  11  17   1       4787.50       4636.58        60.34 o                         
  13  17   1       8836.54       8894.75        96.90 o                         
  15  17   1       4044.38       4053.81        54.29 o                         
  17  17   1        258.45        322.97        50.90 o                         
  19  17   1       1595.82       1518.86        49.84 o                         
  21  17   1        911.48       1015.32        45.07 o                         
  23  17   1        307.81        284.33        45.56 o                         
   1  19   1      11409.06      11253.60        86.87 o                         
   3  19   1      14263.05      13910.71        94.17 o                         
   5  19   1       8620.09       8868.31        81.52 o                         
   7  19   1      20863.46      20356.47       189.03 o                         
   9  19   1       4607.70       4498.41        59.65 o                         
  11  19   1      11294.39      11560.02       127.01 o                         
  13  19   1       2392.46       2408.16        58.16 o                         
  15  19   1         36.91        192.95        48.30 o                         
  17  19   1       3532.49       3686.82        93.38 o                         
  19  19   1        649.40        737.07        48.52 o                         
  21  19   1         96.51         43.80        46.17 o                         
   1  21   1       2482.76       2422.34        63.63 o                         
   3  21   1       8032.14       7556.75        64.87 o                         
   5  21   1       7434.55       7745.81        64.34 o                         
   7  21   1      16250.59      16070.85        88.80 o                         
   9  21   1       9328.02       9190.96        87.43 o                         
  11  21   1        498.00        606.18        54.64 o                         
  13  21   1       1914.33       1911.65        62.71 o                         
  15  21   1       3000.33       3079.66        63.39 o                         
  17  21   1       2256.13       2305.34        60.51 o                         
  19  21   1       1094.06       1008.41        48.00 o                         
  21  21   1        431.17        408.27        49.66 o                         
   1  23   1       6282.81       5971.42        90.54 o                         
   3  23   1      13209.60      12727.05        69.17 o                         
   5  23   1       3602.75       3590.59        57.29 o                         
   7  23   1      11281.56      11399.08        71.78 o                         
   9  23   1        108.58        212.33        59.36 o                         
  11  23   1        307.85        303.81        52.20 o                         
  13  23   1       3511.63       3706.55        98.37 o                         
  15  23   1       2460.81       2586.68        51.73 o                         
  17  23   1       2273.21       2343.46        50.15 o                         
  19  23   1        262.84        250.35        48.68 o                         
  21  23   1        536.35        466.93        50.64 o                         
   1  25   1       8306.98       8003.86        78.33 o                         
   3  25   1       4803.88       4758.45        62.48 o                         
   5  25   1       2931.86       2749.07        60.63 o                         
   7  25   1       8488.63       8367.42       103.60 o                         
   9  25   1       5933.94       6081.32        60.72 o                         
  11  25   1       4324.21       4455.63        80.24 o                         
  13  25   1       3340.81       3531.95        62.14 o                         
  15  25   1        561.26        645.92        49.29 o                         
  17  25   1       1250.01       1256.18        48.41 o                         
  19  25   1         21.54         36.65        47.12 o                         
  21  25   1          3.03         44.25        47.88 o                         
   1  27   1       5487.02       5482.03        67.83 o                         
   3  27   1       9798.25       9810.46        74.61 o                         
   5  27   1       8456.92       8555.11        66.94 o                         
   7  27   1       2160.50       2090.34        55.25 o                         
   9  27   1       1619.70       1701.66        52.80 o                         
  11  27   1       2943.83       2938.21        55.58 o                         
  13  27   1       2114.14       2339.87        87.85 o                         
  15  27   1        754.02        786.61        53.17 o                         
  17  27   1        328.95        355.27        46.71 o                         
  19  27   1        739.58        730.53        53.70 o                         
   1  29   1       4443.35       4533.56        57.97 o                         
   3  29   1       7307.26       7454.58        88.67 o                         
   5  29   1       2781.13       2752.82        53.89 o                         
   7  29   1       3954.00       4098.37        52.96 o                         
   9  29   1       2561.71       2593.62        79.05 o                         
  11  29   1       3074.71       3068.35        51.61 o                         
  13  29   1        617.12        704.22        43.97 o                         
  15  29   1        856.91        975.01        52.75 o                         
  17  29   1        692.75        764.22        45.91 o                         
  19  29   1        601.34        489.31        61.28 o                         
   1  31   1       3533.08       3539.68        55.77 o                         
   3  31   1       1219.52       1259.70        75.06 o                         
   5  31   1       5427.61       5484.75        58.58 o                         
   7  31   1        885.41        951.36        60.07 o                         
   9  31   1       2331.61       2340.95        57.97 o                         
  11  31   1        224.29        240.40        47.55 o                         
  13  31   1       1060.29        985.32        47.32 o                         
  15  31   1       1627.56       1551.33        65.90 o                         
  17  31   1        204.97        308.70        53.51 o                         
   1  33   1        927.37        991.97        48.23 o                         
   3  33   1       1085.32       1166.62        52.08 o                         
   5  33   1       4342.83       4395.60        87.36 o                         
   7  33   1       1087.43       1115.41        46.90 o                         
   9  33   1        611.99        645.79        48.19 o                         
  11  33   1       1629.20       1634.55        54.07 o                         
  13  33   1        435.94        479.28        47.24 o                         
  15  33   1        265.88        221.34        48.19 o                         
  17  33   1        508.99        451.07        47.92 o                         
   1  35   1        448.59        573.80        47.44 o                         
   3  35   1        484.06        534.21        48.19 o                         
   5  35   1       2261.97       2342.53        49.78 o                         
   7  35   1        446.88        632.91        53.52 o                         
   9  35   1       2866.21       2895.71        53.85 o                         
  11  35   1        916.14        952.94        47.32 o                         
  13  35   1        170.32        202.82        44.55 o                         
  15  35   1        691.51        585.81        58.80 o                         
   1  37   1       3443.87       3532.77        51.34 o                         
   3  37   1        451.30        616.36        48.99 o                         
   5  37   1       1384.27       1485.42        49.26 o                         
   7  37   1       1044.10       1096.29        49.00 o                         
   9  37   1        435.88        542.70        48.13 o                         
  11  37   1        421.40        359.00        46.43 o                         
  13  37   1        632.22        620.52        47.31 o                         
  15  37   1        467.23        371.13        51.92 o                         
   1  39   1       1959.38       1916.81        50.41 o                         
   3  39   1       1708.26       1793.42        47.10 o                         
   5  39   1        520.49        629.62        47.42 o                         
   7  39   1       1237.96       1238.31        49.18 o                         
   9  39   1       1316.70       1195.77        50.54 o                         
  11  39   1        820.27        769.00        45.78 o                         
  13  39   1        690.94        511.78        58.41 o                         
   1  41   1       1120.65       1169.27        47.12 o                         
   3  41   1       1244.43       1149.94        46.17 o                         
   5  41   1       1238.38       1049.20        51.79 o                         
   7  41   1        666.17        669.76        63.28 o                         
   9  41   1        600.64        550.80        47.99 o                         
  11  41   1        612.50        562.73        47.42 o                         
   1  43   1        209.61        378.60        45.70 o                         
   3  43   1       1306.48       1283.63        47.20 o                         
   5  43   1        315.27        300.28        46.09 o                         
   7  43   1        441.79        492.03        64.20 o                         
   9  43   1        407.98        343.85        49.66 o                         
   1  45   1        169.07        103.28        45.02 o                         
   3  45   1        141.43        199.48        68.22 o                         
   5  45   1        666.29        538.58        46.85 o                         
   7  45   1        371.73        344.92        54.76 o                         
   1  47   1        400.99        392.02        46.08 o                         
   3  47   1        436.96        329.19       139.22 o                         
   2   0   2      49560.57      47579.45       354.07 o                         
   6   0   2      23414.28      22682.46       188.08 o                         
  10   0   2      23352.10      22682.05       238.07 o                         
  14   0   2      28811.21      28528.34       386.82 o                         
  18   0   2       2972.07       3031.81        74.67 o                         
  22   0   2        542.06        573.95        70.35 o                         
   0   2   2       8765.81       8276.67        87.77 o                         
   2   2   2       5738.64       5652.12        69.01 o                         
   4   2   2      46326.86      44275.19       140.30 o                         
   6   2   2       1773.03       1824.65        63.56 o                         
   8   2   2      17676.07      17333.95       122.26 o                         
  10   2   2        369.44        318.40        61.66 o                         
  12   2   2      14560.57      14704.13       159.24 o                         
  14   2   2       5062.28       5143.20        61.36 o                         
  16   2   2       6446.22       6302.94        92.23 o                         
  18   2   2       1803.75       1716.25        46.35 o                         
  20   2   2       1862.87       2015.82        71.82 o                         
  22   2   2        117.83         55.53        44.18 o                         
  24   2   2        504.65        333.33        47.07 o                         
   2   4   2       2855.91       2909.85        71.45 o                         
   4   4   2      28252.57      28484.63       132.60 o                         
   6   4   2      55975.15      55392.68       303.90 o                         
   8   4   2       3070.94       2889.60        58.56 o                         
  10   4   2      20987.35      20508.34        78.54 o                         
  12   4   2       1968.53       1989.54        62.14 o                         
  14   4   2        660.33        739.13        57.24 o                         
  16   4   2       1729.95       1673.70        53.65 o                         
  18   4   2       6285.30       6279.88        92.40 o                         
  20   4   2          8.20         54.27        45.45 o                         
  22   4   2        508.39        521.21        44.75 o                         
  24   4   2        878.21        751.17        52.17 o                         
   0   6   2       5103.30       4861.73       104.83 o                         
   2   6   2       3488.61       3431.19        64.16 o                         
   4   6   2      37351.80      35556.25       245.15 o                         
   6   6   2      20084.66      20410.37       118.29 o                         
   8   6   2      15321.74      15286.72        83.95 o                         
  10   6   2        948.79        968.42        58.49 o                         
  12   6   2       6605.37       6678.16        64.16 o                         
  14   6   2       3205.67       3176.51        56.15 o                         
  16   6   2       3238.03       3136.87        50.98 o                         
  18   6   2       2262.86       2466.20        50.65 o                         
  20   6   2       3223.39       3047.58        50.44 o                         
  22   6   2        374.18        284.84        45.31 o                         
  24   6   2        110.32        164.89        94.66 o                         
   2   8   2      69000.97      67351.05       389.99 o                         
   4   8   2       3048.39       2783.23        74.78 o                         
   6   8   2       9146.14       8598.49        74.46 o                         
   8   8   2       3720.12       4055.01        58.40 o                         
  10   8   2       7188.58       6627.43        90.37 o                         
  12   8   2       4131.14       3977.14        57.30 o                         
  14   8   2       9044.61       8953.88       120.47 o                         
  16   8   2       1149.13       1126.62        53.37 o                         
  18   8   2       2491.28       2586.95        50.01 o                         
  20   8   2         47.42         45.60        49.86 o                         
  22   8   2       1083.31        905.32        47.60 o                         
   0  10   2      50642.45      50292.98       234.98 o                         
   2  10   2      12033.02      11850.23       101.07 o                         
   4  10   2      31795.99      31091.71       156.08 o                         
   6  10   2       2000.83       1933.02        63.37 o                         
   8  10   2      31263.68      29813.01       103.38 o                         
  10  10   2        846.96        802.57        55.55 o                         
  12  10   2      15631.31      15601.09       103.99 o                         
  14  10   2        187.06        213.26        52.33 o                         
  16  10   2       1020.70       1226.93        49.80 o                         
  18  10   2         95.16         41.91        48.19 o                         
  20  10   2       1366.50       1517.67        48.40 o                         
  22  10   2        208.42        208.90        47.26 o                         
   2  12   2      59222.10      58060.63       357.62 o                         
   4  12   2        591.38        829.02        69.24 o                         
   6  12   2      31104.20      29756.54       155.10 o                         
   8  12   2       2775.25       2697.83        66.56 o                         
  10  12   2      10315.26      10078.13        74.41 o                         
  12  12   2        133.27        187.48        54.67 o                         
  14  12   2        141.88        196.57        51.54 o                         
  16  12   2        489.27        581.02        48.68 o                         
  18  12   2       5335.91       5218.43        85.34 o                         
  20  12   2        225.96        266.04        44.78 o                         
  22  12   2       1283.13       1121.81        48.03 o                         
   0  14   2      65753.65      63809.80       670.33 o                         
   2  14   2      29331.69      28983.62       211.22 o                         
   4  14   2       4453.13       4279.60        68.19 o                         
   6  14   2       3629.02       3392.22        61.79 o                         
   8  14   2      28482.38      27690.17       200.16 o                         
  10  14   2       2392.35       2294.30        64.31 o                         
  12  14   2       2236.02       2135.58        61.28 o                         
  14  14   2       1161.65       1151.32        52.80 o                         
  16  14   2       3479.72       3444.96        50.64 o                         
  18  14   2         35.60         46.92        44.52 o                         
  20  14   2        472.91        509.09        54.86 o                         
  22  14   2         14.67         33.34        49.98 o                         
   2  16   2      26644.85      25044.26       107.44 o                         
   4  16   2       7510.25       7376.35        76.85 o                         
   6  16   2       4871.03       4680.49        60.65 o                         
   8  16   2       5058.81       4943.81        65.82 o                         
  10  16   2        432.17        560.64        56.38 o                         
  12  16   2       3015.60       3047.26        55.55 o                         
  14  16   2       5397.43       5635.50       107.03 o                         
  16  16   2       1037.63       1185.03        61.69 o                         
  18  16   2        426.35        390.85        47.31 o                         
  20  16   2          0.33         51.51        43.08 o                         
  22  16   2       1253.22       1012.02        71.42 o                         
   0  18   2      10963.97      10157.08       101.47 o                         
   2  18   2       1740.48       1776.65        59.59 o                         
   4  18   2       5175.89       4928.61        61.92 o                         
   6  18   2       3544.72       3609.53        62.30 o                         
   8  18   2      12024.79      11721.97        87.85 o                         
  10  18   2        703.97        693.16        59.53 o                         
  12  18   2       3376.58       3259.41        57.73 o                         
  14  18   2       1941.25       1962.51        55.21 o                         
  16  18   2       1697.13       1767.64        69.87 o                         
  18  18   2        577.06        641.62        43.88 o                         
  20  18   2        392.12        415.39        42.27 o                         
  22  18   2        300.20        222.35        47.45 o                         
   2  20   2       7746.18       7225.11        87.73 o                         
   4  20   2        986.03        981.16        64.15 o                         
   6  20   2      13395.34      12760.29        94.79 o                         
   8  20   2        441.07        420.86        57.47 o                         
  10  20   2       9601.96       9618.35        89.75 o                         
  12  20   2        154.12        209.88        49.88 o                         
  14  20   2       2214.11       2500.32        73.96 o                         
  16  20   2        304.83        431.77        54.43 o                         
  18  20   2       1627.03       1622.38        49.90 o                         
  20  20   2        557.31        620.35        59.82 o                         
   0  22   2      28865.39      27818.48       248.86 o                         
   2  22   2       2684.86       2457.89        62.14 o                         
   4  22   2      13980.46      13437.50        96.59 o                         
   6  22   2        979.48       1085.79        57.82 o                         
   8  22   2       5021.55       5064.73        76.63 o                         
  10  22   2        199.81        248.23        54.89 o                         
  12  22   2       6177.20       6161.49        89.95 o                         
  14  22   2         73.97        194.71        62.17 o                         
  16  22   2       3315.30       3313.98        83.85 o                         
  18  22   2        389.22        343.82        42.91 o                         
  20  22   2        857.10        817.03        74.08 o                         
   2  24   2       8361.67       8293.82        68.69 o                         
   4  24   2       3077.29       2898.38        61.50 o                         
   6  24   2       6825.34       6903.50        60.78 o                         
   8  24   2        622.64        616.36        58.04 o                         
  10  24   2       9435.89       9287.50        72.91 o                         
  12  24   2        107.93        215.48        48.99 o                         
  14  24   2      10096.63      10051.50       172.63 o                         
  16  24   2         47.03         73.68        46.60 o                         
  18  24   2        356.24        416.43        44.11 o                         
  20  24   2        143.74        199.23        47.34 o                         
   0  26   2       5084.87       5066.53        84.38 o                         
   2  26   2       2871.31       2703.09        58.74 o                         
   4  26   2       9100.24       8819.41        83.09 o                         
   6  26   2       2644.76       2720.95        55.57 o                         
   8  26   2       2285.61       2264.13        54.05 o                         
  10  26   2        358.67        532.53        48.52 o                         
  12  26   2       4289.88       4507.13       103.32 o                         
  14  26   2        766.11        767.19        47.41 o                         
  16  26   2       1838.87       1652.06        80.55 o                         
  18  26   2         60.46         83.16        46.38 o                         
   2  28   2        929.42       1047.70        62.99 o                         
   4  28   2       1565.81       1604.36        53.68 o                         
   6  28   2       4465.91       4775.53        60.17 o                         
   8  28   2        822.97        816.92        59.99 o                         
  10  28   2       4106.46       4188.83        66.16 o                         
  12  28   2       1007.05       1017.72        46.69 o                         
  14  28   2       1230.75       1244.22        65.29 o                         
  16  28   2        161.33        234.06        47.33 o                         
  18  28   2        989.52        779.24        48.12 o                         
   0  30   2       5980.69       6000.85       145.63 o                         
   2  30   2       1632.16       1766.25        64.55 o                         
   4  30   2       1792.99       1875.18        50.82 o                         
   6  30   2        872.82       1007.61        46.69 o                         
   8  30   2       2474.50       2528.61        71.77 o                         
  10  30   2        363.82        406.46        48.32 o                         
  12  30   2       1041.88       1137.14        49.55 o                         
  14  30   2         18.36         54.24        45.97 o                         
  16  30   2       1343.53       1242.68        59.13 o                         
  18  30   2         10.26         78.97        46.86 o                         
   2  32   2       6374.11       6371.13        75.89 o                         
   4  32   2        326.42        503.54        52.45 o                         
   6  32   2       1993.47       1968.43        99.03 o                         
   8  32   2        342.63        424.34        45.90 o                         
  10  32   2       2222.40       2235.01        97.34 o                         
  12  32   2        427.27        390.23        47.29 o                         
  14  32   2       1242.30       1175.39        51.32 o                         
  16  32   2        125.75        109.04        49.01 o                         
   0  34   2       3046.21       3115.83        81.23 o                         
   2  34   2         68.43         38.64        47.68 o                         
   4  34   2       4578.44       4457.39        85.73 o                         
   6  34   2        720.19        800.71        52.98 o                         
   8  34   2       1402.19       1476.73        50.87 o                         
  10  34   2          7.67         91.93        48.97 o                         
  12  34   2       3073.28       2840.22        50.04 o                         
  14  34   2         13.57         45.99        42.60 o                         
  16  34   2         32.66        119.66        45.93 o                         
   2  36   2       4716.04       4673.97        61.35 o                         
   4  36   2        184.19         91.93        48.93 o                         
   6  36   2       1361.13       1251.33        48.63 o                         
   8  36   2        113.46        133.38        43.65 o                         
  10  36   2       1212.04       1283.18        56.68 o                         
  12  36   2         22.95        156.36        54.16 o                         
  14  36   2         44.17         97.20        50.77 o                         
   0  38   2       1685.71       1767.13        77.77 o                         
   2  38   2        210.84        285.49        44.50 o                         
   4  38   2       1895.86       1832.70        52.94 o                         
   6  38   2         61.46        234.31        59.49 o                         
   8  38   2       1366.95       1361.23        49.33 o                         
  10  38   2         95.50        152.21        54.27 o                         
  12  38   2        474.53        428.42        53.01 o                         
   2  40   2       1835.63       1851.76        64.90 o                         
   4  40   2        380.73        506.90        76.53 o                         
   6  40   2        864.63        814.43        48.50 o                         
   8  40   2         60.21         85.57        43.30 o                         
  10  40   2        364.68        513.49        66.69 o                         
   0  42   2       1348.23       1297.14       107.28 o                         
   2  42   2         29.32         78.19        44.50 o                         
   4  42   2       1140.20       1022.07        61.86 o                         
   6  42   2          6.88        -47.44        47.44 o                         
   8  42   2        487.75        393.75        51.37 o                         
   2  44   2        848.75        814.40        46.32 o                         
   4  44   2         56.75         96.53        44.25 o                         
   6  44   2        851.08        674.19        50.78 o                         
   1   1   3      11487.95      10494.98        69.80 o                         
   3   1   3      15715.11      15254.89       119.06 o                         
   5   1   3       6314.55       6014.09        58.99 o                         
   7   1   3      10245.71      10393.36        61.97 o                         
   9   1   3       6396.26       6218.68        64.45 o                         
  11   1   3       2706.14       2617.87        60.90 o                         
  13   1   3       3447.19       3409.75        56.48 o                         
  15   1   3       3593.44       3675.72        49.83 o                         
  17   1   3       2458.97       2450.80        57.81 o                         
  19   1   3       1851.59       1732.47        48.82 o                         
  21   1   3        714.74        687.83        46.05 o                         
   1   3   3       3944.15       3767.89        52.27 o                         
   3   3   3       1923.83       1895.67        48.35 o                         
   5   3   3      27767.90      27472.49        83.69 o                         
   7   3   3      15651.75      15030.00        72.70 o                         
   9   3   3      14084.33      13732.23       112.15 o                         
  11   3   3       8025.67       8182.46        94.08 o                         
  13   3   3       3298.58       3367.14        58.89 o                         
  15   3   3       1330.42       1384.62        65.11 o                         
  17   3   3       1751.44       1795.03        53.00 o                         
  19   3   3       1123.64       1064.78        43.92 o                         
  21   3   3        155.20        209.38        44.00 o                         
   1   5   3      10579.39      10312.82        58.30 o                         
   3   5   3      20346.86      20283.12       137.73 o                         
   5   5   3      12247.16      11904.06        87.85 o                         
   7   5   3      10690.72      10577.02        64.15 o                         
   9   5   3       1184.71       1124.46        60.92 o                         
  11   5   3       1625.91       1525.68        58.76 o                         
  13   5   3        362.94        471.10        50.68 o                         
  15   5   3       1024.99       1072.71        51.27 o                         
  17   5   3       4968.39       4616.15       114.56 o                         
  19   5   3       1364.11       1356.34        43.22 o                         
  21   5   3        955.78       1006.73        43.73 o                         
   1   7   3       5976.37       5959.13        62.71 o                         
   3   7   3       4671.98       4580.82        57.46 o                         
   5   7   3       2143.82       1844.14        60.68 o                         
   7   7   3      12991.81      12531.87       109.68 o                         
   9   7   3      14332.97      14010.30       108.74 o                         
  11   7   3       2085.02       2038.75        59.94 o                         
  13   7   3       4835.19       4948.74        56.95 o                         
  15   7   3       4107.05       4261.98        60.04 o                         
  17   7   3        138.16        217.62        49.20 o                         
  19   7   3         23.86        119.93        43.58 o                         
  21   7   3         25.41         95.81        44.36 o                         
   1   9   3       5462.90       5192.47        61.93 o                         
   3   9   3      16958.08      16066.98        96.14 o                         
   5   9   3       1575.24       1471.31        65.31 o                         
   7   9   3       5087.73       5032.77        65.05 o                         
   9   9   3        671.89        802.04        55.25 o                         
  11   9   3        458.86        352.97        52.38 o                         
  13   9   3       7312.21       7562.76        74.84 o                         
  15   9   3        285.44        382.01        49.16 o                         
  17   9   3       1139.17       1159.81        94.50 o                         
  19   9   3        837.59        852.50        49.07 o                         
  21   9   3        521.36        533.68        44.36 o                         
   1  11   3       4032.37       3941.17        63.47 o                         
   3  11   3       2728.61       2588.41        60.86 o                         
   5  11   3       7670.12       7338.79        63.82 o                         
   7  11   3       7647.24       7592.69        89.33 o                         
   9  11   3       3291.90       3176.22        60.56 o                         
  11  11   3       2089.61       2117.51        56.04 o                         
  13  11   3       1808.61       1651.94        58.38 o                         
  15  11   3        542.65        538.49        48.79 o                         
  17  11   3       1665.17       1695.78        51.36 o                         
  19  11   3        658.49        693.92        53.96 o                         
  21  11   3        190.63        211.50        47.16 o                         
   1  13   3        335.59        442.30        70.33 o                         
   3  13   3       6728.89       6701.86        66.10 o                         
   5  13   3      15700.73      15525.44       103.71 o                         
   7  13   3       5220.13       5173.31        64.05 o                         
   9  13   3       4068.63       3949.57        64.20 o                         
  11  13   3       4032.34       3933.79        54.98 o                         
  13  13   3       1261.25       1279.96        50.42 o                         
  15  13   3       1123.41       1198.47        53.00 o                         
  17  13   3        913.68       1011.10        47.83 o                         
  19  13   3        290.46        252.64        49.36 o                         
  21  13   3        876.08        656.38        65.56 o                         
   1  15   3      24007.90      23287.09       125.18 o                         
   3  15   3      13070.66      12477.19       134.76 o                         
   5  15   3       9761.87       9925.61        99.89 o                         
   7  15   3       2110.15       2329.98        61.87 o                         
   9  15   3        505.20        548.65        55.62 o                         
  11  15   3       2557.98       2518.34        52.11 o                         
  13  15   3       2601.57       2465.55        51.07 o                         
  15  15   3       1519.63       1522.96        47.78 o                         
  17  15   3       1574.27       1600.20        59.93 o                         
  19  15   3        854.17        748.35        50.47 o                         
  21  15   3        623.16        466.04        48.26 o                         
   1  17   3       8867.26       8820.88        81.00 o                         
   3  17   3       4561.66       4547.99        76.75 o                         
   5  17   3       7807.35       7827.78        78.20 o                         
   7  17   3       3981.95       3797.95        63.14 o                         
   9  17   3      10545.35       9990.04        64.97 o                         
  11  17   3       4990.07       5250.22        59.00 o                         
  13  17   3       5841.05       5696.49        70.97 o                         
  15  17   3       2834.43       2828.25        51.90 o                         
  17  17   3         11.68         40.28        47.25 o                         
  19  17   3        381.86        394.78        45.67 o                         
  21  17   3          0.04         -3.82        92.60 o                         
   1  19   3       5928.79       6089.74        87.44 o                         
   3  19   3      17106.76      16296.11        74.50 o                         
   5  19   3       5605.68       5306.94        84.32 o                         
   7  19   3        799.42       1000.92        52.34 o                         
   9  19   3       1258.66       1284.12        58.72 o                         
  11  19   3       3029.56       3198.85        53.30 o                         
  13  19   3        652.30        702.93        44.28 o                         
  15  19   3        909.54        964.96        46.72 o                         
  17  19   3        802.85        822.50        45.46 o                         
  19  19   3        718.68        577.69        46.39 o                         
   1  21   3       6165.17       6097.30        59.60 o                         
   3  21   3       1984.54       1836.14        59.40 o                         
   5  21   3       4144.27       4185.86        78.92 o                         
   7  21   3       2120.26       2126.51        59.23 o                         
   9  21   3       4758.64       4687.36        56.23 o                         
  11  21   3       2087.38       2035.14        51.62 o                         
  13  21   3        518.20        490.30        47.36 o                         
  15  21   3        765.91        841.33        45.90 o                         
  17  21   3        613.04        613.22        45.64 o                         
  19  21   3        371.19        281.45        46.82 o                         
   1  23   3       5684.48       5612.24        55.25 o                         
   3  23   3        318.46        560.86        59.21 o                         
   5  23   3        354.07        393.53        55.87 o                         
   7  23   3       3152.03       3342.82        53.77 o                         
   9  23   3        474.93        572.67        46.80 o                         
  11  23   3       1399.06       1276.92        52.08 o                         
  13  23   3       1252.81       1377.19        50.98 o                         
  15  23   3        662.73        848.42        45.40 o                         
  17  23   3        250.24        265.53        44.20 o                         
  19  23   3         27.66        106.52        50.55 o                         
   1  25   3       3129.40       3115.07        55.78 o                         
   3  25   3       5620.22       5614.77        55.88 o                         
   5  25   3        474.97        361.81        50.65 o                         
   7  25   3        138.41        214.72        48.65 o                         
   9  25   3       1474.49       1399.60        49.90 o                         
  11  25   3        366.76        309.48        49.48 o                         
  13  25   3       1145.55       1199.25        49.27 o                         
  15  25   3        809.52        807.16        50.75 o                         
  17  25   3        298.17        346.54        46.01 o                         
   1  27   3        553.29        654.00        64.68 o                         
   3  27   3       1786.69       1942.12        51.36 o                         
   5  27   3       1989.23       1886.81        50.37 o                         
   7  27   3       2047.27       1995.56        53.66 o                         
   9  27   3       2707.19       2768.73        90.20 o                         
  11  27   3       2161.22       2254.40        63.03 o                         
  13  27   3       2325.38       2325.37        51.58 o                         
  15  27   3        358.40        350.91        50.59 o                         
  17  27   3        155.89        142.06        48.12 o                         
   1  29   3       4276.32       4088.91        49.65 o                         
   3  29   3       3277.19       3465.79        50.46 o                         
   5  29   3       1248.34       1180.86        49.79 o                         
   7  29   3       2118.40       2120.35        50.71 o                         
   9  29   3        214.25        351.91        49.39 o                         
  11  29   3       1391.44       1397.65        45.31 o                         
  13  29   3        431.68        463.11        45.96 o                         
  15  29   3        133.19        205.46        48.50 o                         
   1  31   3       1761.48       1798.37        44.73 o                         
   3  31   3       1783.84       1777.83        48.35 o                         
   5  31   3       1371.29       1500.44        66.66 o                         
   7  31   3       1242.05       1360.24        49.10 o                         
   9  31   3       1304.80       1306.56        47.48 o                         
  11  31   3       1091.47        969.33        44.25 o                         
  13  31   3       1408.17       1321.14        45.32 o                         
  15  31   3        966.01        804.73        48.65 o                         
   1  33   3       1391.29       1190.21        46.77 o                         
   3  33   3       2776.03       2636.71        78.17 o                         
   5  33   3        215.91        212.36        60.73 o                         
   7  33   3        750.62        844.08        46.71 o                         
   9  33   3        841.73        833.80        49.30 o                         
  11  33   3        500.13        569.61        43.83 o                         
  13  33   3        844.83        695.45        49.64 o                         
   1  35   3       1198.47       1258.01        59.15 o                         
   3  35   3        656.12        741.71        45.18 o                         
   5  35   3       1061.12       1152.95        47.23 o                         
   7  35   3        300.44        244.93        46.91 o                         
   9  35   3        236.44        402.02        48.56 o                         
  11  35   3        289.62        239.23        52.52 o                         
  13  35   3        709.00        519.43        46.45 o                         
   1  37   3        453.06        558.06        44.64 o                         
   3  37   3        408.94        405.43        46.59 o                         
   5  37   3       1036.29       1108.91        59.79 o                         
   7  37   3        874.29        911.82        47.76 o                         
   9  37   3        340.12        153.94        49.30 o                         
  11  37   3        215.55        130.52        47.57 o                         
   1  39   3       1628.09       1520.34        45.20 o                         
   3  39   3        342.42        362.22        48.85 o                         
   5  39   3        365.06        433.70        49.17 o                         
   7  39   3        230.65        250.95        48.44 o                         
   9  39   3        296.85        260.73        48.10 o                         
   1  41   3        398.30        452.73        45.00 o                         
   3  41   3        136.20        191.22        44.73 o                         
   5  41   3        854.54        761.25        44.43 o                         
   7  41   3        114.56        178.93        68.57 o                         
   1  43   3        207.38        263.87        68.09 o                         
   0   0   4      23667.48      23843.51       443.39 o                         
   4   0   4       1586.56       1544.62        64.75 o                         
   8   0   4      13391.93      13438.99       100.48 o                         
  12   0   4       2967.91       3181.06       163.82 o                         
  16   0   4       1079.83       1236.56        91.66 o                         
  20   0   4        196.49        126.26        65.89 o                         
   2   2   4      15016.78      15132.92        87.83 o                         
   4   2   4        530.67        597.32        42.33 o                         
   6   2   4       6641.23       6484.97        51.98 o                         
   8   2   4        293.93        311.15        48.89 o                         
  10   2   4       3121.71       2990.70        50.88 o                         
  12   2   4       1813.13       1858.50        47.37 o                         
  14   2   4        842.90        903.51        45.69 o                         
  16   2   4        151.43        153.47        43.61 o                         
  18   2   4       1029.58        979.09        45.21 o                         
  20   2   4        271.23        204.95        47.84 o                         
   0   4   4       4379.66       4008.08        61.35 o                         
   2   4   4       1321.01       1287.53        44.50 o                         
   4   4   4       8265.29       7918.95        61.80 o                         
   6   4   4       3117.60       3244.47        52.95 o                         
   8   4   4       6669.44       6412.73        57.30 o                         
  10   4   4        815.70        972.43        47.75 o                         
  12   4   4       1141.06       1215.71        54.03 o                         
  14   4   4        564.18        542.76        42.46 o                         
  16   4   4       1324.84       1301.77        48.29 o                         
  18   4   4         21.54        110.65        48.14 o                         
  20   4   4        595.05        461.36        61.72 o                         
   2   6   4       6107.72       5633.27        48.68 o                         
   4   6   4       1072.32       1111.38        47.07 o                         
   6   6   4       6070.35       5995.45        66.67 o                         
   8   6   4        219.39        313.58        50.19 o                         
  10   6   4       4411.24       4418.33        61.56 o                         
  12   6   4        678.29        660.04        48.29 o                         
  14   6   4       2079.66       2174.35        66.78 o                         
  16   6   4        741.17        860.01        45.44 o                         
  18   6   4        559.15        468.07        43.61 o                         
  20   6   4        277.46        228.72        47.34 o                         
   0   8   4      17107.66      17226.10       186.81 o                         
   2   8   4       1570.13       1514.48        44.82 o                         
   4   8   4       7865.18       7950.02        78.71 o                         
   6   8   4       4350.40       4571.58        53.99 o                         
   8   8   4       2818.80       2715.60        50.05 o                         
  10   8   4       1057.76       1020.97        52.19 o                         
  12   8   4       3684.65       3445.72        76.32 o                         
  14   8   4         17.69         97.46        49.10 o                         
  16   8   4       1631.66       1560.69        47.34 o                         
  18   8   4        634.12        607.43        44.06 o                         
  20   8   4        967.50        797.29        44.63 o                         
   2  10   4       4934.35       4882.17        54.52 o                         
   4  10   4        876.59       1070.40        49.29 o                         
   6  10   4       9669.03       9590.12       118.74 o                         
   8  10   4        515.63        619.88        48.96 o                         
  10  10   4       9868.04      10061.34       128.58 o                         
  12  10   4        306.74        373.64        49.48 o                         
  14  10   4       3813.55       3939.09        56.77 o                         
  16  10   4       1313.62       1187.04        49.44 o                         
  18  10   4        889.71        804.62        54.80 o                         
  20  10   4          0.84         91.03        76.02 o                         
   0  12   4       2435.57       2434.53        83.32 o                         
   2  12   4       1083.11       1156.43        54.49 o                         
   4  12   4      14458.87      14619.25       148.06 o                         
   6  12   4        166.85        163.70        50.17 o                         
   8  12   4       3012.29       3086.25        52.77 o                         
  10  12   4        171.88        237.13        48.74 o                         
  12  12   4       2383.61       2350.14        51.91 o                         
  14  12   4        151.21        189.63        51.57 o                         
  16  12   4       2242.13       1942.23        51.27 o                         
  18  12   4        249.36        173.68        50.80 o                         
   2  14   4       2289.16       2214.15        57.55 o                         
   4  14   4        870.85        953.22        56.60 o                         
   6  14   4       5205.71       5084.86        51.78 o                         
   8  14   4        324.45        377.09        47.10 o                         
  10  14   4       3841.98       3763.45        51.10 o                         
  12  14   4        411.00        401.85        47.65 o                         
  14  14   4       2485.16       2521.49        58.39 o                         
  16  14   4        518.39        555.50        50.71 o                         
  18  14   4        376.07        422.42        49.75 o                         
   0  16   4       4603.98       4501.44       151.81 o                         
   2  16   4        967.56        960.36        52.89 o                         
   4  16   4        802.89        890.36        52.21 o                         
   6  16   4       1729.13       1880.02        52.05 o                         
   8  16   4       2306.48       2505.66        58.48 o                         
  10  16   4        274.49        296.43        48.17 o                         
  12  16   4       3314.57       3279.60        66.56 o                         
  14  16   4        451.69        505.92        46.54 o                         
  16  16   4        439.98        349.85        48.06 o                         
  18  16   4        311.02        268.12        45.93 o                         
   2  18   4       5579.20       5884.12        84.25 o                         
   4  18   4       3042.30       3062.44        56.38 o                         
   6  18   4        352.01        503.05        48.84 o                         
   8  18   4        162.40        191.84        46.82 o                         
  10  18   4       1320.01       1292.63        53.17 o                         
  12  18   4        291.60        320.28        47.75 o                         
  14  18   4        570.32        602.19        45.77 o                         
  16  18   4        102.62        194.20        45.98 o                         
  18  18   4        884.16        662.15        49.06 o                         
   0  20   4        730.42        859.89        69.49 o                         
   2  20   4        148.65        236.90        46.22 o                         
   4  20   4       5244.21       5231.24        87.39 o                         
   6  20   4       2031.73       1988.82        54.99 o                         
   8  20   4       3539.21       3663.90        52.84 o                         
  10  20   4         14.19         81.58        47.98 o                         
  12  20   4       2517.23       2613.49        48.91 o                         
  14  20   4        779.15        729.61        46.49 o                         
  16  20   4        360.93        361.57        48.94 o                         
  18  20   4        180.89       -122.61       122.61 o                         
   2  22   4       8420.00       8435.61       131.19 o                         
   4  22   4        369.15        486.00        46.94 o                         
   6  22   4       4441.45       4288.21        64.23 o                         
   8  22   4         90.62        239.29        45.95 o                         
  10  22   4       1425.29       1524.39        48.36 o                         
  12  22   4         83.48         56.66        46.54 o                         
  14  22   4        364.05        337.93        46.92 o                         
  16  22   4        348.54        394.22        47.70 o                         
   0  24   4       7981.38       7935.73       124.28 o                         
   2  24   4         93.88        265.39        42.48 o                         
   4  24   4       3467.21       3390.84        53.22 o                         
   6  24   4        151.09        217.62        47.57 o                         
   8  24   4       2436.03       2485.40        59.62 o                         
  10  24   4         63.07        165.50        44.58 o                         
  12  24   4       2336.49       2161.05        62.72 o                         
  14  24   4         72.56         48.38        42.77 o                         
  16  24   4        377.73        389.61        51.43 o                         
   2  26   4       5056.61       4765.21        66.82 o                         
   4  26   4        395.98        470.55        60.21 o                         
   6  26   4        971.83       1048.65        54.06 o                         
   8  26   4         30.52        133.44        45.83 o                         
  10  26   4       1900.72       1800.93        53.50 o                         
  12  26   4        253.16        246.27        45.25 o                         
  14  26   4        396.67        311.64        43.11 o                         
   0  28   4       3951.26       3929.43        89.55 o                         
   2  28   4        344.67        267.76        44.19 o                         
   4  28   4       1508.92       1504.73        49.85 o                         
   6  28   4        190.71        300.12        46.22 o                         
   8  28   4        705.67        790.51        49.50 o                         
  10  28   4         93.88        108.84        47.91 o                         
  12  28   4        269.60        365.26        49.57 o                         
  14  28   4        225.55        256.81        43.31 o                         
   2  30   4        397.55        349.42        43.71 o                         
   4  30   4        160.42        144.97        44.92 o                         
   6  30   4       2044.97       2022.24        64.03 o                         
   8  30   4         26.16        151.06        48.14 o                         
  10  30   4        575.53        673.13        63.29 o                         
  12  30   4         21.72         31.52        47.08 o                         
   0  32   4       3210.27       3236.47       105.21 o                         
   2  32   4        428.75        530.08        47.21 o                         
   4  32   4        792.94        841.20        52.06 o                         
   6  32   4        163.53        296.72        50.34 o                         
   8  32   4        545.97        559.73        46.92 o                         
  10  32   4         26.15        110.56        44.48 o                         
  12  32   4        235.14        302.03       124.72 o                         
   2  34   4       1020.96       1126.78        64.96 o                         
   4  34   4        149.29        188.92        42.31 o                         
   6  34   4        800.10        759.07        47.14 o                         
   8  34   4        218.43        178.67        44.90 o                         
  10  34   4        923.52        720.79        68.90 o                         
   0  36   4        499.82        421.82        72.18 o                         
   2  36   4        295.77        310.00        43.42 o                         
   4  36   4        807.73        755.21        51.12 o                         
   6  36   4         15.46        116.14        43.65 o                         
   8  36   4        902.10        668.09        53.94 o                         
   2  38   4        385.12        341.01        43.68 o                         
   4  38   4         17.03         35.92        43.72 o                         
   1   1   5       3252.25       3259.36        39.22 o                         
   3   1   5        470.06        501.42        36.39 o                         
   5   1   5       2690.50       2803.25        49.70 o                         
   7   1   5         51.76         66.07        37.71 o                         
   9   1   5        267.65        352.01        44.25 o                         
  11   1   5       1906.90       1788.64        47.64 o                         
  13   1   5        577.03        610.90        44.63 o                         
  15   1   5        446.41        493.05        46.93 o                         
  17   1   5        167.14        190.81        45.03 o                         
   1   3   5       2595.32       2640.46        42.73 o                         
   3   3   5       2667.75       2699.76        41.41 o                         
   5   3   5       2361.84       2442.69        41.53 o                         
   7   3   5        569.38        667.48        40.89 o                         
   9   3   5       1834.30       1872.02        43.47 o                         
  11   3   5        332.36        484.08        44.02 o                         
  13   3   5        285.60        379.79        44.79 o                         
  15   3   5       1046.74        838.73        46.78 o                         
  17   3   5        179.45        170.59        44.01 o                         
   1   5   5        524.38        660.46        37.14 o                         
   3   5   5       4941.06       5191.44        87.12 o                         
   5   5   5       3029.19       2993.11        47.96 o                         
   7   5   5       2025.99       2129.49        52.17 o                         
   9   5   5        510.89        583.28        41.80 o                         
  11   5   5       1866.29       1811.02        75.78 o                         
  13   5   5        845.44        849.51        54.30 o                         
  15   5   5        331.40        303.01        41.26 o                         
  17   5   5        231.62        213.70        44.13 o                         
   1   7   5       4280.30       4414.14        69.48 o                         
   3   7   5       1108.88       1137.40        36.68 o                         
   5   7   5       1376.65       1452.42        38.95 o                         
   7   7   5       1863.44       1952.84        49.01 o                         
   9   7   5       2317.99       2291.21        46.75 o                         
  11   7   5        390.66        485.06        45.53 o                         
  13   7   5        907.84        842.46        48.48 o                         
  15   7   5        382.43        344.00        44.85 o                         
  17   7   5        461.48        400.25        45.47 o                         
   1   9   5       2594.59       2621.06        40.75 o                         
   3   9   5       1308.32       1455.94        39.19 o                         
   5   9   5         26.66         27.09        38.87 o                         
   7   9   5       2108.67       2308.27        60.05 o                         
   9   9   5       1482.23       1404.69        47.17 o                         
  11   9   5       1848.82       1688.40        50.48 o                         
  13   9   5       1127.30       1040.31        47.34 o                         
  15   9   5        311.76        244.80        45.55 o                         
   1  11   5       1406.81       1446.41        42.33 o                         
   3  11   5       3266.62       3311.64        47.60 o                         
   5  11   5        105.26        143.10        41.19 o                         
   7  11   5        335.10        417.19        42.38 o                         
   9  11   5        765.70        827.81        45.83 o                         
  11  11   5        608.94        700.93        45.88 o                         
  13  11   5        695.79        701.71        47.17 o                         
  15  11   5        173.77        241.96        43.94 o                         
   1  13   5        545.16        629.94        51.06 o                         
   3  13   5       1750.17       1659.71        44.62 o                         
   5  13   5        436.42        611.20        51.08 o                         
   7  13   5       1647.80       1666.95        43.45 o                         
   9  13   5       1046.93       1034.24        44.46 o                         
  11  13   5        419.78        593.69        44.56 o                         
  13  13   5       1519.65       1439.96        62.34 o                         
  15  13   5        117.54         84.78        48.92 o                         
   1  15   5       1253.15       1426.84        61.20 o                         
   3  15   5       2152.26       2182.53        51.98 o                         
   5  15   5        268.69        303.09        43.57 o                         
   7  15   5       2160.19       2013.60        68.67 o                         
   9  15   5       1576.62       1510.12        42.24 o                         
  11  15   5        553.42        660.13        43.86 o                         
  13  15   5        125.18        141.58        46.63 o                         
  15  15   5        509.43        528.90        52.20 o                         
   1  17   5       2334.21       2427.00        60.97 o                         
   3  17   5        212.92        308.30        44.20 o                         
   5  17   5       2116.71       2076.24        75.74 o                         
   7  17   5        633.04        732.76        45.64 o                         
   9  17   5        530.19        545.71        45.89 o                         
  11  17   5       1118.60        960.46        45.41 o                         
  13  17   5        292.51        277.71        44.41 o                         
  15  17   5        567.73        403.68        48.12 o                         
   1  19   5        649.53        719.80        45.97 o                         
   3  19   5       1093.61       1200.07        53.90 o                         
   5  19   5       1351.61       1385.94        48.96 o                         
   7  19   5        675.32        639.46        49.75 o                         
   9  19   5        920.99       1056.30        64.50 o                         
  11  19   5        810.40        811.93        48.50 o                         
  13  19   5        217.53        242.43        43.38 o                         
   1  21   5       1053.12       1086.41        47.62 o                         
   3  21   5        662.23        865.56        53.86 o                         
   5  21   5       1273.99       1182.99        51.33 o                         
   7  21   5        268.44        249.22        48.73 o                         
   9  21   5        467.85        529.72        45.45 o                         
  11  21   5         80.31        132.95        46.89 o                         
  13  21   5         84.29        162.11        43.43 o                         
   1  23   5        300.63        457.46        47.35 o                         
   3  23   5        278.99        371.36        42.45 o                         
   5  23   5       1105.37       1033.65        53.39 o                         
   7  23   5        531.39        478.05        44.75 o                         
   9  23   5        455.30        399.88        50.16 o                         
  11  23   5        335.96        339.96        44.69 o                         
   1  25   5       2038.56       2069.26        63.79 o                         
   3  25   5        292.66        217.41        44.96 o                         
   5  25   5        978.07        844.86        53.39 o                         
   7  25   5        395.74        413.52        45.29 o                         
   9  25   5        291.92        383.81        44.80 o                         
  11  25   5        151.40        165.91        47.54 o                         
   1  27   5        528.67        477.41        43.91 o                         
   3  27   5       1318.48       1210.39        46.61 o                         
   5  27   5       1262.24       1067.22        54.38 o                         
   7  27   5        386.79        407.73        49.10 o                         
   9  27   5        262.69        218.93        47.97 o                         
   1  29   5         72.51        128.57        47.55 o                         
   3  29   5       1275.93       1158.92        45.71 o                         
   5  29   5        333.89        345.67        52.68 o                         
   7  29   5       1037.76        796.21        54.61 o                         
   1  31   5        560.29        582.58        63.43 o                         
   3  31   5        286.84        205.23        42.76 o                         
   5  31   5        268.02        220.59        43.94 o                         
   1  33   5        232.82        264.08        45.87 o                         
   2   0   6       2053.18       2146.52        60.18 o                         
   6   0   6       2157.21       2223.70        54.73 o                         
  10   0   6       1009.24        939.27        63.75 o                         
   0   2   6        796.29        769.01        62.44 o                         
   2   2   6        524.79        547.83        36.43 o                         
   4   2   6       1529.75       1499.88        37.93 o                         
   6   2   6        244.13        230.19        33.90 o                         
   8   2   6       1353.39       1199.88        42.47 o                         
  10   2   6        142.80        139.85        41.58 o                         
  12   2   6       1474.18       1103.54        75.76 o                         
   2   4   6       1781.13       1724.60        40.14 o                         
   4   4   6        450.53        493.83        36.34 o                         
   6   4   6        184.15        225.94        34.27 o                         
   8   4   6         17.92         46.96        36.62 o                         
  10   4   6        787.87        721.51        51.52 o                         
  12   4   6          1.59         73.59        45.81 o                         
   0   6   6       1164.33       1121.51        52.51 o                         
   2   6   6        372.91        371.92        36.38 o                         
   4   6   6        545.90        528.58        37.20 o                         
   6   6   6        348.03        413.63        35.77 o                         
   8   6   6        298.48        332.08        38.75 o                         
  10   6   6         81.96        126.04        41.60 o                         
  12   6   6        849.17        712.02        48.69 o                         
   2   8   6        828.98        908.12        37.11 o                         
   4   8   6        160.61        248.76        36.02 o                         
   6   8   6        535.00        506.39        36.88 o                         
   8   8   6        240.65        237.26        38.94 o                         
  10   8   6        558.15        530.14        43.08 o                         
  12   8   6          8.12        -33.65        43.65 o                         
   0  10   6       2067.29       1987.55        66.60 o                         
   2  10   6        165.63        225.51        37.42 o                         
   4  10   6       1409.79       1304.28        38.35 o                         
   6  10   6         11.95         61.27        36.91 o                         
   8  10   6        299.77        412.22        40.07 o                         
  10  10   6         33.88         85.09        42.66 o                         
   2  12   6       1064.34       1006.74        51.48 o                         
   4  12   6        129.12        200.03        37.77 o                         
   6  12   6       1581.53       1429.98        39.52 o                         
   8  12   6        139.98        192.71        40.26 o                         
  10  12   6        805.31        722.17        42.19 o                         
   0  14   6       2588.22       2314.57        92.30 o                         
   2  14   6         44.23         95.24        39.56 o                         
   4  14   6       1104.58        967.17        40.69 o                         
   6  14   6         24.89        116.34        41.68 o                         
   8  14   6        933.21        794.40        44.36 o                         
  10  14   6        152.65        112.67        40.11 o                         
   2  16   6       1024.25        942.85        42.09 o                         
   4  16   6         49.59         44.20        42.85 o                         
   6  16   6        729.52        690.31        41.87 o                         
   8  16   6         87.34        107.33        45.64 o                         
   0  18   6       1809.09       1734.90       118.03 o                         
   2  18   6        186.14        150.24        42.54 o                         
   4  18   6        618.25        555.24        42.96 o                         
   6  18   6         34.27         11.54        41.77 o                         
   8  18   6        397.97        356.98        49.88 o                         
   2  20   6        721.28        736.92        42.84 o                         
   4  20   6        143.78         68.86        45.19 o                         
   6  20   6        786.97        705.51        44.50 o                         
   0  22   6          0.70         46.21        58.80 o                         
   2  22   6        143.63        123.45        42.46 o                         
   4  22   6        498.04        459.27        42.44 o                         
   2  24   6        370.44        328.74        68.34 o                         
                                                                                
